# Supplementary material for: The bronchoalveolar lavage fluid CD44 as a marker for pulmonary fibrosis in diffuse parenchymal lung diseases
Source: Front Immunol. 2025 Jan 13;15:1479458. doi: 10.3389/fimmu.2024.1479458 (PMC11769834; doi:10.3389/fimmu.2024.1479458)
Supplement: Supplementary file 2 [file Table1.xlsx]

## Sheet: identified protein groups
Protein IDs	Peptide counts (all)	Peptide counts (razor+unique)	Peptide counts (unique)	Protein names	Gene names	Fasta headers	Peptides	Razor + unique peptides	Unique peptides	Peptides controlPBS1	Peptides controlPBS2	Peptides controlPBS7	Peptides IPF3	Peptides IPF4	Peptides IPF9	Razor + unique peptides controlPBS1	Razor + unique peptides controlPBS2	Razor + unique peptides controlPBS7	Razor + unique peptides IPF3	Razor + unique peptides IPF4	Razor + unique peptides IPF9	Unique peptides controlPBS1	Unique peptides controlPBS2	Unique peptides controlPBS7	Unique peptides IPF3	Unique peptides IPF4	Unique peptides IPF9	Sequence coverage [%]	Unique + razor sequence coverage [%]	Unique sequence coverage [%]	Mol. weight [kDa]	Sequence length	Sequence lengths	Q-value	Score	Identification type controlPBS1	Identification type controlPBS2	Identification type controlPBS7	Identification type IPF3	Identification type IPF4	Identification type IPF9	Sequence coverage controlPBS1 [%]	Sequence coverage controlPBS2 [%]	Sequence coverage controlPBS7 [%]	Sequence coverage IPF3 [%]	Sequence coverage IPF4 [%]	Sequence coverage IPF9 [%]	Intensity	Intensity controlPBS1
Q15149;A0A8I5KUE3;A0A8I5KYZ1;E9PMV1;A0A8I5KSD5;H0YDN1;A0A075B730;P58107	241;240;240;240;238;154;5;5	241;240;240;240;238;154;5;5	241;240;240;240;238;154;5;5	Plectin	PLEC	sp|Q15149|PLEC_HUMAN Plectin OS=Homo sapiens OX=9606 GN=PLEC PE=1 SV=3;tr|A0A8I5KUE3|A0A8I5KUE3_HUMAN Plectin OS=Homo sapiens OX=9606 GN=PLEC PE=1 SV=1;tr|A0A8I5KYZ1|A0A8I5KYZ1_HUMAN Plectin OS=Homo sapiens OX=9606 GN=PLEC PE=1 SV=1;tr|E9PMV1|E9PMV1_HUMAN	241	241	241	184	191	175	232	207	223	184	191	175	232	207	223	184	191	175	232	207	223	54.3	54.3	54.3	531.78	4684	4684;4524;4564;4591;4453;3447;5063;5088	0	323.31	By MS/MS	By MS/MS	By MS/MS	By MS/MS	By MS/MS	By MS/MS	40.9	43.5	40.6	52.9	45.1	51	14555000000	806490000
P12111;E7ENL6;A0A804HKC7;A0A804HKQ0;A0A804HKS9	162;30;10;5;1	162;30;10;5;1	133;30;10;5;1	Collagen alpha-3(VI) chain	COL6A3	sp|P12111|CO6A3_HUMAN Collagen alpha-3(VI) chain OS=Homo sapiens OX=9606 GN=COL6A3 PE=1 SV=5	162	162	133	160	159	159	150	160	157	160	159	159	150	160	157	131	130	130	125	131	130	59.2	59.2	48.6	343.67	3177	3177;638;227;138;46	0	323.31	By MS/MS	By MS/MS	By MS/MS	By MS/MS	By MS/MS	By MS/MS	58.7	58.9	58.9	56.4	59.1	58.4	103060000000	12496000000
P21333;Q60FE5;A0A7P0NMY4;A0A087WWY3;A0A7I2V3E6;H0Y5C6;H0Y5F3;A0A669KBC6;H7C2E7	137;136;90;27;27;17;8;3;2	137;136;90;27;27;17;8;3;2	103;102;57;1;1;15;7;0;2	Filamin-A	FLNA	sp|P21333|FLNA_HUMAN Filamin-A OS=Homo sapiens OX=9606 GN=FLNA PE=1 SV=4;tr|Q60FE5|Q60FE5_HUMAN Filamin A OS=Homo sapiens OX=9606 GN=FLNA PE=1 SV=1;tr|A0A7P0NMY4|A0A7P0NMY4_HUMAN Filamin A OS=Homo sapiens OX=9606 GN=FLNA PE=1 SV=1	137	137	103	128	129	127	136	131	135	128	129	127	136	131	135	97	97	94	103	100	102	68	68	55.3	280.74	2647	2647;2620;1574;482;556;281;232;96;90	0	323.31	By MS/MS	By MS/MS	By MS/MS	By MS/MS	By MS/MS	By MS/MS	64.7	65.1	64.2	67.4	65.6	66.7	40672000000	3.1347e+09
A0A8I5KWT8;P35579;P35749;A0A8I5KYI1;Q5BKV1;A0A8I5KU92;B1AH99;A0A494C024;A0A2R8Y4C3;A0A8I5KSC2;A0A8I5KTT7;REV__S4R3H4;REV__E7EQT4;REV__Q9UKV3	136;136;16;12;12;12;7;4;2;1;1;1;1;1	136;136;16;12;12;12;7;4;2;1;1;1;1;1	117;117;4;10;10;10;6;1;0;0;0;1;1;1	Myosin-9	MYH9	tr|A0A8I5KWT8|A0A8I5KWT8_HUMAN Myosin heavy chain 9 OS=Homo sapiens OX=9606 GN=MYH9 PE=1 SV=1;sp|P35579|MYH9_HUMAN Myosin-9 OS=Homo sapiens OX=9606 GN=MYH9 PE=1 SV=4	136	136	117	111	112	103	131	129	131	111	112	103	131	129	131	95	95	87	112	111	113	62.4	62.4	53	229.18	1981	1981;1960;1972;207;218;224;103;635;371;199;207;1283;1301;1341	0	323.31	By MS/MS	By MS/MS	By MS/MS	By MS/MS	By MS/MS	By MS/MS	55.7	55.1	54.3	59.9	60.1	60.4	46536000000	1132300000
D6RGG3;Q99715;H0Y4P7;H0Y991	135;135;35;7	135;135;35;7	109;109;35;0	Collagen alpha-1(XII) chain	COL12A1	tr|D6RGG3|D6RGG3_HUMAN Collagen type XII alpha 1 chain OS=Homo sapiens OX=9606 GN=COL12A1 PE=1 SV=1;sp|Q99715|COCA1_HUMAN Collagen alpha-1(XII) chain OS=Homo sapiens OX=9606 GN=COL12A1 PE=1 SV=2	135	135	109	130	130	128	127	128	128	130	130	128	127	128	128	105	105	105	107	107	107	52.8	52.8	42.3	333.2	3062	3062;3063;638;207	0	323.31	By MS/MS	By MS/MS	By MS/MS	By MS/MS	By MS/MS	By MS/MS	51.2	50	50.7	49.2	48.8	49.2	31256000000	3.7573e+09
P02751;H0Y7Z1;H0Y4K8	126;56;12	126;56;12	126;56;12	Fibronectin;Anastellin;Ugl-Y1;Ugl-Y2;Ugl-Y3	FN1	sp|P02751|FINC_HUMAN Fibronectin OS=Homo sapiens OX=9606 GN=FN1 PE=1 SV=5	126	126	126	120	119	120	106	119	120	120	119	120	106	119	120	120	119	120	106	119	120	62.7	62.7	62.7	272.32	2477	2477;1103;241	0	323.31	By MS/MS	By MS/MS	By MS/MS	By MS/MS	By MS/MS	By MS/MS	61.4	60.9	61.7	58.7	60.5	61.8	189450000000	24781000000
P35555;H0YND0;A0A6I8PL22;F6U495;H0YN80	114;20;12;10;1	114;20;12;10;1	108;20;12;8;1	Fibrillin-1	FBN1	sp|P35555|FBN1_HUMAN Fibrillin-1 OS=Homo sapiens OX=9606 GN=FBN1 PE=1 SV=4	114	114	108	108	113	105	93	105	102	108	113	105	93	105	102	102	107	99	89	99	97	47.3	47.3	45.4	312.3	2871	2871;853;550;302;55	0	323.31	By MS/MS	By MS/MS	By MS/MS	By MS/MS	By MS/MS	By MS/MS	44.6	46.8	44.5	38.3	44.1	43.1	10041000000	1249200000
Q09666;E9PKR9;E9PLK4;E9PJZ0;E9PJC6;E9PQE3	112;4;4;3;3;2	112;4;4;3;3;2	112;4;4;3;3;2	Neuroblast differentiation-associated protein AHNAK	AHNAK	sp|Q09666|AHNK_HUMAN Neuroblast differentiation-associated protein AHNAK OS=Homo sapiens OX=9606 GN=AHNAK PE=1 SV=2	112	112	112	52	72	62	93	92	98	52	72	62	93	92	98	52	72	62	93	92	98	39.7	39.7	39.7	629.09	5890	5890;123;144;121;131;85	0	323.31	By MS/MS	By MS/MS	By MS/MS	By MS/MS	By MS/MS	By MS/MS	21.2	27.8	25.8	34.9	34.5	35	2233900000	97834000
P98160;A0A0U1RQT3;A0A3B3IT11;H0Y5A9;H7BYA5	108;6;4;2;1	108;6;4;2;1	108;6;4;2;1	Basement membrane-specific heparan sulfate proteoglycan core protein;Endorepellin;LG3 peptide	HSPG2	sp|P98160|PGBM_HUMAN Basement membrane-specific heparan sulfate proteoglycan core protein OS=Homo sapiens OX=9606 GN=HSPG2 PE=1 SV=4	108	108	108	102	97	99	78	89	95	102	97	99	78	89	95	102	97	99	78	89	95	33	33	33	468.83	4391	4391;307;288;197;109	0	323.31	By MS/MS	By MS/MS	By MS/MS	By MS/MS	By MS/MS	By MS/MS	31	29.1	30.4	23.7	26.2	29	3.9768e+09	565430000
Q14315	105	92	89	Filamin-C	FLNC	sp|Q14315|FLNC_HUMAN Filamin-C OS=Homo sapiens OX=9606 GN=FLNC PE=1 SV=3	105	92	89	98	98	96	87	86	85	86	85	83	74	73	72	83	82	81	71	71	69	49.1	45.3	43.7	291.02	2725	2725	0	323.31	By MS/MS	By MS/MS	By MS/MS	By MS/MS	By MS/MS	By MS/MS	46.3	46.5	44.1	40.8	40.1	40.9	4872100000	782570000
Q9Y490;Q9Y4G6;A0A1B0GVU7;H0YMT1	105;11;9;8	105;11;9;8	105;11;9;8	Talin-1	TLN1	sp|Q9Y490|TLN1_HUMAN Talin-1 OS=Homo sapiens OX=9606 GN=TLN1 PE=1 SV=3	105	105	105	93	98	96	93	92	99	93	98	96	93	92	99	93	98	96	93	92	99	57.9	57.9	57.9	269.76	2541	2541;2542;1567;1471	0	323.31	By MS/MS	By MS/MS	By MS/MS	By MS/MS	By MS/MS	By MS/MS	49.9	54.1	53.7	53.1	49.4	55.7	4868900000	410770000
O15230;A0A087WYH7;A0A075B783;A0A0A0MSA0;Q16787	102;2;2;2;2	102;2;2;2;2	102;2;2;2;2	Laminin subunit alpha-5	LAMA5	sp|O15230|LAMA5_HUMAN Laminin subunit alpha-5 OS=Homo sapiens OX=9606 GN=LAMA5 PE=1 SV=8	102	102	102	95	97	96	46	78	82	95	97	96	46	78	82	95	97	96	46	78	82	36.5	36.5	36.5	399.73	3695	3695;241;576;3277;3333	0	323.31	By MS/MS	By MS/MS	By MS/MS	By MS/MS	By MS/MS	By MS/MS	34.4	34.9	34.2	16	27.4	28.7	3.9974e+09	770750000
Q07954;Q6PJ72;Q7Z7K9;H0YJI8	97;9;5;3	97;9;5;3	97;9;5;3	Prolow-density lipoprotein receptor-related protein 1;Low-density lipoprotein receptor-related protein 1 85 kDa subunit;Low-density lipoprotein receptor-related protein 1 515 kDa subunit;Low-density lipoprotein receptor-related protein 1 intracellular domain	LRP1	sp|Q07954|LRP1_HUMAN Prolow-density lipoprotein receptor-related protein 1 OS=Homo sapiens OX=9606 GN=LRP1 PE=1 SV=2	97	97	97	81	79	68	90	86	92	81	79	68	90	86	92	81	79	68	90	86	92	28	28	28	504.6	4544	4544;439;296;139	0	323.31	By MS/MS	By MS/MS	By MS/MS	By MS/MS	By MS/MS	By MS/MS	22.1	21.3	17.8	25.8	24.6	26.8	4931300000	339110000
Q14204;A0A7P0T9C4;A0A7P0TA13;A0A2R8Y5T0;A0A2R8Y706;A0A7P0T9R4;A0A7P0TAW9;A0A7P0T7V5;A0A7P0T916;A0A7P0T8N2;A0A7P0TBJ7;A0A7P0TAF3;A0A7P0TB75;A0A2R8Y6H2;A0A7P0T9K2;A0A7P0T9F1;A0A7P0T8W5;A0A2R8YFZ7;A0A7P0TAM4;A0A7P0T825;A0A7P0TB64;A0A7P0TAV5;A0A7P0T990;A0A804HHY6;A0A7P0T942;A0A2R8YGC7;A0A7P0T9S3;A0A7P0T934;A0A7P0T9Y3;A0A7P0TBC9;A0A7P0TAS7;A0A7P0TB96	97;96;96;96;96;96;96;94;89;88;88;86;86;83;83;79;77;77;74;74;64;64;64;64;61;61;52;52;30;26;3;2	97;96;96;96;96;96;96;94;89;88;88;86;86;83;83;79;77;77;74;74;64;64;64;64;61;61;52;52;30;26;3;2	97;96;96;96;96;96;96;94;89;88;88;86;86;83;83;79;77;77;74;74;64;64;64;64;61;61;52;52;30;26;3;2	Cytoplasmic dynein 1 heavy chain 1	DYNC1H1	sp|Q14204|DYHC1_HUMAN Cytoplasmic dynein 1 heavy chain 1 OS=Homo sapiens OX=9606 GN=DYNC1H1 PE=1 SV=5;tr|A0A7P0T9C4|A0A7P0T9C4_HUMAN Dynein cytoplasmic 1 heavy chain 1 OS=Homo sapiens OX=9606 GN=DYNC1H1 PE=1 SV=1;tr|A0A7P0TA13|A0A7P0TA13_HUMAN Dynein cytop	97	97	97	70	73	72	86	76	83	70	73	72	86	76	83	70	73	72	86	76	83	26.6	26.6	26.6	532.4	4646	4646;4672;4637;4604;4597;4514;4459;4408;4234;4179;4174;4001;3966;3965;3933;3758;3668;3641;3576;3547;2969;2941;2898;2881;2735;2726;2346;2341;1372;1189;186;88	0	323.31	By MS/MS	By MS/MS	By MS/MS	By MS/MS	By MS/MS	By MS/MS	18.6	19.4	19.7	23.9	20.8	22.8	1.4847e+09	116330000
Q13813;A0A994J6W3;A0A0D9SGF6;A0A0D9SFF6;A0A0D9SF54;A0A994J4G5;A0A994J498;A0A994J7B0;A0A994J6W6;A0A0D9SFH4;A0A5F9ZHC3;REV__Q04637;A0A1B0GTB7;REV__A0A7I2Y1C3;REV__E7EUU4;A0A1B0GUH3;REV__E7EX73;REV__C9JF13;REV__C9J6B6;REV__E9PGM1	93;92;92;92;92;87;54;31;16;2;2;1;1;1;1;1;1;1;1;1	93;92;92;92;92;87;54;31;16;2;2;1;1;1;1;1;1;1;1;1	93;92;92;92;92;87;54;31;16;2;2;1;1;1;1;1;1;1;1;1	Spectrin alpha chain, non-erythrocytic 1	SPTAN1	sp|Q13813|SPTN1_HUMAN Spectrin alpha chain, non-erythrocytic 1 OS=Homo sapiens OX=9606 GN=SPTAN1 PE=1 SV=3;tr|A0A994J6W3|A0A994J6W3_HUMAN Spectrin alpha, non-erythrocytic 1 OS=Homo sapiens OX=9606 GN=SPTAN1 PE=1 SV=1;tr|A0A0D9SGF6|A0A0D9SGF6_HUMAN Spectrin	93	93	93	84	90	87	75	80	82	84	90	87	75	80	82	84	90	87	75	80	82	45.4	45.4	45.4	284.54	2472	2472;2506;2498;2489;2457;2319;1679;619;482;68;112;1599;22;1577;1560;51;1436;903;757;1513	0	323.31	By MS/MS	By MS/MS	By MS/MS	By MS/MS	By MS/MS	By MS/MS	40.2	44.4	43.4	39.2	40.7	40.7	2272900000	288170000
O75369;A0A804HK76;A0A804HL72;E7EN95;A0A804HJC2;H7C5L4;A0A0C4DGA1	92;88;85;81;17;5;2	78;75;71;76;8;4;2	78;75;71;76;8;4;2	Filamin-B	FLNB	sp|O75369|FLNB_HUMAN Filamin-B OS=Homo sapiens OX=9606 GN=FLNB PE=1 SV=2;tr|A0A804HK76|A0A804HK76_HUMAN Filamin B OS=Homo sapiens OX=9606 GN=FLNB PE=1 SV=1;tr|A0A804HL72|A0A804HL72_HUMAN Filamin B OS=Homo sapiens OX=9606 GN=FLNB PE=1 SV=1;tr|E7EN95|E7EN95_	92	78	78	84	89	81	77	83	73	71	75	68	64	71	59	71	75	68	64	71	59	46.6	41.7	41.7	278.16	2602	2602;2562;2270;2409;521;135;72	0	323.31	By MS/MS	By MS/MS	By MS/MS	By MS/MS	By MS/MS	By MS/MS	41.7	44.4	41.3	37.4	41.6	37.3	1.9581e+09	257650000
Q4LDE5	91	91	91	Sushi, von Willebrand factor type A, EGF and pentraxin domain-containing protein 1	SVEP1	sp|Q4LDE5|SVEP1_HUMAN Sushi, von Willebrand factor type A, EGF and pentraxin domain-containing protein 1 OS=Homo sapiens OX=9606 GN=SVEP1 PE=1 SV=3	91	91	91	87	90	88	55	77	77	87	90	88	55	77	77	87	90	88	55	77	77	35.3	35.3	35.3	390.17	3571	3571	0	323.31	By MS/MS	By MS/MS	By MS/MS	By MS/MS	By MS/MS	By MS/MS	33.9	35.1	34.1	19.7	29.5	30	6.8178e+09	1079400000
P02452;I3L3H7	86;7	86;7	83;6	Collagen alpha-1(I) chain	COL1A1	sp|P02452|CO1A1_HUMAN Collagen alpha-1(I) chain OS=Homo sapiens OX=9606 GN=COL1A1 PE=1 SV=6	86	86	83	84	84	81	35	72	63	84	84	81	35	72	63	81	81	78	33	69	61	80.4	80.4	78.8	138.91	1464	1464;154	0	323.31	By MS/MS	By MS/MS	By MS/MS	By MS/MS	By MS/MS	By MS/MS	79	79.3	78.5	29.2	66.1	57.6	71963000000	16591000000
P35556;D6RJI3;A0A9H4AZX0;E9PHW4;A0A494C0D8;Q75N90	85;45;15;14;2;2	79;41;12;11;1;1	79;41;12;11;1;1	Fibrillin-2	FBN2	sp|P35556|FBN2_HUMAN Fibrillin-2 OS=Homo sapiens OX=9606 GN=FBN2 PE=1 SV=3;tr|D6RJI3|D6RJI3_HUMAN Fibrillin 2 OS=Homo sapiens OX=9606 GN=FBN2 PE=1 SV=1	85	79	79	78	78	80	42	71	70	72	72	74	38	65	65	72	72	74	38	65	65	39.4	37.5	37.5	314.77	2912	2912;1473;379;341;2851;2809	0	323.31	By MS/MS	By MS/MS	By MS/MS	By MS/MS	By MS/MS	By MS/MS	36.5	36.6	36	17.7	32.6	31.7	4739600000	754500000
A0A0A0MTC7;H0YAQ5	84;9	84;9	1;1		LAMA4	tr|A0A0A0MTC7|A0A0A0MTC7_HUMAN Laminin subunit alpha 4 OS=Homo sapiens OX=9606 GN=LAMA4 PE=1 SV=1	84	84	1	83	84	83	58	77	78	83	84	83	58	77	78	1	1	1	0	1	1	53.1	53.1	1.8	201.82	1816	1816;187	0	323.31	By MS/MS	By MS/MS	By MS/MS	By MS/MS	By MS/MS	By MS/MS	53.1	53.1	53.1	36.7	49.6	50.2	11211000000	1.8497e+09
A0A087WYF1;P24043;A0A087WX80;A0A8I5KQG5	81;81;80;13	81;81;80;13	80;80;79;13	Laminin subunit alpha-2	LAMA2	tr|A0A087WYF1|A0A087WYF1_HUMAN Laminin subunit alpha 2 OS=Homo sapiens OX=9606 GN=LAMA2 PE=1 SV=2;sp|P24043|LAMA2_HUMAN Laminin subunit alpha-2 OS=Homo sapiens OX=9606 GN=LAMA2 PE=1 SV=4;tr|A0A087WX80|A0A087WX80_HUMAN Laminin subunit alpha 2 OS=Homo sapien	81	81	80	78	78	78	25	62	66	78	78	78	25	62	66	77	77	77	24	61	65	32.1	32.1	31.8	343.48	3118	3118;3122;3210;477	0	323.31	By MS/MS	By MS/MS	By MS/MS	By MS/MS	By MS/MS	By MS/MS	31.2	30.8	30.8	8.4	25	26.5	1.5482e+09	268890000
P08123	80	79	79	Collagen alpha-2(I) chain	COL1A2	sp|P08123|CO1A2_HUMAN Collagen alpha-2(I) chain OS=Homo sapiens OX=9606 GN=COL1A2 PE=1 SV=7	80	79	79	80	78	72	55	75	73	79	77	71	54	74	72	79	77	71	54	74	72	77.7	77.1	77.1	129.31	1366	1366	0	323.31	By MS/MS	By MS/MS	By MS/MS	By MS/MS	By MS/MS	By MS/MS	77.7	73.3	72.5	56.7	74.7	74	80447000000	15171000000
P11047;R4GNC7;REV__Q9NQS7;Q9Y6N6	75;2;1;1	75;2;1;1	75;2;1;1	Laminin subunit gamma-1	LAMC1	sp|P11047|LAMC1_HUMAN Laminin subunit gamma-1 OS=Homo sapiens OX=9606 GN=LAMC1 PE=1 SV=3	75	75	75	75	74	71	66	73	72	75	74	71	66	73	72	75	74	71	66	73	72	58.8	58.8	58.8	177.6	1609	1609;37;918;1575	0	323.31	By MS/MS	By MS/MS	By MS/MS	By MS/MS	By MS/MS	By MS/MS	58.8	58.8	56.4	53.3	58.5	58.2	20758000000	3.3711e+09
Q01082;A0A087WUZ3;F8W6C1;A4QPE4;A0A087WYQ1;O15020;P11277	75;74;22;5;5;5;4	75;74;22;5;5;5;4	75;74;22;5;5;5;4	Spectrin beta chain, non-erythrocytic 1	SPTBN1	sp|Q01082|SPTB2_HUMAN Spectrin beta chain, non-erythrocytic 1 OS=Homo sapiens OX=9606 GN=SPTBN1 PE=1 SV=2;tr|A0A087WUZ3|A0A087WUZ3_HUMAN Spectrin beta chain OS=Homo sapiens OX=9606 GN=SPTBN1 PE=1 SV=1	75	75	75	65	70	69	58	62	57	65	70	69	58	62	57	65	70	69	58	62	57	39.8	39.8	39.8	274.61	2364	2364;2366;690;934;2397;2390;2137	0	323.31	By MS/MS	By MS/MS	By MS/MS	By MS/MS	By MS/MS	By MS/MS	33.8	37	36.5	31.7	34.1	31.4	2306700000	325710000
P07942;G3XAI2;A0A7I2V4J9;A0A7I2V5X5;A0A7I2V2T9;A0A7I2V3I5;A0A7I2V682;A0A7I2V3J7;A0A7I2V2J0;A0A7I2V5R0;A0A7I2V407;E7EPA6;A0A7I2V2R2;C9J296;A0A7I2V5T9	73;72;71;60;49;48;44;43;35;35;34;27;27;21;19	73;72;71;60;49;48;44;43;35;35;34;27;27;21;19	73;72;71;60;49;48;44;43;35;35;34;27;27;21;19	Laminin subunit beta-1	LAMB1	sp|P07942|LAMB1_HUMAN Laminin subunit beta-1 OS=Homo sapiens OX=9606 GN=LAMB1 PE=1 SV=2;tr|G3XAI2|G3XAI2_HUMAN Laminin subunit beta 1 OS=Homo sapiens OX=9606 GN=LAMB1 PE=1 SV=2;tr|A0A7I2V4J9|A0A7I2V4J9_HUMAN Laminin subunit beta 1 OS=Homo sapiens OX=9606 G	73	73	73	70	72	72	60	72	71	70	72	72	60	72	71	70	72	72	60	72	71	48.9	48.9	48.9	198.04	1786	1786;1649;1682;1675;1399;1262;1340;1203;1132;1188;1051;850;982;705;473	0	323.31	By MS/MS	By MS/MS	By MS/MS	By MS/MS	By MS/MS	By MS/MS	48.1	48.8	48.9	40.3	48.9	48.9	18201000000	2895600000
P25391	73	72	72	Laminin subunit alpha-1	LAMA1	sp|P25391|LAMA1_HUMAN Laminin subunit alpha-1 OS=Homo sapiens OX=9606 GN=LAMA1 PE=1 SV=2	73	72	72	61	66	61	58	67	69	60	65	60	57	66	68	60	65	60	57	66	68	31.9	31.7	31.7	337.08	3075	3075	0	323.31	By MS/MS	By MS/MS	By MS/MS	By MS/MS	By MS/MS	By MS/MS	26.5	29.1	26.6	25.4	28.8	30.6	2797100000	271540000
Q14517;D6RCE4;E9PQ73;Q8TDW7	73;10;1;1	73;10;1;1	73;10;1;1	Protocadherin Fat 1;Protocadherin Fat 1, nuclear form	FAT1	sp|Q14517|FAT1_HUMAN Protocadherin Fat 1 OS=Homo sapiens OX=9606 GN=FAT1 PE=1 SV=2	73	73	73	55	62	58	64	65	67	55	62	58	64	65	67	55	62	58	64	65	67	20.3	20.3	20.3	506.27	4588	4588;488;4439;4557	0	323.31	By MS/MS	By MS/MS	By MS/MS	By MS/MS	By MS/MS	By MS/MS	14	16.8	15	17.5	17.7	19.1	1.9851e+09	122850000
P46940;A0A0J9YXZ5;H0YLE8;A0A087X225;A0A087WWP1;F2Z2E2;Q86VI3;H0YKA5	71;52;45;3;3;2;2;1	71;52;45;3;3;2;2;1	69;50;43;3;3;1;1;1	Ras GTPase-activating-like protein IQGAP1	IQGAP1	sp|P46940|IQGA1_HUMAN Ras GTPase-activating-like protein IQGAP1 OS=Homo sapiens OX=9606 GN=IQGAP1 PE=1 SV=1;tr|A0A0J9YXZ5|A0A0J9YXZ5_HUMAN IQ motif containing GTPase activating protein 1 OS=Homo sapiens OX=9606 GN=IQGAP1 PE=1 SV=1;tr|H0YLE8|H0YLE8_HUMAN IQ	71	71	69	53	50	52	69	62	71	53	50	52	69	62	71	52	48	51	67	61	69	53.8	53.8	52.8	189.25	1657	1657;1191;1085;48;107;1588;1631;43	0	323.31	By MS/MS	By MS/MS	By MS/MS	By MS/MS	By MS/MS	By MS/MS	41	39.2	39.9	51.5	46.8	53.8	4385300000	183290000
Q00610;A0A8V8TQ14;K7EJJ5;A0A087WVQ6;A0A8V8TR47;A0A8V8TRF0;A0A8V8TQK1;A0A8V8TRE8;A0A8V8TQK3;A0A8V8TQ18;J3KRF5;J3KS13;P53675;A0A087WX41;A0A8V8TQK7;J3QL20;A0A087WXH4;A0A087WV74;F5H5N6	69;69;69;69;69;69;68;66;65;61;30;20;18;17;5;2;1;1;1	69;69;69;69;69;69;68;66;65;61;30;20;18;17;5;2;1;1;1	69;69;69;69;69;69;68;66;65;61;30;20;18;17;5;2;1;1;1	Clathrin heavy chain 1;Clathrin heavy chain	CLTC	sp|Q00610|CLH1_HUMAN Clathrin heavy chain 1 OS=Homo sapiens OX=9606 GN=CLTC PE=1 SV=5;tr|A0A8V8TQ14|A0A8V8TQ14_HUMAN Clathrin heavy chain OS=Homo sapiens OX=9606 GN=CLTC PE=1 SV=1;tr|K7EJJ5|K7EJJ5_HUMAN Clathrin heavy chain OS=Homo sapiens OX=9606 GN=CLTC	69	69	69	59	65	62	65	60	62	59	65	62	65	60	62	59	65	62	65	60	62	48.4	48.4	48.4	191.61	1675	1675;1680;1682;1679;1679;1676;1651;1617;1579;1516;746;612;1640;1260;157;97;463;369;169	0	323.31	By MS/MS	By MS/MS	By MS/MS	By MS/MS	By MS/MS	By MS/MS	39.6	43.5	42.5	45.5	40.2	43.5	5294900000	421150000
P24821;E9PC84;A0A994J7R0;A0A994J4S6;A0A994J7R4	69;60;34;27;1	69;60;34;27;1	2;0;2;2;1	Tenascin	TNC	sp|P24821|TENA_HUMAN Tenascin OS=Homo sapiens OX=9606 GN=TNC PE=1 SV=3;tr|E9PC84|E9PC84_HUMAN Tenascin C OS=Homo sapiens OX=9606 GN=TNC PE=1 SV=1	69	69	2	44	44	41	65	57	66	44	44	41	65	57	66	0	0	0	2	2	2	41.9	41.9	1.8	240.85	2201	2201;1928;1182;734;274	0	323.31	By MS/MS	By MS/MS	By MS/MS	By MS/MS	By MS/MS	By MS/MS	24.8	23.7	22.1	40	34.8	40.2	3.8731e+09	111570000
O00468	67	67	3	Agrin;Agrin N-terminal 110 kDa subunit;Agrin C-terminal 110 kDa subunit;Agrin C-terminal 90 kDa fragment;Agrin C-terminal 22 kDa fragment	AGRN	sp|O00468|AGRIN_HUMAN Agrin OS=Homo sapiens OX=9606 GN=AGRN PE=1 SV=6	67	67	3	65	64	65	57	62	63	65	64	65	57	62	63	3	3	3	3	3	3	46.9	46.9	2.3	217.32	2068	2068	0	323.31	By MS/MS	By MS/MS	By MS/MS	By MS/MS	By MS/MS	By MS/MS	45.4	45.7	46	37.6	43	43.6	7.9668e+09	1243100000
Q92626;H7C1W1;C9J4I9;H7C300;H7C3W2	67;32;27;10;5	67;32;27;10;5	67;32;27;10;5	Peroxidasin homolog	PXDN	sp|Q92626|PXDN_HUMAN Peroxidasin homolog OS=Homo sapiens OX=9606 GN=PXDN PE=1 SV=2	67	67	67	65	64	64	57	62	65	65	64	64	57	62	65	65	64	64	57	62	65	58.1	58.1	58.1	165.27	1479	1479;723;691;196;76	0	323.31	By MS/MS	By MS/MS	By MS/MS	By MS/MS	By MS/MS	By MS/MS	57.6	55.8	56.9	50.2	53.6	56.9	8.3459e+09	926960000
A0A494C0G5;A0A087X208;A0A494C1I6	66;64;64	2;0;0	2;0;0		AGRN	tr|A0A494C0G5|A0A494C0G5_HUMAN Agrin OS=Homo sapiens OX=9606 GN=AGRN PE=1 SV=1;tr|A0A087X208|A0A087X208_HUMAN Agrin OS=Homo sapiens OX=9606 GN=AGRN PE=1 SV=1;tr|A0A494C1I6|A0A494C1I6_HUMAN Agrin OS=Homo sapiens OX=9606 GN=AGRN PE=1 SV=1	66	2	2	64	63	64	55	60	61	2	2	2	1	1	1	2	2	2	1	1	1	49	1.5	1.5	203.09	1940	1940;1930;1963	0	33.264	By MS/MS	By MS/MS	By MS/MS	By MS/MS	By MS/MS	By MS/MS	47.5	47.8	48.1	38.5	44.2	44.8	266890000	39677000
J3QSU6;F5H7V9;F5H5D6	66;58;1	1;0;0	0;0;0		TNC	tr|J3QSU6|J3QSU6_HUMAN Tenascin C OS=Homo sapiens OX=9606 GN=TNC PE=1 SV=1;tr|F5H7V9|F5H7V9_HUMAN Tenascin OS=Homo sapiens OX=9606 GN=TNC PE=1 SV=1	66	1	0	43	44	40	63	55	63	0	1	0	1	1	1	0	0	0	0	0	0	44	1.4	0	220.85	2019	2019;1838;92	0	23.769	By matching	By MS/MS	By matching	By MS/MS	By MS/MS	By MS/MS	26.6	26.8	23.7	42.7	37	42.2	53950000	0
O43707;A0A8V8TL71	65;62	65;62	2;2	Alpha-actinin-4	ACTN4	sp|O43707|ACTN4_HUMAN Alpha-actinin-4 OS=Homo sapiens OX=9606 GN=ACTN4 PE=1 SV=2;tr|A0A8V8TL71|A0A8V8TL71_HUMAN Actinin alpha 4 OS=Homo sapiens OX=9606 GN=ACTN4 PE=1 SV=1	65	65	2	61	62	59	63	61	64	61	62	59	63	61	64	1	1	1	2	1	2	73.4	73.4	1.8	104.85	911	911;864	0	323.31	By MS/MS	By MS/MS	By MS/MS	By MS/MS	By MS/MS	By MS/MS	72.6	72.6	69.4	72.8	70	72.8	22011000000	1409800000
P18206;A0A096LPE1	64;1	64;1	64;1	Vinculin	VCL	sp|P18206|VINC_HUMAN Vinculin OS=Homo sapiens OX=9606 GN=VCL PE=1 SV=4	64	64	64	61	63	60	58	58	62	61	63	60	58	58	62	61	63	60	58	58	62	62.4	62.4	62.4	123.8	1134	1134;57	0	323.31	By MS/MS	By MS/MS	By MS/MS	By MS/MS	By MS/MS	By MS/MS	60	60.8	58.7	57.9	56.3	60.5	7.9294e+09	892810000
A0A804HII9;A0A804HKE2;A0A804HK61;A0A7I2V4Y4;A0A804HLD0;A0A804HIN7;A0A804HJU8;A0A804HLF4;H9KV75;A0A804HJQ9;G3V2N5;H7C5W8;G3V2W4;H0YJW3;A0A804HJN7;H0YJ11;A0A804HIY0;A0A494C166;A0A494C033;A0A804HKG0;G3V5M4;G3V2X9;A0A494C0Q3;G3V380;G3V2E8;A0A494C031	63;62;62;61;60;60;60;58;53;21;20;17;16;14;13;12;11;9;9;9;8;7;7;4;3;1	43;43;42;42;41;42;42;38;37;13;13;12;10;10;8;9;6;3;3;3;5;4;3;4;1;1	2;2;2;2;2;2;2;2;2;0;0;0;0;0;0;0;0;0;0;0;0;0;0;0;0;0		ACTN1	tr|A0A804HII9|A0A804HII9_HUMAN Actinin alpha 1 OS=Homo sapiens OX=9606 GN=ACTN1 PE=1 SV=1;tr|A0A804HKE2|A0A804HKE2_HUMAN Actinin alpha 1 OS=Homo sapiens OX=9606 GN=ACTN1 PE=1 SV=1;tr|A0A804HK61|A0A804HK61_HUMAN Actinin alpha 1 OS=Homo sapiens OX=9606 GN=AC	63	43	2	58	60	57	61	59	62	40	42	40	42	42	42	2	2	2	2	2	2	73.2	50.8	3	105.44	913	913;922;886;895;903;883;874;826;822;268;260;297;238;251;210;207;152;263;182;163;126;144;131;72;85;61	0	323.31	By MS/MS	By MS/MS	By MS/MS	By MS/MS	By MS/MS	By MS/MS	70.4	71.4	67.1	72.3	67.5	72.3	13517000000	1141000000
F5GXS2;H7C144;K7EP19;A0A494C060;D6RH00	63;59;7;5;1	1;1;0;0;0	1;1;0;0;0		ACTN4	tr|F5GXS2|F5GXS2_HUMAN Actinin alpha 4 OS=Homo sapiens OX=9606 GN=ACTN4 PE=1 SV=3;tr|H7C144|H7C144_HUMAN Actinin alpha 4 OS=Homo sapiens OX=9606 GN=ACTN4 PE=1 SV=2	63	1	1	59	60	57	61	61	62	0	0	0	1	1	1	0	0	0	1	1	1	71.5	1.8	1.8	104.85	911	911;906;105;588;72	0.0094378	6.4839	By matching	By matching	By matching	By MS/MS	By MS/MS	By MS/MS	68.8	68.8	65.6	70.8	70	70.8	13267000	0
P07996;A8MZG1	63;5	63;5	61;5	Thrombospondin-1	THBS1	sp|P07996|TSP1_HUMAN Thrombospondin-1 OS=Homo sapiens OX=9606 GN=THBS1 PE=1 SV=2	63	63	61	59	59	58	62	61	62	59	59	58	62	61	62	57	57	56	60	59	60	65.3	65.3	62.7	129.38	1170	1170;94	0	323.31	By MS/MS	By MS/MS	By MS/MS	By MS/MS	By MS/MS	By MS/MS	60.5	60.5	58.6	63.8	63.8	63.8	13729000000	1231600000
P01023;F8W7L3;P20742;H0YFH1;F5H1E8	62;6;6;3;1	62;6;6;3;1	62;6;6;3;1	Alpha-2-macroglobulin	A2M	sp|P01023|A2MG_HUMAN Alpha-2-macroglobulin OS=Homo sapiens OX=9606 GN=A2M PE=1 SV=3	62	62	62	61	61	61	45	56	54	61	61	61	45	56	54	61	61	61	45	56	54	55.8	55.8	55.8	163.29	1474	1474;168;1482;73;90	0	323.31	By MS/MS	By MS/MS	By MS/MS	By MS/MS	By MS/MS	By MS/MS	54.6	54.6	54.4	40	50.7	46.4	10570000000	1.814e+09
P12814;A0A804HL31	62;53	1;1	1;1	Alpha-actinin-1	ACTN1	sp|P12814|ACTN1_HUMAN Alpha-actinin-1 OS=Homo sapiens OX=9606 GN=ACTN1 PE=1 SV=2;tr|A0A804HL31|A0A804HL31_HUMAN Actinin alpha 1 OS=Homo sapiens OX=9606 GN=ACTN1 PE=1 SV=1	62	1	1	57	59	56	60	58	60	1	1	1	1	1	0	1	1	1	1	1	0	74.3	2.5	2.5	103.06	892	892;827	0.0040522	10.834	By matching	By matching	By MS/MS	By MS/MS	By MS/MS	By matching	71.5	72.5	68.2	73.4	68.5	71	16084000	1157100
P22897	61	61	61	Macrophage mannose receptor 1	MRC1	sp|P22897|MRC1_HUMAN Macrophage mannose receptor 1 OS=Homo sapiens OX=9606 GN=MRC1 PE=1 SV=1	61	61	61	0	0	0	60	47	57	0	0	0	60	47	57	0	0	0	60	47	57	40.7	40.7	40.7	166.01	1456	1456	0	323.31				By MS/MS	By MS/MS	By MS/MS	0	0	0	39.1	33.9	38	4.0071e+09	0
Q9NZM1;H0YD14;O75923	61;35;1	61;35;1	61;35;1	Myoferlin	MYOF	sp|Q9NZM1|MYOF_HUMAN Myoferlin OS=Homo sapiens OX=9606 GN=MYOF PE=1 SV=1;tr|H0YD14|H0YD14_HUMAN Myoferlin (Fragment) OS=Homo sapiens OX=9606 GN=MYOF PE=1 SV=1	61	61	61	10	15	15	57	43	59	10	15	15	57	43	59	10	15	15	57	43	59	36.5	36.5	36.5	234.71	2061	2061;1177;2080	0	323.31	By MS/MS	By MS/MS	By MS/MS	By MS/MS	By MS/MS	By MS/MS	4.9	7.7	8.4	33.9	25.8	35.4	882660000	10046000
P02768;A0A0C4DGB6;B7WNR0;H0YA55;D6RHD5;A0A087WWT3;C9JKR2;H7C013	59;53;44;43;42;38;37;19	59;53;44;43;42;38;37;19	59;53;44;43;42;38;37;19	Serum albumin	ALB	sp|P02768|ALBU_HUMAN Albumin OS=Homo sapiens OX=9606 GN=ALB PE=1 SV=2;tr|A0A0C4DGB6|A0A0C4DGB6_HUMAN Albumin OS=Homo sapiens OX=9606 GN=ALB PE=1 SV=1;tr|B7WNR0|B7WNR0_HUMAN Albumin OS=Homo sapiens OX=9606 GN=ALB PE=1 SV=1;tr|H0YA55|H0YA55_HUMAN Albumin (Fr	59	59	59	10	17	18	55	56	58	10	17	18	55	56	58	10	17	18	55	56	58	80.8	80.8	80.8	69.366	609	609;604;494;454;459;396;417;197	0	323.31	By MS/MS	By MS/MS	By MS/MS	By MS/MS	By MS/MS	By MS/MS	17.9	28.4	28.7	78.7	79.3	80.3	161470000000	6.895e+09
P02461;H7C435	56;2	56;2	55;2	Collagen alpha-1(III) chain	COL3A1	sp|P02461|CO3A1_HUMAN Collagen alpha-1(III) chain OS=Homo sapiens OX=9606 GN=COL3A1 PE=1 SV=4	56	56	55	56	54	52	20	42	41	56	54	52	20	42	41	55	53	51	20	42	41	50.1	50.1	49.2	138.56	1466	1466;90	0	323.31	By MS/MS	By MS/MS	By MS/MS	By MS/MS	By MS/MS	By MS/MS	50.1	49.4	48.5	17.9	38.8	38.5	14997000000	3.0462e+09
P49327;A0A0U1RQF0;A0A0U1RRG3;A0A1B0GTR5;J3KTF0	56;55;3;1;1	56;55;3;1;1	56;55;3;1;1	Fatty acid synthase;[Acyl-carrier-protein] S-acetyltransferase;[Acyl-carrier-protein] S-malonyltransferase;3-oxoacyl-[acyl-carrier-protein] synthase;3-oxoacyl-[acyl-carrier-protein] reductase;3-hydroxyacyl-[acyl-carrier-protein] dehydratase;Enoyl-[acyl-carrier-protein] reductase;Oleoyl-[acyl-carrier-protein] hydrolase	FASN	sp|P49327|FAS_HUMAN Fatty acid synthase OS=Homo sapiens OX=9606 GN=FASN PE=1 SV=3;tr|A0A0U1RQF0|A0A0U1RQF0_HUMAN Fatty acid synthase OS=Homo sapiens OX=9606 GN=FASN PE=1 SV=1	56	56	56	52	54	52	41	43	44	52	54	52	41	43	44	52	54	52	41	43	44	30.2	30.2	30.2	273.42	2511	2511;2509;150;18;78	0	323.31	By MS/MS	By MS/MS	By MS/MS	By MS/MS	By MS/MS	By MS/MS	27.4	29	28.5	21.7	23.1	23.8	1.4615e+09	212030000
P01024;A0A8Q3SI05;A0A8Q3WM02;A0A8Q3SI45;M0QYC8;A0A8Q3SI22;M0QXZ3;A0A8Q3SI34;M0R0Q9;A0A8Q3WLS3;A0A8Q3WKN7	53;42;39;30;7;6;3;3;2;2;1	53;42;39;30;7;6;3;3;2;2;1	53;42;39;30;7;6;3;3;2;2;1	Complement C3;Complement C3 beta chain;C3-beta-c;Complement C3 alpha chain;C3a anaphylatoxin;Acylation stimulating protein;Complement C3b alpha chain;Complement C3c alpha chain fragment 1;Complement C3dg fragment;Complement C3g fragment;Complement C3d fragment;Complement C3f fragment;Complement C3c alpha chain fragment 2	C3	sp|P01024|CO3_HUMAN Complement C3 OS=Homo sapiens OX=9606 GN=C3 PE=1 SV=2;tr|A0A8Q3SI05|A0A8Q3SI05_HUMAN Complement C3 (Fragment) OS=Homo sapiens OX=9606 GN=C3 PE=1 SV=1;tr|A0A8Q3WM02|A0A8Q3WM02_HUMAN Complement C3 (Fragment) OS=Homo sapiens OX=9606 GN=C3	53	53	53	10	10	10	42	49	50	10	10	10	42	49	50	10	10	10	42	49	50	38.8	38.8	38.8	187.15	1663	1663;1338;1229;966;192;198;100;116;101;210;31	0	323.31	By MS/MS	By MS/MS	By MS/MS	By MS/MS	By MS/MS	By MS/MS	5.7	5.7	5.8	29.6	35.7	36.6	1.6857e+09	50685000
P02787;H7C5E8;C9JVG0;F8WCI6;C9JB55;F8WEK9;F8WC57	53;9;8;5;4;4;1	53;9;8;5;4;4;1	53;9;8;5;4;4;1	Serotransferrin	TF	sp|P02787|TRFE_HUMAN Serotransferrin OS=Homo sapiens OX=9606 GN=TF PE=1 SV=4	53	53	53	3	5	3	49	52	50	3	5	3	49	52	50	3	5	3	49	52	50	68.3	68.3	68.3	77.049	698	698;143;134;120;75;115;102	0	323.31	By MS/MS	By MS/MS	By MS/MS	By MS/MS	By MS/MS	By MS/MS	2.9	7.2	2.6	66.3	68.3	66	18960000000	48901000
Q15075	53	53	53	Early endosome antigen 1	EEA1	sp|Q15075|EEA1_HUMAN Early endosome antigen 1 OS=Homo sapiens OX=9606 GN=EEA1 PE=1 SV=2	53	53	53	44	48	43	51	44	46	44	48	43	51	44	46	44	48	43	51	44	46	41.3	41.3	41.3	162.46	1411	1411	0	323.31	By MS/MS	By MS/MS	By MS/MS	By MS/MS	By MS/MS	By MS/MS	35.5	37.3	36.4	40.9	35.2	36.9	1386000000	124620000
Q9P2E9;F8W7S5;A0A087WU26;A2A2S5;V9GY78;H9KV85;E9PN67;C9J066;Q8N4C6	53;35;17;9;4;1;1;1;1	53;35;17;9;4;1;1;1;1	53;35;17;9;4;1;1;1;1	Ribosome-binding protein 1	RRBP1	sp|Q9P2E9|RRBP1_HUMAN Ribosome-binding protein 1 OS=Homo sapiens OX=9606 GN=RRBP1 PE=1 SV=5;tr|F8W7S5|F8W7S5_HUMAN Ribosome binding protein 1 OS=Homo sapiens OX=9606 GN=RRBP1 PE=1 SV=1	53	53	53	39	45	40	42	50	48	39	45	40	42	50	48	39	45	40	42	50	48	57	57	57	152.45	1410	1410;751;346;300;229;1581;1989;2046;2090	0	323.31	By MS/MS	By MS/MS	By MS/MS	By MS/MS	By MS/MS	By MS/MS	43.6	50.5	46.2	47.5	54	53.5	2.0429e+09	131170000
P46821;D6RA32;D6RA40;D6RGJ3;D6RCL2	52;12;9;3;2	52;12;9;3;2	51;12;9;3;2	Microtubule-associated protein 1B;MAP1B heavy chain;MAP1 light chain LC1	MAP1B	sp|P46821|MAP1B_HUMAN Microtubule-associated protein 1B OS=Homo sapiens OX=9606 GN=MAP1B PE=1 SV=2	52	52	51	43	41	37	42	48	48	43	41	37	42	48	48	42	40	36	41	47	47	31.8	31.8	31.4	270.63	2468	2468;670;569;122;103	0	323.31	By MS/MS	By MS/MS	By MS/MS	By MS/MS	By MS/MS	By MS/MS	25.7	23.3	21.7	26.1	29.8	29.3	1088500000	119740000
P05997;A0A087WYX9;A0A3B3IRH9	47;33;8	47;33;8	46;32;8	Collagen alpha-2(V) chain	COL5A2	sp|P05997|CO5A2_HUMAN Collagen alpha-2(V) chain OS=Homo sapiens OX=9606 GN=COL5A2 PE=1 SV=3;tr|A0A087WYX9|A0A087WYX9_HUMAN Collagen type V alpha 2 chain OS=Homo sapiens OX=9606 GN=COL5A2 PE=1 SV=1	47	47	46	47	47	44	18	37	36	47	47	44	18	37	36	46	46	43	17	36	35	50.3	50.3	49.6	144.91	1499	1499;1112;216	0	323.31	By MS/MS	By MS/MS	By MS/MS	By MS/MS	By MS/MS	By MS/MS	50.3	50.3	47.2	18.3	42.9	42.4	4511700000	650550000
P08238;Q58FF7	47;18	47;18	26;9	Heat shock protein HSP 90-beta	HSP90AB1	sp|P08238|HS90B_HUMAN Heat shock protein HSP 90-beta OS=Homo sapiens OX=9606 GN=HSP90AB1 PE=1 SV=4	47	47	26	34	39	38	46	43	47	34	39	38	46	43	47	16	20	19	25	23	26	62.2	62.2	37.7	83.263	724	724;597	0	323.31	By MS/MS	By MS/MS	By MS/MS	By MS/MS	By MS/MS	By MS/MS	45.6	55.7	53.3	62	57.7	62.2	11647000000	588650000
P08572;A0A3B3ITQ8;A0A3B3IS47;A0A087WY39;A2A352;A0A3B3ITN7;A0A3B3IT80;A0A3B3IS04;A0A3B3IRV2	47;9;6;5;4;3;3;1;1	47;9;6;5;4;3;3;1;1	47;9;6;5;4;3;3;1;1	Collagen alpha-2(IV) chain;Canstatin	COL4A2	sp|P08572|CO4A2_HUMAN Collagen alpha-2(IV) chain OS=Homo sapiens OX=9606 GN=COL4A2 PE=1 SV=4	47	47	47	46	45	46	37	43	42	46	45	46	37	43	42	46	45	46	37	43	42	42.1	42.1	42.1	167.55	1712	1712;361;166;311;102;79;121;47;93	0	323.31	By MS/MS	By MS/MS	By MS/MS	By MS/MS	By MS/MS	By MS/MS	40.9	40.5	41.2	33.8	37	37.4	7.4109e+09	723980000
P26038;A0A8V8TKR9;V9GZ54;E9PNP4	47;46;6;1	47;46;6;1	35;35;5;0	Moesin	MSN	sp|P26038|MOES_HUMAN Moesin OS=Homo sapiens OX=9606 GN=MSN PE=1 SV=3;tr|A0A8V8TKR9|A0A8V8TKR9_HUMAN Moesin OS=Homo sapiens OX=9606 GN=MSN PE=1 SV=1	47	47	35	46	46	42	42	42	46	46	46	42	42	42	46	34	34	30	30	31	34	67.9	67.9	51.1	67.819	577	577;566;103;52	0	323.31	By MS/MS	By MS/MS	By MS/MS	By MS/MS	By MS/MS	By MS/MS	66.4	67.8	64.5	64.5	62.6	67.8	24544000000	1179800000
A0A6Q8PFJ0;P02545;A0A804HL68;A0A6Q8PHQ9;A0A6Q8PF80;A0A6Q8PGH0;A0A6Q8PFM1;A0A6Q8PF59;A0A6Q8PFF5;REV__A0A8V8TNC2;REV__Q5VX52	46;46;42;38;27;21;8;8;1;1;1	46;46;42;38;27;21;8;8;1;1;1	3;3;0;0;0;0;0;0;0;0;0	Prelamin-A/C;Lamin-A/C	LMNA	tr|A0A6Q8PFJ0|A0A6Q8PFJ0_HUMAN Lamin A/C OS=Homo sapiens OX=9606 GN=LMNA PE=1 SV=1;sp|P02545|LMNA_HUMAN Prelamin-A/C OS=Homo sapiens OX=9606 GN=LMNA PE=1 SV=1;tr|A0A804HL68|A0A804HL68_HUMAN Lamin A/C OS=Homo sapiens OX=9606 GN=LMNA PE=1 SV=1;tr|A0A6Q8PHQ9|	46	46	3	45	45	43	43	43	42	45	45	43	43	43	42	3	3	3	1	3	2	60.6	60.6	7.8	80.902	729	729;664;540;516;342;214;123;126;36;123;459	0	323.31	By MS/MS	By MS/MS	By MS/MS	By MS/MS	By MS/MS	By MS/MS	60.5	60.5	59.1	55.1	59	56.5	9204000000	1192300000
O00391;H0Y5Z8;A8MXT8	45;4;4	45;4;4	45;4;4	Sulfhydryl oxidase 1	QSOX1	sp|O00391|QSOX1_HUMAN Sulfhydryl oxidase 1 OS=Homo sapiens OX=9606 GN=QSOX1 PE=1 SV=3	45	45	45	41	44	43	43	43	44	41	44	43	43	43	44	41	44	43	43	43	44	62.7	62.7	62.7	82.577	747	747;72;155	0	323.31	By MS/MS	By MS/MS	By MS/MS	By MS/MS	By MS/MS	By MS/MS	58.9	62.7	62.5	60.9	60.6	62.7	58945000000	6.5168e+09
P12109;A0A087X0S5;A0A804HJ28	45;17;13	45;17;13	45;17;13	Collagen alpha-1(VI) chain	COL6A1	sp|P12109|CO6A1_HUMAN Collagen alpha-1(VI) chain OS=Homo sapiens OX=9606 GN=COL6A1 PE=1 SV=3	45	45	45	45	45	45	41	42	43	45	45	45	41	42	43	45	45	45	41	42	43	55.8	55.8	55.8	108.53	1028	1028;450;403	0	323.31	By MS/MS	By MS/MS	By MS/MS	By MS/MS	By MS/MS	By MS/MS	55.8	55.8	55.8	50.6	55	55	26987000000	3.1493e+09
Q14112	45	45	17	Nidogen-2	NID2	sp|Q14112|NID2_HUMAN Nidogen-2 OS=Homo sapiens OX=9606 GN=NID2 PE=1 SV=3	45	45	17	42	44	41	39	43	42	42	44	41	39	43	42	14	16	13	16	15	16	43.7	43.7	19.7	151.25	1375	1375	0	323.31	By MS/MS	By MS/MS	By MS/MS	By MS/MS	By MS/MS	By MS/MS	40	42.7	39.3	38.5	39.8	41	6.2281e+09	775320000
P55072;A0A7P0TAW3;A0A7I2V540;C9JUP7;A0A7P0T8A3;A0A7P0T8Q5;A0A7P0TAQ1;A0A7P0Z4C6;A0A7I2V2Y2;A0A7I2V5G8;A0A7P0TAY0;A0A7P0TA22;A0A7P0TBK7;A0A7P0Z4D1;A0A7P0T946;A0A7P0T971;A0A7P0T8D6;A0A7P0T9X5;A0A7P0T8Q4;A0A7I2YQJ0	44;44;42;41;40;39;36;34;21;17;8;5;4;4;3;3;2;2;2;2	44;44;42;41;40;39;36;34;21;17;8;5;4;4;3;3;2;2;2;2	44;44;42;41;40;39;36;34;21;17;8;5;4;4;3;3;2;2;2;2	Transitional endoplasmic reticulum ATPase	VCP	sp|P55072|TERA_HUMAN Transitional endoplasmic reticulum ATPase OS=Homo sapiens OX=9606 GN=VCP PE=1 SV=4;tr|A0A7P0TAW3|A0A7P0TAW3_HUMAN Transitional endoplasmic reticulum ATPase OS=Homo sapiens OX=9606 GN=VCP PE=1 SV=1;tr|A0A7I2V540|A0A7I2V540_HUMAN Transit	44	44	44	42	42	41	44	39	42	42	42	41	44	39	42	42	42	41	44	39	42	63.4	63.4	63.4	89.321	806	806;772;804;761;760;754;733;694;458;334;237;76;107;102;77;55;50;110;77;43	0	323.31	By MS/MS	By MS/MS	By MS/MS	By MS/MS	By MS/MS	By MS/MS	61.3	61.3	57.1	63.4	60.4	61.4	4445500000	522790000
P08670;B0YJC4;B0YJC5;A0A1B0GTT5;P17661;A0A1B0GVG8;H7C5W5;P41219;A0A1X7SBR3;A0A1W2PR46;P14136;F8W835;A0A1W2PRT3;Q16352;P07196	44;42;25;10;6;4;4;4;2;2;2;1;1;1;1	44;42;25;10;6;4;4;4;2;2;2;1;1;1;1	40;38;22;9;3;4;2;2;1;1;1;1;1;0;0	Vimentin	VIM	sp|P08670|VIME_HUMAN Vimentin OS=Homo sapiens OX=9606 GN=VIM PE=1 SV=4;tr|B0YJC4|B0YJC4_HUMAN Vimentin OS=Homo sapiens OX=9606 GN=VIM PE=1 SV=1;tr|B0YJC5|B0YJC5_HUMAN Vimentin OS=Homo sapiens OX=9606 GN=VIM PE=1 SV=1	44	44	40	39	38	37	42	39	42	39	38	37	42	39	42	35	34	33	38	35	38	80	80	74.7	53.651	466	466;431;228;149;470;109;200;470;472;505;432;207;326;499;543	0	323.31	By MS/MS	By MS/MS	By MS/MS	By MS/MS	By MS/MS	By MS/MS	73.8	72.1	67.4	74.9	69.1	73	57546000000	1364900000
P34932	44	44	41	Heat shock 70 kDa protein 4	HSPA4	sp|P34932|HSP74_HUMAN Heat shock 70 kDa protein 4 OS=Homo sapiens OX=9606 GN=HSPA4 PE=1 SV=4	44	44	41	41	40	41	39	42	44	41	40	41	39	42	44	39	38	38	36	39	41	62.7	62.7	58.2	94.33	840	840	0	323.31	By MS/MS	By MS/MS	By MS/MS	By MS/MS	By MS/MS	By MS/MS	59.9	59	60.2	56.3	61.8	62.7	2592700000	295130000
Q02388	44	44	44	Collagen alpha-1(VII) chain	COL7A1	sp|Q02388|CO7A1_HUMAN Collagen alpha-1(VII) chain OS=Homo sapiens OX=9606 GN=COL7A1 PE=1 SV=2	44	44	44	39	43	39	39	38	41	39	43	39	39	38	41	39	43	39	39	38	41	23.3	23.3	23.3	295.22	2944	2944	0	323.31	By MS/MS	By MS/MS	By MS/MS	By MS/MS	By MS/MS	By MS/MS	20.2	23.1	20.6	20.1	19.4	21.1	1375200000	132660000
Q14766;E7EV71;C9JD84;H7C0I7;C9JDW2;H7C4L5;H7BZ76;H7C2H7	44;42;39;7;6;6;6;4	44;42;39;7;6;6;6;4	43;41;38;7;5;5;6;4	Latent-transforming growth factor beta-binding protein 1	LTBP1	sp|Q14766|LTBP1_HUMAN Latent-transforming growth factor beta-binding protein 1 OS=Homo sapiens OX=9606 GN=LTBP1 PE=1 SV=4;tr|E7EV71|E7EV71_HUMAN Latent transforming growth factor beta binding protein 1 OS=Homo sapiens OX=9606 GN=LTBP1 PE=1 SV=2;tr|C9JD84|C	44	44	43	42	40	38	33	42	40	42	40	38	33	42	40	41	39	37	33	41	39	35.7	35.7	35.2	186.79	1721	1721;1353;1340;270;219;220;266;101	0	323.31	By MS/MS	By MS/MS	By MS/MS	By MS/MS	By MS/MS	By MS/MS	34.2	31.4	31.4	26.8	33.6	33.5	5.9626e+09	691680000
A0A0C4DH07;Q8N2S1;F8WAA0;M0QZX0;M0QXV3;M0R351;M0QYE9;A0A087WVR1;A0A087WXJ2;A0A087WUU1	43;43;20;12;3;3;3;1;1;1	43;43;20;12;3;3;3;1;1;1	39;39;17;9;1;1;1;1;1;1	Latent-transforming growth factor beta-binding protein 4	LTBP4	tr|A0A0C4DH07|A0A0C4DH07_HUMAN Latent transforming growth factor beta binding protein 4 OS=Homo sapiens OX=9606 GN=LTBP4 PE=1 SV=1;sp|Q8N2S1|LTBP4_HUMAN Latent-transforming growth factor beta-binding protein 4 OS=Homo sapiens OX=9606 GN=LTBP4 PE=1 SV=2	43	43	39	40	42	40	28	38	38	40	42	40	28	38	38	36	38	36	27	34	35	40	40	37.6	169.46	1587	1587;1624;957;673;191;224;303;94;145;182	0	323.31	By MS/MS	By MS/MS	By MS/MS	By MS/MS	By MS/MS	By MS/MS	37.8	39.4	38.1	26.5	34.3	35.3	3.2665e+09	511740000
G3V3X5;Q14767;G3V511;H0YJ20	43;43;42;1	42;42;41;1	42;42;41;1	Latent-transforming growth factor beta-binding protein 2	LTBP2	tr|G3V3X5|G3V3X5_HUMAN Latent transforming growth factor beta binding protein 2 OS=Homo sapiens OX=9606 GN=LTBP2 PE=1 SV=1;sp|Q14767|LTBP2_HUMAN Latent-transforming growth factor beta-binding protein 2 OS=Homo sapiens OX=9606 GN=LTBP2 PE=1 SV=3;tr|G3V511|G	43	42	42	41	42	39	20	29	28	40	41	38	20	28	27	40	41	38	20	28	27	31	30.6	30.6	190.28	1777	1777;1821;1769;233	0	323.31	By MS/MS	By MS/MS	By MS/MS	By MS/MS	By MS/MS	By MS/MS	29.9	31	27.4	14.5	19.2	19.3	2.0512e+09	349650000
P07900;G3V2J8;Q14568;Q58FG0;Q58FG1	43;9;7;5;2	29;6;2;2;1	29;6;2;2;1	Heat shock protein HSP 90-alpha	HSP90AA1	sp|P07900|HS90A_HUMAN Heat shock protein HSP 90-alpha OS=Homo sapiens OX=9606 GN=HSP90AA1 PE=1 SV=5	43	29	29	32	35	35	42	37	41	20	23	21	28	24	27	20	23	21	28	24	27	59.6	42.8	42.8	84.659	732	732;174;343;334;418	0	323.31	By MS/MS	By MS/MS	By MS/MS	By MS/MS	By MS/MS	By MS/MS	44	51.2	50.7	58.1	50.4	57.9	4829500000	246520000
P13639;M0R0I6	43;1	43;1	42;1	Elongation factor 2	EEF2	sp|P13639|EF2_HUMAN Elongation factor 2 OS=Homo sapiens OX=9606 GN=EEF2 PE=1 SV=4	43	43	42	40	42	38	40	40	41	40	42	38	40	40	41	39	41	37	39	39	40	49.7	49.7	48.5	95.337	858	858;85	0	323.31	By MS/MS	By MS/MS	By MS/MS	By MS/MS	By MS/MS	By MS/MS	49.4	49.5	46.5	47.8	47.7	48.7	6.1386e+09	446060000
P14543	43	42	42	Nidogen-1	NID1	sp|P14543|NID1_HUMAN Nidogen-1 OS=Homo sapiens OX=9606 GN=NID1 PE=1 SV=3	43	42	42	42	41	41	36	39	42	41	40	40	35	38	41	41	40	40	35	38	41	44.7	43.9	43.9	136.38	1247	1247	0	323.31	By MS/MS	By MS/MS	By MS/MS	By MS/MS	By MS/MS	By MS/MS	44.1	42.3	42.3	37.9	38.1	43.5	5125600000	706190000
P04264	41	41	34	Keratin, type II cytoskeletal 1	KRT1	sp|P04264|K2C1_HUMAN Keratin, type II cytoskeletal 1 OS=Homo sapiens OX=9606 GN=KRT1 PE=1 SV=6	41	41	34	40	40	37	39	39	37	40	40	37	39	39	37	33	33	30	32	32	30	62	62	55.7	66.038	644	644	0	323.31	By MS/MS	By MS/MS	By MS/MS	By MS/MS	By MS/MS	By MS/MS	59.8	57.9	54.3	57.6	57.6	52.3	41530000000	4354400000
P11717;A0A7I2V381;A0A7I2YQS7;S4R328	41;30;11;4	41;30;11;4	41;30;11;4	Cation-independent mannose-6-phosphate receptor	IGF2R	sp|P11717|MPRI_HUMAN Cation-independent mannose-6-phosphate receptor OS=Homo sapiens OX=9606 GN=IGF2R PE=1 SV=3;tr|A0A7I2V381|A0A7I2V381_HUMAN Insulin like growth factor 2 receptor OS=Homo sapiens OX=9606 GN=IGF2R PE=1 SV=1	41	41	41	32	30	31	36	31	40	32	30	31	36	31	40	32	30	31	36	31	40	21.1	21.1	21.1	274.37	2491	2491;1432;685;185	0	323.31	By MS/MS	By MS/MS	By MS/MS	By MS/MS	By MS/MS	By MS/MS	15.1	14.9	14.7	18.4	14.6	20.7	728070000	54028000
P12110;H7C0M5;C9JH44	41;8;4	41;8;4	41;8;4	Collagen alpha-2(VI) chain	COL6A2	sp|P12110|CO6A2_HUMAN Collagen alpha-2(VI) chain OS=Homo sapiens OX=9606 GN=COL6A2 PE=1 SV=4	41	41	41	40	40	40	36	39	39	40	40	40	36	39	39	40	40	40	36	39	39	46.9	46.9	46.9	108.58	1019	1019;250;180	0	323.31	By MS/MS	By MS/MS	By MS/MS	By MS/MS	By MS/MS	By MS/MS	46.9	46.9	46.9	41.7	46	44.6	23135000000	2.9671e+09
P14618;A0A8V8TNX9;B4DNK4	41;40;34	41;40;34	5;5;5	Pyruvate kinase PKM;Pyruvate kinase	PKM	sp|P14618|KPYM_HUMAN Pyruvate kinase PKM OS=Homo sapiens OX=9606 GN=PKM PE=1 SV=4;tr|A0A8V8TNX9|A0A8V8TNX9_HUMAN Pyruvate kinase OS=Homo sapiens OX=9606 GN=PKM PE=1 SV=1;tr|B4DNK4|B4DNK4_HUMAN Pyruvate kinase OS=Homo sapiens OX=9606 GN=PKM PE=1 SV=1	41	41	5	38	39	38	39	35	40	38	39	38	39	35	40	4	4	4	5	3	5	78.7	78.7	9.4	57.936	531	531;605;457	0	323.31	By MS/MS	By MS/MS	By MS/MS	By MS/MS	By MS/MS	By MS/MS	77	77	77	72.9	69.5	78.7	13587000000	1.0555e+09
P35908;H0YID6	41;2	37;2	29;0	Keratin, type II cytoskeletal 2 epidermal	KRT2	sp|P35908|K22E_HUMAN Keratin, type II cytoskeletal 2 epidermal OS=Homo sapiens OX=9606 GN=KRT2 PE=1 SV=2	41	37	29	36	37	26	35	40	34	32	33	22	31	36	30	25	26	18	27	28	25	70.6	67.4	58.2	65.432	639	639;119	0	323.31	By MS/MS	By MS/MS	By MS/MS	By MS/MS	By MS/MS	By MS/MS	58.7	58.7	49.1	67.3	69	65.3	8.2552e+09	988380000
Q14764;H3BQK6;H3BRL2;H3BUK7;H3BNF6;H3BP76;H3BPZ2;H3BNF2;H3BUP3;I3L155;H3BQE7	41;12;9;6;6;5;2;2;2;2;2	41;12;9;6;6;5;2;2;2;2;2	41;12;9;6;6;5;2;2;2;2;2	Major vault protein	MVP	sp|Q14764|MVP_HUMAN Major vault protein OS=Homo sapiens OX=9606 GN=MVP PE=1 SV=4	41	41	41	31	33	32	39	36	37	31	33	32	39	36	37	31	33	32	39	36	37	56.7	56.7	56.7	99.326	893	893;220;148;107;144;94;39;42;57;61;81	0	323.31	By MS/MS	By MS/MS	By MS/MS	By MS/MS	By MS/MS	By MS/MS	42.6	45.8	43.9	54.4	49.5	50.1	5133400000	112050000
Q6UVK1	41	41	41	Chondroitin sulfate proteoglycan 4	CSPG4	sp|Q6UVK1|CSPG4_HUMAN Chondroitin sulfate proteoglycan 4 OS=Homo sapiens OX=9606 GN=CSPG4 PE=1 SV=2	41	41	41	37	39	39	27	37	36	37	39	39	27	37	36	37	39	39	27	37	36	24.9	24.9	24.9	250.53	2322	2322	0	323.31	By MS/MS	By MS/MS	By MS/MS	By MS/MS	By MS/MS	By MS/MS	22.1	23.7	23.7	16.8	21.7	21.9	1339200000	206710000
P08603;A0A8Q3SI99;A0A8Q3SID8;A0A8Q3SIE0;A0A8Q3WKW7;A0A8Q3SIC3;A0A8Q3WKW3;A0A8Q3WLF7;A0A8Q3SIA1;A0A8Q3SIB6;A0A8Q3WLY2;A0A8Q3SI78;A0A8Q3SJ41;A0A8Q3WKW6;A0A8Q3SIE8;A0A8Q3WKX0;A0A8Q3WKW2;A0A8Q3WM71;A0A0D9SG88;A0A8Q3SID3;A0A8Q3WL05;A0A8Q3SI55;A0A8Q3SID7;A0A8Q3SI76;A0A8Q3WKX4;Q5TFM2;A0A8Q3SI73;Q03591;A0A8V8TNS5;B1AKG0;A0A8V8TQ26;A0A8Q3WM65;Q02985;Q6NSD3	40;39;39;39;39;38;38;38;38;37;33;32;26;24;23;23;20;20;20;19;19;18;18;17;16;14;10;3;3;3;3;3;1;1	40;39;39;39;39;38;38;38;38;37;33;32;26;24;23;23;20;20;20;19;19;18;18;17;16;14;10;3;3;3;3;3;1;1	40;39;39;39;39;38;38;38;38;37;33;32;26;24;23;23;20;20;20;19;19;18;18;17;16;14;10;3;3;3;3;3;1;1	Complement factor H	CFH	sp|P08603|CFAH_HUMAN Complement factor H OS=Homo sapiens OX=9606 GN=CFH PE=1 SV=4;tr|A0A8Q3SI99|A0A8Q3SI99_HUMAN Complement factor H OS=Homo sapiens OX=9606 GN=CFH PE=1 SV=1;tr|A0A8Q3SID8|A0A8Q3SID8_HUMAN Complement factor H OS=Homo sapiens OX=9606 GN=CFH	40	40	40	35	36	35	26	36	34	35	36	35	26	36	34	35	36	35	26	36	34	40.3	40.3	40.3	139.09	1231	1231;1229;1229;1224;1172;1207;1196;1168;1504;1173;976;928;775;628;571;578;486;453;449;407;442;388;386;424;567;385;207;330;276;271;249;142;330;232	0	323.31	By MS/MS	By MS/MS	By MS/MS	By MS/MS	By MS/MS	By MS/MS	35	35.7	36.5	27.6	37.1	35.7	1248400000	142940000
P13796;Q5TBN3;Q5TBN5	40;12;3	40;12;3	33;8;3	Plastin-2	LCP1	sp|P13796|PLSL_HUMAN Plastin-2 OS=Homo sapiens OX=9606 GN=LCP1 PE=1 SV=6	40	40	33	6	6	7	40	37	40	6	6	7	40	37	40	0	0	1	33	30	33	73.7	73.7	63.5	70.288	627	627;246;66	0	323.31	By MS/MS	By MS/MS	By MS/MS	By MS/MS	By MS/MS	By MS/MS	8.5	8.5	11.5	73.7	68.4	73.7	25959000000	37684000
P14625;A0A7P0T823;A0A7P0TAT8;H0YIV0;A0A7P0TAE1;A0A087WT78;A0A7P0T917;A0A7P0TAY2;A0A7P0TBC2;A0A7P0T885;A0A7P0T8R3;A0A7P0Z405;Q58FF3;F8W026;A0A7P0TAG4;A0A7P0Z4B4;A0A7P0T8C8;A0A7P0TAC2	40;39;39;39;39;38;37;35;24;8;8;6;5;2;1;1;1;1	39;38;38;38;38;37;36;34;23;7;7;5;5;1;1;1;1;1	39;38;38;38;38;37;36;34;23;7;7;5;5;1;1;1;1;1	Endoplasmin	HSP90B1	sp|P14625|ENPL_HUMAN Endoplasmin OS=Homo sapiens OX=9606 GN=HSP90B1 PE=1 SV=1;tr|A0A7P0T823|A0A7P0T823_HUMAN Heat shock protein 90 beta family member 1 OS=Homo sapiens OX=9606 GN=HSP90B1 PE=1 SV=1;tr|A0A7P0TAT8|A0A7P0TAT8_HUMAN Heat shock protein 90 beta f	40	39	39	28	30	27	39	32	37	27	29	26	38	31	36	27	29	26	38	31	36	45.8	44.3	44.3	92.468	803	803;813;814;796;789;751;719;661;465;274;251;163;399;48;53;68;59;55	0	323.31	By MS/MS	By MS/MS	By MS/MS	By MS/MS	By MS/MS	By MS/MS	39.6	39.7	34.6	44.8	41.1	45.6	4553200000	117410000
P53396;K7ESG8;K7EIE7	39;5;2	39;5;2	39;5;2	ATP-citrate synthase	ACLY	sp|P53396|ACLY_HUMAN ATP-citrate synthase OS=Homo sapiens OX=9606 GN=ACLY PE=1 SV=3	39	39	39	33	31	32	35	32	36	33	31	32	35	32	36	33	31	32	35	32	36	43.8	43.8	43.8	120.84	1101	1101;109;133	0	323.31	By MS/MS	By MS/MS	By MS/MS	By MS/MS	By MS/MS	By MS/MS	37.6	35.6	37.1	40.1	36.8	40.7	1407300000	103250000
Q8WUM4;A0A3B3IT07;C9IZF9;F8WEQ7;F8WBR8;F8WDK9	39;10;6;4;4;4	39;10;6;4;4;4	39;10;6;4;4;4	Programmed cell death 6-interacting protein	PDCD6IP	sp|Q8WUM4|PDC6I_HUMAN Programmed cell death 6-interacting protein OS=Homo sapiens OX=9606 GN=PDCD6IP PE=1 SV=1	39	39	39	34	34	32	34	34	38	34	34	32	34	34	38	34	34	32	34	34	38	51.4	51.4	51.4	96.022	868	868;300;153;72;78;95	0	323.31	By MS/MS	By MS/MS	By MS/MS	By MS/MS	By MS/MS	By MS/MS	44.4	43.1	41.5	47.4	43.1	50.3	1.8309e+09	136960000
P14210;A0A2R8YEI1;C9JDP4;C9WSJ4;C9WSJ3;C9JS80	38;8;5;5;5;3	38;8;5;5;5;3	38;8;5;5;5;3	Hepatocyte growth factor;Hepatocyte growth factor alpha chain;Hepatocyte growth factor beta chain	HGF	sp|P14210|HGF_HUMAN Hepatocyte growth factor OS=Homo sapiens OX=9606 GN=HGF PE=1 SV=2	38	38	38	37	36	37	38	35	37	37	36	37	38	35	37	37	36	37	38	35	37	64.6	64.6	64.6	83.133	728	728;205;141;161;184;118	0	323.31	By MS/MS	By MS/MS	By MS/MS	By MS/MS	By MS/MS	By MS/MS	62.6	61.3	62.6	64.6	58.4	62.6	4504800000	456850000
Q13219	38	38	38	Pappalysin-1	PAPPA	sp|Q13219|PAPP1_HUMAN Pappalysin-1 OS=Homo sapiens OX=9606 GN=PAPPA PE=1 SV=3	38	38	38	28	31	30	34	37	37	28	31	30	34	37	37	28	31	30	34	37	37	34.1	34.1	34.1	180.97	1627	1627	0	323.31	By MS/MS	By MS/MS	By MS/MS	By MS/MS	By MS/MS	By MS/MS	23.6	24.5	23.9	29.2	32.9	33.3	1.5913e+09	92660000
Q3BDU5	38	1	0		LMNA	tr|Q3BDU5|Q3BDU5_HUMAN Prelamin-A/C OS=Homo sapiens OX=9606 GN=LMNA PE=1 SV=1	38	1	0	37	37	36	36	34	35	1	1	1	0	0	0	0	0	0	0	0	0	69	5.3	0	55.637	487	487	0	22.677	By MS/MS	By MS/MS	By MS/MS	By matching	By matching	By matching	68.8	68.8	67.4	61.6	61.2	61.6	19343000	3341100
A0A0S2Z377;E5RK69;E5RK63;E5RJF5;E5RI05;E5RFF0;E5RJR0;E5RIU8;H0YC77	37;24;9;8;7;7;5;4;2	1;1;0;0;0;0;0;0;0	1;1;0;0;0;0;0;0;0	Annexin	ANXA6	tr|A0A0S2Z377|A0A0S2Z377_HUMAN Annexin (Fragment) OS=Homo sapiens OX=9606 GN=ANXA6 PE=1 SV=1;tr|E5RK69|E5RK69_HUMAN Annexin OS=Homo sapiens OX=9606 GN=ANXA6 PE=1 SV=1	37	1	1	35	37	37	37	35	37	1	1	1	1	1	1	1	1	1	1	1	1	63.9	2.1	2.1	75.276	667	667;460;150;129;129;156;110;95;91	0.0044484	8.9571	By MS/MS	By MS/MS	By MS/MS	By MS/MS	By MS/MS	By MS/MS	60.4	63.9	63.9	63.9	61.3	63.9	19758000	1981800
A0A3B3ISR2;B4DPQ0;P00736;F5H2D0;A0A3B3ITU4;F5H1V0;F5H6Y3;F5H3N3;F5H3A3;F5H1N6;F5GWL0;H0YFL7	37;37;35;33;17;7;7;6;2;1;1;1	37;37;35;33;17;7;7;6;2;1;1;1	36;36;34;32;16;7;7;6;2;1;1;0	Complement C1r subcomponent;Complement C1r subcomponent heavy chain;Complement C1r subcomponent light chain	C1R	tr|A0A3B3ISR2|A0A3B3ISR2_HUMAN Complement C1r OS=Homo sapiens OX=9606 GN=C1R PE=1 SV=1;tr|B4DPQ0|B4DPQ0_HUMAN Complement C1r OS=Homo sapiens OX=9606 GN=C1R PE=1 SV=1;sp|P00736|C1R_HUMAN Complement C1r subcomponent OS=Homo sapiens OX=9606 GN=C1R PE=1 SV=2;t	37	37	36	37	36	37	34	35	35	37	36	37	34	35	35	36	35	36	33	34	34	64.1	64.1	62.8	80.173	705	705;719;705;671;351;144;156;156;93;49;71;194	0	323.31	By MS/MS	By MS/MS	By MS/MS	By MS/MS	By MS/MS	By MS/MS	64.1	64	64.1	61	61	60.7	20336000000	2543900000
A0A804F6T5;A0A804F729;P30613	37;37;1	2;2;0	0;0;0			tr|A0A804F6T5|A0A804F6T5_HUMAN Pyruvate kinase OS=Homo sapiens OX=9606 GN=PKM PE=1 SV=1;tr|A0A804F729|A0A804F729_HUMAN Pyruvate kinase OS=Homo sapiens OX=9606 GN=PKM PE=1 SV=1	37	2	0	35	36	35	35	33	35	2	2	2	1	1	1	0	0	0	0	0	0	70.1	5.5	0	61.593	566	566;605;574	0	14.277	By MS/MS	By MS/MS	By MS/MS	By MS/MS	By MS/MS	By MS/MS	63.4	68.6	68.6	61.1	58.1	61.1	51699000	8156400
P08133;E7EMC6	37;20	37;20	1;1	Annexin A6;Annexin	ANXA6	sp|P08133|ANXA6_HUMAN Annexin A6 OS=Homo sapiens OX=9606 GN=ANXA6 PE=1 SV=3;tr|E7EMC6|E7EMC6_HUMAN Annexin OS=Homo sapiens OX=9606 GN=ANXA6 PE=1 SV=1	37	37	1	35	37	37	37	35	37	35	37	37	37	35	37	1	1	1	1	1	1	64.2	64.2	3	75.872	673	673;330	0	323.31	By MS/MS	By MS/MS	By MS/MS	By MS/MS	By MS/MS	By MS/MS	60.8	64.2	64.2	64.2	61.7	64.2	2634300000	212700000
P08253;H3BR66;H3BS34;H3BV48;P09237	37;12;12;7;1	37;12;12;7;1	37;12;12;7;1	72 kDa type IV collagenase;PEX	MMP2	sp|P08253|MMP2_HUMAN 72 kDa type IV collagenase OS=Homo sapiens OX=9606 GN=MMP2 PE=1 SV=2	37	37	37	37	37	37	36	37	37	37	37	37	36	37	37	37	37	37	36	37	37	66.1	66.1	66.1	73.881	660	660;201;251;118;267	0	323.31	By MS/MS	By MS/MS	By MS/MS	By MS/MS	By MS/MS	By MS/MS	66.1	66.1	66.1	65.6	66.1	66.1	44339000000	5140300000
P11142;E9PKE3;E9PNE6;E9PN89;E9PLF4;E9PQQ4;E9PQK7;E9PPY6;E9PI65;E9PN25	37;36;28;19;13;12;12;10;9;8	37;36;28;19;13;12;12;10;9;8	0;0;0;0;0;0;0;0;0;0	Heat shock cognate 71 kDa protein	HSPA8	sp|P11142|HSP7C_HUMAN Heat shock cognate 71 kDa protein OS=Homo sapiens OX=9606 GN=HSPA8 PE=1 SV=1;tr|E9PKE3|E9PKE3_HUMAN Heat shock protein family A (Hsp70) member 8 OS=Homo sapiens OX=9606 GN=HSPA8 PE=1 SV=1;tr|E9PNE6|E9PNE6_HUMAN Heat shock protein fami	37	37	0	35	35	36	37	35	36	35	35	36	37	35	36	0	0	0	0	0	0	62.5	62.5	0	70.897	646	646;627;500;312;187;171;178;137;168;132	0	323.31	By MS/MS	By MS/MS	By MS/MS	By MS/MS	By MS/MS	By MS/MS	59.8	59.8	61	62.5	61.3	61.5	16109000000	1264600000
Q9NYU2;H7BZG0;Q9NYU1	37;2;1	37;2;1	37;2;1	UDP-glucose:glycoprotein glucosyltransferase 1	UGGT1	sp|Q9NYU2|UGGG1_HUMAN UDP-glucose:glycoprotein glucosyltransferase 1 OS=Homo sapiens OX=9606 GN=UGGT1 PE=1 SV=3	37	37	37	5	13	7	37	23	34	5	13	7	37	23	34	5	13	7	37	23	34	31.1	31.1	31.1	177.19	1555	1555;131;1516	0	323.31	By MS/MS	By MS/MS	By MS/MS	By MS/MS	By MS/MS	By MS/MS	3.9	9.9	5.3	31.1	17.9	28.6	589440000	4375500
P07237;A0A7P0TA35;A0A7P0TB26;A0A7P0TA71;I3L4M2;A0A7P0T8C0;A0A7P0T8X1;A0A7P0TA97;A0A7P0T8J3;H7BZ94;A0A7P0T9U6;I3L3P5;A0A7P0T9K9;I3L0S0;H0Y3Z3;A0A7P0T9D6;I3L514;A0A7P0Z4S2;A0A7P0Z4J0;B3KTQ9;A0A7P0TAX9;A0A7P0TBP8;I3NI03;A0A7P0Z476;I3L3U6;A0A7P0T9S9;I3L1Y5;A0A7P0T9E3;A0A7P0T940;A0A7P0Z4B2;A0A7P0TBA3;A0A7P0Z4F8	36;36;36;35;34;34;34;34;33;33;32;32;31;31;31;28;25;14;14;13;12;7;7;7;7;7;2;2;2;2;2;2	36;36;36;35;34;34;34;34;33;33;32;32;31;31;31;28;25;14;14;13;12;7;7;7;7;7;2;2;2;2;2;2	36;36;36;35;34;34;34;34;33;33;32;32;31;31;31;28;25;14;14;13;12;7;7;7;7;7;2;2;2;2;2;2	Protein disulfide-isomerase	P4HB	sp|P07237|PDIA1_HUMAN Protein disulfide-isomerase OS=Homo sapiens OX=9606 GN=P4HB PE=1 SV=3;tr|A0A7P0TA35|A0A7P0TA35_HUMAN Protein disulfide-isomerase OS=Homo sapiens OX=9606 GN=P4HB PE=1 SV=1;tr|A0A7P0TB26|A0A7P0TB26_HUMAN Protein disulfide-isomerase OS=H	36	36	36	32	31	31	35	34	35	32	31	31	35	34	35	32	31	31	35	34	35	73.4	73.4	73.4	57.116	508	508;542;533;557;537;481;479;479;488;464;486;472;439;466;418;521;463;304;270;185;222;123;118;126;128;135;54;74;66;62;59;48	0	323.31	By MS/MS	By MS/MS	By MS/MS	By MS/MS	By MS/MS	By MS/MS	70.3	68.7	68.7	71.9	71.9	73.4	8.1496e+09	519530000
E7EQB2;E7ER44;P02788;C9JCF5	36;36;36;6	36;36;36;6	36;36;36;6	Lactotransferrin;Lactoferricin-H;Kaliocin-1;Lactoferroxin-A;Lactoferroxin-B;Lactoferroxin-C	LTF	tr|E7EQB2|E7EQB2_HUMAN Lactotransferrin (Fragment) OS=Homo sapiens OX=9606 GN=LTF PE=1 SV=1;tr|E7ER44|E7ER44_HUMAN Lactotransferrin OS=Homo sapiens OX=9606 GN=LTF PE=1 SV=1;sp|P02788|TRFL_HUMAN Lactotransferrin OS=Homo sapiens OX=9606 GN=LTF PE=1 SV=6	36	36	36	5	7	6	36	33	35	5	7	6	36	33	35	5	7	6	36	33	35	53.7	53.7	53.7	76.625	696	696;708;710;182	0	323.31	By MS/MS	By MS/MS	By MS/MS	By MS/MS	By MS/MS	By MS/MS	5.6	8.8	7.3	53.7	48.9	51.1	6.7071e+09	499380000
P04259	36	25	2	Keratin, type II cytoskeletal 6B	KRT6B	sp|P04259|K2C6B_HUMAN Keratin, type II cytoskeletal 6B OS=Homo sapiens OX=9606 GN=KRT6B PE=1 SV=5	36	25	2	27	27	9	13	36	28	16	16	1	5	25	19	2	2	0	0	2	2	54.4	42.4	4.6	60.066	564	564	0	323.31	By MS/MS	By MS/MS	By MS/MS	By MS/MS	By MS/MS	By MS/MS	43.1	43.1	10.1	17.6	54.4	43.8	1.536e+09	139580000
P06396;A0A0A0MS51;A0A8V8TND7;A0A0A0MT01;Q5T0H8	36;34;34;34;2	36;34;34;34;2	25;23;23;23;2	Gelsolin	GSN	sp|P06396|GELS_HUMAN Gelsolin OS=Homo sapiens OX=9606 GN=GSN PE=1 SV=1;tr|A0A0A0MS51|A0A0A0MS51_HUMAN Gelsolin OS=Homo sapiens OX=9606 GN=GSN PE=1 SV=1;tr|A0A8V8TND7|A0A8V8TND7_HUMAN Gelsolin OS=Homo sapiens OX=9606 GN=GSN PE=1 SV=1;tr|A0A0A0MT01|A0A0A0MT0	36	36	25	31	31	27	33	33	36	31	31	27	33	33	36	21	21	18	22	23	25	54.3	54.3	43.5	85.696	782	782;748;755;767;67	0	323.31	By MS/MS	By MS/MS	By MS/MS	By MS/MS	By MS/MS	By MS/MS	47.7	47.7	41.3	48.2	49.1	54.3	20235000000	464350000
P48668	36	3	0	Keratin, type II cytoskeletal 6C	KRT6C	sp|P48668|K2C6C_HUMAN Keratin, type II cytoskeletal 6C OS=Homo sapiens OX=9606 GN=KRT6C PE=1 SV=3	36	3	0	27	27	9	13	36	28	3	3	1	1	3	3	0	0	0	0	0	0	54.4	6.4	0	60.024	564	564	0	43.642	By MS/MS	By MS/MS	By MS/MS	By MS/MS	By MS/MS	By MS/MS	43.1	43.1	9.9	17.6	54.4	43.8	276550000	26035000
Q14980;F5H4J1;F5H6Y5;F5GZW1;F5H763;F5H0Z7;F5H3L6;F5H2F3;F5H1L0;F5H4Y4;F8W6T3;F5H068;F5H073;F5GWK2;G3V4Z7;F5GWA2;F5H7R5	36;14;12;2;2;2;2;2;2;1;1;1;1;1;1;1;1	36;14;12;2;2;2;2;2;2;1;1;1;1;1;1;1;1	22;14;12;2;2;2;2;2;2;1;1;1;1;1;0;1;1	Nuclear mitotic apparatus protein 1	NUMA1	sp|Q14980|NUMA1_HUMAN Nuclear mitotic apparatus protein 1 OS=Homo sapiens OX=9606 GN=NUMA1 PE=1 SV=2	36	36	22	19	19	19	33	21	31	19	19	19	33	21	31	12	12	13	20	11	19	22	22	14	238.26	2115	2115;851;691;146;220;201;174;159;109;59;91;82;75;72;62;61;56	0	284.53	By MS/MS	By MS/MS	By MS/MS	By MS/MS	By MS/MS	By MS/MS	10.9	11.1	11.4	20	11.6	18.9	360890000	26719000
P13645;A0A1B0GVI3;Q7Z3Y7;Q2M2I5;Q7Z3Y8;K7EQH6;Q7Z3Z0;A0A3B3ITG2;Q15323;Q14532;O76014;Q14525;Q92764;C4AM86;O76013;Q7Z3Y9;Q99456;O76015	35;35;6;4;4;2;2;1;1;1;1;1;1;1;1;1;1;1	35;35;6;4;4;2;2;1;1;1;1;1;1;1;1;1;1;1	28;28;2;0;1;0;1;0;0;0;0;0;0;0;0;0;0;0	Keratin, type I cytoskeletal 10	KRT10	sp|P13645|K1C10_HUMAN Keratin, type I cytoskeletal 10 OS=Homo sapiens OX=9606 GN=KRT10 PE=1 SV=6;tr|A0A1B0GVI3|A0A1B0GVI3_HUMAN Keratin 10 OS=Homo sapiens OX=9606 GN=KRT10 PE=1 SV=2	35	35	28	33	32	28	29	32	28	33	32	28	29	32	28	27	27	23	24	25	23	61	61	55	58.826	584	584;624;464;525;459;162;450;206;416;448;449;404;455;425;467;468;494;456	0	323.31	By MS/MS	By MS/MS	By MS/MS	By MS/MS	By MS/MS	By MS/MS	59.6	59.6	48.5	52.7	50	48.5	21276000000	3.1971e+09
A0A3B3ITK0;P35442;A0A7I2YQT6;A0A7I2V585;A0A7I2YQ86;A0A7I2V344;Q5RI53	35;35;34;32;25;4;2	33;33;32;30;23;4;2	33;33;32;30;23;4;2	Thrombospondin-2	THBS2	tr|A0A3B3ITK0|A0A3B3ITK0_HUMAN Thrombospondin 2 OS=Homo sapiens OX=9606 GN=THBS2 PE=1 SV=1;sp|P35442|TSP2_HUMAN Thrombospondin-2 OS=Homo sapiens OX=9606 GN=THBS2 PE=1 SV=2;tr|A0A7I2YQT6|A0A7I2YQT6_HUMAN Thrombospondin 2 OS=Homo sapiens OX=9606 GN=THBS2 PE=	35	33	33	18	23	23	31	33	35	16	21	21	29	31	33	16	21	21	29	31	33	38.5	35.9	35.9	130.52	1177	1177;1172;1115;1114;827;197;83	0	323.31	By MS/MS	By MS/MS	By MS/MS	By MS/MS	By MS/MS	By MS/MS	19.7	26.5	27.4	34.3	36.6	38.5	1.4654e+09	36347000
P02538;U3KPR1;B4DIR1;K7ELP4;K7EJU1;K7EKH9;A0A1X7SCE1;O43790;P78385;Q14533;P78386	35;1;1;1;1;1;1;1;1;1;1	1;0;0;0;0;0;0;0;0;0;0	1;0;0;0;0;0;0;0;0;0;0	Keratin, type II cytoskeletal 6A	KRT6A	sp|P02538|K2C6A_HUMAN Keratin, type II cytoskeletal 6A OS=Homo sapiens OX=9606 GN=KRT6A PE=1 SV=3	35	1	1	27	27	9	13	35	28	1	1	0	1	1	1	1	1	0	1	1	1	52.7	1.8	1.8	60.044	564	564;143;179;189;248;261;334;486;493;505;507	0.0044405	8.7154	By MS/MS	By MS/MS	By matching	By matching	By MS/MS	By MS/MS	43.1	43.1	9.9	17.6	52.7	43.8	100420000	19717000
P11021;A0A7P0TB36;A0A7P0TAI0	35;33;29	34;32;28	34;32;28	78 kDa glucose-regulated protein	HSPA5	sp|P11021|BIP_HUMAN Endoplasmic reticulum chaperone BiP OS=Homo sapiens OX=9606 GN=HSPA5 PE=1 SV=2;tr|A0A7P0TB36|A0A7P0TB36_HUMAN 78 kDa glucose-regulated protein OS=Homo sapiens OX=9606 GN=HSPA5 PE=1 SV=1;tr|A0A7P0TAI0|A0A7P0TAI0_HUMAN 78 kDa glucose-regu	35	34	34	31	30	29	35	31	32	30	29	28	34	30	31	30	29	28	34	30	31	52.8	52.8	52.8	72.332	654	654;623;616	0	323.31	By MS/MS	By MS/MS	By MS/MS	By MS/MS	By MS/MS	By MS/MS	49.8	48.2	47.1	52.8	49.8	50	8824000000	464060000
P13667	35	35	2	Protein disulfide-isomerase A4	PDIA4	sp|P13667|PDIA4_HUMAN Protein disulfide-isomerase A4 OS=Homo sapiens OX=9606 GN=PDIA4 PE=1 SV=2	35	35	2	20	25	20	34	31	34	20	25	20	34	31	34	1	1	1	2	1	2	56	56	3.3	72.932	645	645	0	323.31	By MS/MS	By MS/MS	By MS/MS	By MS/MS	By MS/MS	By MS/MS	36.7	46.4	35.5	54.9	53.6	55.7	2667500000	53612000
Q13308;Q86X91;H0Y8F1;F8WDG7;C9JQR6;H7C5L0;C9J9E8	35;13;12;8;8;7;5	35;13;12;8;8;7;5	35;13;12;8;8;7;5	Inactive tyrosine-protein kinase 7	PTK7	sp|Q13308|PTK7_HUMAN Inactive tyrosine-protein kinase 7 OS=Homo sapiens OX=9606 GN=PTK7 PE=1 SV=2	35	35	35	33	35	34	22	33	31	33	35	34	22	33	31	33	35	34	22	33	31	42.1	42.1	42.1	118.39	1070	1070;459;365;157;257;269;139	0	323.31	By MS/MS	By MS/MS	By MS/MS	By MS/MS	By MS/MS	By MS/MS	40.6	42.1	41.3	28.2	40.2	38.6	2.0033e+09	268100000
Q709C8;A0A3B3IT88;A0A3B3IU50	35;6;6	35;6;6	35;6;6	Vacuolar protein sorting-associated protein 13C	VPS13C	sp|Q709C8|VP13C_HUMAN Intermembrane lipid transfer protein VPS13C OS=Homo sapiens OX=9606 GN=VPS13C PE=1 SV=1	35	35	35	0	1	0	33	12	21	0	1	0	33	12	21	0	1	0	33	12	21	12.7	12.7	12.7	422.39	3753	3753;505;1167	0	240.29		By matching		By MS/MS	By MS/MS	By MS/MS	0	0.2	0	12.1	3.7	7.4	187420000	0
A0A499FI48;C9JMN9	34;34	1;1	1;1		PDIA4	tr|A0A499FI48|A0A499FI48_HUMAN Protein disulfide-isomerase OS=Homo sapiens OX=9606 GN=PDIA4 PE=1 SV=1;tr|C9JMN9|C9JMN9_HUMAN Protein disulfide-isomerase OS=Homo sapiens OX=9606 GN=PDIA4 PE=1 SV=2	34	1	1	19	24	19	33	30	33	0	0	0	1	0	1	0	0	0	1	0	1	55.3	2.6	2.6	73.06	646	646;694	0.0044072	8.123	By matching	By matching	By matching	By MS/MS	By matching	By MS/MS	34.2	43.8	33	54.2	51.1	55	4086700	0
P55786;E9PLK3;A0A7I2V3W8;A0A7I2V389;A0A8V8TQ95;A6NEC2;E9PPZ2;A0A7I2V604;H0YDG0;E9PP11;A0A7I2V5D4;H0YCQ5;E9PPD4;E9PJY4;A0A7I2YQS3;E9PI82;A0A7I2V5M8;E9PJF9	34;34;31;31;24;13;13;7;6;5;5;4;3;3;1;1;1;1	34;34;31;31;24;13;13;7;6;5;5;4;3;3;1;1;1;1	34;34;31;31;24;13;13;7;6;5;5;4;3;3;1;1;1;1	Puromycin-sensitive aminopeptidase	NPEPPS	sp|P55786|PSA_HUMAN Puromycin-sensitive aminopeptidase OS=Homo sapiens OX=9606 GN=NPEPPS PE=1 SV=2;tr|E9PLK3|E9PLK3_HUMAN Aminopeptidase OS=Homo sapiens OX=9606 GN=NPEPPS PE=1 SV=1;tr|A0A7I2V3W8|A0A7I2V3W8_HUMAN Aminopeptidase OS=Homo sapiens OX=9606 GN=NP	34	34	34	30	30	31	29	27	33	30	30	31	29	27	33	30	30	31	29	27	33	45.9	45.9	45.9	103.28	919	919;915;924;885;722;478;478;295;169;201;150;65;163;141;178;127;166;134	0	304.94	By MS/MS	By MS/MS	By MS/MS	By MS/MS	By MS/MS	By MS/MS	40.2	40.8	40.5	38.4	35.9	44.9	1314200000	150880000
Q9NZ08;D6RAL9;H0Y9X5	34;4;4	34;4;4	34;4;4	Endoplasmic reticulum aminopeptidase 1	ERAP1	sp|Q9NZ08|ERAP1_HUMAN Endoplasmic reticulum aminopeptidase 1 OS=Homo sapiens OX=9606 GN=ERAP1 PE=1 SV=3	34	34	34	3	7	7	33	20	31	3	7	7	33	20	31	3	7	7	33	20	31	46.1	46.1	46.1	107.23	941	941;129;144	0	300.73	By MS/MS	By MS/MS	By MS/MS	By MS/MS	By MS/MS	By MS/MS	3.6	8.5	8.3	45.2	25.2	42.4	1.0575e+09	3602400
P19367;A0A994J753;A0A994J761;A0A994J758;A0A994J6R1;A0A994J4Q0;A0A994J428;A0A994J432;A0A994J4Q4;A0A994J6R6;A0A994J4P6;A0A994J4A4;B1AR62;A0A994J6Q7;A0A994J499;Q2TB90;A0A994J495	33;33;32;29;28;27;24;22;20;16;10;6;4;4;2;2;1	33;33;32;29;28;27;24;22;20;16;10;6;4;4;2;2;1	30;30;29;28;25;24;22;21;20;16;10;6;4;4;2;2;1	Hexokinase-1	HK1	sp|P19367|HXK1_HUMAN Hexokinase-1 OS=Homo sapiens OX=9606 GN=HK1 PE=1 SV=3;tr|A0A994J753|A0A994J753_HUMAN hexokinase OS=Homo sapiens OX=9606 GN=HK1 PE=1 SV=1;tr|A0A994J761|A0A994J761_HUMAN hexokinase OS=Homo sapiens OX=9606 GN=HK1 PE=1 SV=1;tr|A0A994J758|A	33	33	30	2	6	1	29	21	32	2	6	1	29	21	32	1	5	1	26	18	29	41.9	41.9	38.5	102.48	917	917;889;877;865;839;787;599;661;547;469;345;252;114;103;77;917;46	0	288.2	By matching	By MS/MS	By MS/MS	By MS/MS	By MS/MS	By MS/MS	2.2	7.2	1.2	37.1	24.4	41	949780000	1079300
F5GZZ9;Q86VB7;C9JHR8;H0YGZ7;H0YFM0	33;33;32;2;1	33;33;32;2;1	33;33;32;2;1	Scavenger receptor cysteine-rich type 1 protein M130;Soluble CD163	CD163	tr|F5GZZ9|F5GZZ9_HUMAN CD163 molecule OS=Homo sapiens OX=9606 GN=CD163 PE=1 SV=1;sp|Q86VB7|C163A_HUMAN Scavenger receptor cysteine-rich type 1 protein M130 OS=Homo sapiens OX=9606 GN=CD163 PE=1 SV=2;tr|C9JHR8|C9JHR8_HUMAN CD163 molecule OS=Homo sapiens OX=	33	33	33	0	0	0	31	29	32	0	0	0	31	29	32	0	0	0	31	29	32	39.3	39.3	39.3	120.32	1109	1109;1156;1154;124;137	0	323.31				By MS/MS	By MS/MS	By MS/MS	0	0	0	37.5	36.3	39.3	1.8914e+09	0
P13647;H0YI76;F8W0C6;H0YIN9;F8VV57;F8VU69	33;13;12;10;6;3	19;9;2;5;6;3	19;9;2;5;6;3	Keratin, type II cytoskeletal 5	KRT5	sp|P13647|K2C5_HUMAN Keratin, type II cytoskeletal 5 OS=Homo sapiens OX=9606 GN=KRT5 PE=1 SV=3	33	19	19	30	28	18	18	33	26	18	16	10	11	19	15	18	16	10	11	19	15	45.6	29.8	29.8	62.378	590	590;201;178;196;132;147	0	240.94	By MS/MS	By MS/MS	By MS/MS	By MS/MS	By MS/MS	By MS/MS	43.6	40.3	25.4	24.7	45.6	38.1	1.4909e+09	141910000
P35527;K7EQQ3	33;17	32;17	32;17	Keratin, type I cytoskeletal 9	KRT9	sp|P35527|K1C9_HUMAN Keratin, type I cytoskeletal 9 OS=Homo sapiens OX=9606 GN=KRT9 PE=1 SV=3;tr|K7EQQ3|K7EQQ3_HUMAN Keratin 9 OS=Homo sapiens OX=9606 GN=KRT9 PE=1 SV=1	33	32	32	33	32	30	28	32	32	32	31	29	27	31	31	32	31	29	27	31	31	63.4	63.4	63.4	62.064	623	623;390	0	323.31	By MS/MS	By MS/MS	By MS/MS	By MS/MS	By MS/MS	By MS/MS	63.4	62	62	61.8	63.4	63.4	15714000000	1333400000
P23141;H3BQV8;A0A140TA63;H3BSU0;Q9UKY3;H3BQR4	32;10;10;6;3;1	32;10;10;6;3;1	32;10;10;6;3;1	Liver carboxylesterase 1	CES1	sp|P23141|EST1_HUMAN Liver carboxylesterase 1 OS=Homo sapiens OX=9606 GN=CES1 PE=1 SV=2	32	32	32	3	2	3	30	30	29	3	2	3	30	30	29	3	2	3	30	30	29	58.9	58.9	58.9	62.52	567	567;131;134;84;287;44	0	323.31	By MS/MS	By MS/MS	By MS/MS	By MS/MS	By MS/MS	By MS/MS	4.8	3.5	4.8	54.3	57.7	52.6	5.8859e+09	17770000
Q02818;H7BZI1;C9JKZ2;C9JBD3;C9J3C1	32;16;14;3;3	32;16;14;3;3	32;16;14;3;3	Nucleobindin-1	NUCB1	sp|Q02818|NUCB1_HUMAN Nucleobindin-1 OS=Homo sapiens OX=9606 GN=NUCB1 PE=1 SV=4;tr|H7BZI1|H7BZI1_HUMAN Nucleobindin 1 OS=Homo sapiens OX=9606 GN=NUCB1 PE=1 SV=1	32	32	32	30	31	32	26	30	31	30	31	32	26	30	31	30	31	32	26	30	31	62	62	62	53.879	461	461;295;267;110;124	0	323.31	By MS/MS	By MS/MS	By MS/MS	By MS/MS	By MS/MS	By MS/MS	62	62	62	57.7	61.8	62	8.2184e+09	1.0666e+09
Q15582;H0Y8L3;S4R3C6;H0Y9D7;H0YAH8;H0Y8M8;H0YAB8;D6RBX4	32;19;10;9;4;4;2;2	32;19;10;9;4;4;2;2	32;19;10;9;4;4;2;2	Transforming growth factor-beta-induced protein ig-h3	TGFBI	sp|Q15582|BGH3_HUMAN Transforming growth factor-beta-induced protein ig-h3 OS=Homo sapiens OX=9606 GN=TGFBI PE=1 SV=1;tr|H0Y8L3|H0Y8L3_HUMAN Transforming growth factor beta induced (Fragment) OS=Homo sapiens OX=9606 GN=TGFBI PE=1 SV=1	32	32	32	31	32	30	32	31	31	31	32	30	32	31	31	31	32	30	32	31	31	62.5	62.5	62.5	74.68	683	683;366;219;194;78;128;59;65	0	323.31	By MS/MS	By MS/MS	By MS/MS	By MS/MS	By MS/MS	By MS/MS	57.8	62.5	60.2	62.5	59.2	57.8	34048000000	2756300000
Q6YHK3	32	32	32	CD109 antigen	CD109	sp|Q6YHK3|CD109_HUMAN CD109 antigen OS=Homo sapiens OX=9606 GN=CD109 PE=1 SV=2	32	32	32	31	32	30	22	31	27	31	32	30	22	31	27	31	32	30	22	31	27	27.3	27.3	27.3	161.69	1445	1445	0	323.31	By MS/MS	By MS/MS	By MS/MS	By MS/MS	By MS/MS	By MS/MS	26.2	27.3	26.2	19.5	26.2	22.4	2.0147e+09	325330000
Q92859;Q59FP8	32;20	32;20	32;20	Neogenin	NEO1	sp|Q92859|NEO1_HUMAN Neogenin OS=Homo sapiens OX=9606 GN=NEO1 PE=1 SV=2;tr|Q59FP8|Q59FP8_HUMAN Neogenin 1 (Fragment) OS=Homo sapiens OX=9606 GN=NEO1 PE=1 SV=1	32	32	32	30	31	31	23	29	26	30	31	31	23	29	26	30	31	31	23	29	26	30	30	30	160.01	1461	1461;1130	0	323.31	By MS/MS	By MS/MS	By MS/MS	By MS/MS	By MS/MS	By MS/MS	28.3	28.7	28.7	19.4	27.4	24.5	1.8624e+09	300120000
Q9Y6C2;A0A0A0MT20	32;10	32;10	32;10	EMILIN-1	EMILIN1	sp|Q9Y6C2|EMIL1_HUMAN EMILIN-1 OS=Homo sapiens OX=9606 GN=EMILIN1 PE=1 SV=3	32	32	32	26	30	30	29	29	31	26	30	30	29	29	31	26	30	30	29	29	31	46.6	46.6	46.6	106.69	1016	1016;347	0	323.31	By MS/MS	By MS/MS	By MS/MS	By MS/MS	By MS/MS	By MS/MS	36.6	45.9	45.9	43.3	43.4	46.5	1.6691e+09	148390000
C9JNG9	31	2	2		COL6A3	tr|C9JNG9|C9JNG9_HUMAN Collagen type VI alpha 3 chain (Fragment) OS=Homo sapiens OX=9606 GN=COL6A3 PE=1 SV=1	31	2	2	31	31	31	27	31	29	2	2	2	2	2	2	2	2	2	2	2	2	49.2	1.6	1.6	77.172	708	708	0	17.98	By MS/MS	By MS/MS	By MS/MS	By MS/MS	By MS/MS	By MS/MS	49.2	49.2	49.2	44.6	49.2	48.6	553940000	68526000
P07355;H0YMW4;H0YN42;H0YMU9;H0YMD0;A6NMY6;H0YM50;H0YL33;H0YNB8;H0YKS4;H0YNP5;H0YN28;A0A7I2V4P4;H0YMM1;H0YKX9;H0YLV6;H0YKZ7;H0YKL9;H0YNA0;H0YKV8;H0YMD9;H0YKN4;H0YLE2	31;30;26;25;25;22;22;20;19;19;17;15;13;13;11;11;11;10;10;7;6;4;2	31;30;26;25;25;22;22;20;19;19;17;15;13;13;11;11;11;10;10;7;6;4;2	20;20;15;14;14;14;17;20;8;8;14;15;2;2;0;0;0;0;10;0;0;0;2	Annexin A2;Annexin;Putative annexin A2-like protein	ANXA2;ANXA2P2	sp|P07355|ANXA2_HUMAN Annexin A2 OS=Homo sapiens OX=9606 GN=ANXA2 PE=1 SV=2;tr|H0YMW4|H0YMW4_HUMAN Annexin OS=Homo sapiens OX=9606 GN=ANXA2 PE=1 SV=2;tr|H0YN42|H0YN42_HUMAN Annexin (Fragment) OS=Homo sapiens OX=9606 GN=ANXA2 PE=1 SV=1;tr|H0YMU9|H0YMU9_HUMA	31	31	20	27	27	28	29	31	29	27	27	28	29	31	29	18	18	19	19	20	19	77.3	77.3	46	38.604	339	339;367;256;230;227;339;248;222;189;176;175;139;155;149;134;132;119;110;79;81;65;69;45	0	323.31	By MS/MS	By MS/MS	By MS/MS	By MS/MS	By MS/MS	By MS/MS	71.1	71.1	76.1	74.9	77.3	74.9	41375000000	799870000
P11413;E7EUI8;A0A8Q3SIN6;A0A8Q3SIS5;A0A8Q3SJB9;A0A8Q3WL95;A0A8Q3WL93;A0A8Q3WLT0;A0A8Q3WL80;E7EM57;E9PD92;A0A8Q3WL83;A0A8Q3WL90;A0A8Q3WLB9	31;30;29;29;27;26;19;19;19;18;17;16;8;2	31;30;29;29;27;26;19;19;19;18;17;16;8;2	31;30;29;29;27;26;19;19;19;18;17;16;8;2	Glucose-6-phosphate 1-dehydrogenase	G6PD	sp|P11413|G6PD_HUMAN Glucose-6-phosphate 1-dehydrogenase OS=Homo sapiens OX=9606 GN=G6PD PE=1 SV=4;tr|E7EUI8|E7EUI8_HUMAN Glucose-6-phosphate 1-dehydrogenase OS=Homo sapiens OX=9606 GN=G6PD PE=1 SV=9;tr|A0A8Q3SIN6|A0A8Q3SIN6_HUMAN Glucose-6-phosphate 1-deh	31	31	31	28	29	27	29	28	30	28	29	27	29	28	30	28	29	27	29	28	30	68.5	68.5	68.5	59.256	515	515;516;491;581;470;471;299;300;348;320;256;242;137;53	0	323.31	By MS/MS	By MS/MS	By MS/MS	By MS/MS	By MS/MS	By MS/MS	57.3	60.2	58.1	65.8	60.6	67	3.196e+09	251760000
P29401;E9PFF2;F8W888;F8WAX4	31;14;5;2	31;14;5;2	31;14;5;2	Transketolase	TKT	sp|P29401|TKT_HUMAN Transketolase OS=Homo sapiens OX=9606 GN=TKT PE=1 SV=3	31	31	31	29	30	29	27	26	31	29	30	29	27	26	31	29	30	29	27	26	31	58.1	58.1	58.1	67.877	623	623;334;153;81	0	323.31	By MS/MS	By MS/MS	By MS/MS	By MS/MS	By MS/MS	By MS/MS	57.9	57.9	56.7	49.3	54.3	58.1	10846000000	1.6363e+09
A0A2R8Y5S7;P35241;A0A2R8Y7M3;E9PNV3;A0A2R8Y5P0;E9PQ82;A0A2R8Y4H6;E9PKN5;C9J8U1;F8WAN1;A0A494C1J1;Q69YQ0	30;30;27;6;4;4;3;1;1;1;1;1	18;18;15;5;4;3;3;1;1;1;1;1	17;17;14;4;3;2;3;1;1;1;1;1	Radixin	RDX	tr|A0A2R8Y5S7|A0A2R8Y5S7_HUMAN Radixin OS=Homo sapiens OX=9606 GN=RDX PE=1 SV=1;sp|P35241|RADI_HUMAN Radixin OS=Homo sapiens OX=9606 GN=RDX PE=1 SV=1;tr|A0A2R8Y7M3|A0A2R8Y7M3_HUMAN Radixin OS=Homo sapiens OX=9606 GN=RDX PE=1 SV=1	30	18	17	27	27	25	28	26	29	15	15	13	16	15	17	14	14	12	15	14	16	45.9	29.5	28.1	69.335	590	590;583;534;148;115;116;152;51;788;911;1136;1117	0	135.29	By MS/MS	By MS/MS	By MS/MS	By MS/MS	By MS/MS	By MS/MS	40.2	42.4	35.8	43.6	34.9	45.8	760740000	49360000
O76074;G5E9C5;C9JGT3;H0YA14;A0A1X7SBX3;P41180	30;27;10;5;1;1	30;27;10;5;1;1	30;27;10;5;1;1	cGMP-specific 3,5-cyclic phosphodiesterase	PDE5A	sp|O76074|PDE5A_HUMAN cGMP-specific 3,5-cyclic phosphodiesterase OS=Homo sapiens OX=9606 GN=PDE5A PE=1 SV=2;tr|G5E9C5|G5E9C5_HUMAN Phosphodiesterase OS=Homo sapiens OX=9606 GN=PDE5A PE=1 SV=1	30	30	30	29	29	25	17	20	19	29	29	25	17	20	19	29	29	25	17	20	19	40.8	40.8	40.8	99.984	875	875;823;224;185;1001;1078	0	314.68	By MS/MS	By MS/MS	By MS/MS	By MS/MS	By MS/MS	By MS/MS	38.5	39.5	33.9	23	28	25.9	732740000	131220000
P09467;A0A3B3IUC7;A0A804HJK9;Q5VZC3	30;22;19;10	30;22;19;10	28;21;18;10	Fructose-1,6-bisphosphatase 1	FBP1	sp|P09467|F16P1_HUMAN Fructose-1,6-bisphosphatase 1 OS=Homo sapiens OX=9606 GN=FBP1 PE=1 SV=5;tr|A0A3B3IUC7|A0A3B3IUC7_HUMAN fructose-bisphosphatase OS=Homo sapiens OX=9606 GN=FBP1 PE=1 SV=1;tr|A0A804HJK9|A0A804HJK9_HUMAN fructose-bisphosphatase OS=Homo sa	30	30	28	0	1	0	30	29	30	0	1	0	30	29	30	0	1	0	28	27	28	67.8	67.8	62.4	36.842	338	338;273;240;151	0	323.31		By matching		By MS/MS	By MS/MS	By MS/MS	0	2.1	0	67.8	67.5	67.8	20685000000	0
P13797;U3KQI3;H7C4N2;Q14651;C9JAM8;F2Z2Z9	30;7;6;3;2;1	23;4;6;2;1;1	23;4;6;2;1;1	Plastin-3	PLS3	sp|P13797|PLST_HUMAN Plastin-3 OS=Homo sapiens OX=9606 GN=PLS3 PE=1 SV=4	30	23	23	29	29	28	28	27	30	23	23	22	21	20	23	23	23	22	21	20	23	54.1	44	44	70.81	630	630;164;190;629;266;42	0	323.31	By MS/MS	By MS/MS	By MS/MS	By MS/MS	By MS/MS	By MS/MS	52.4	52.4	50.8	50.5	48.4	54.1	1203800000	136740000
P15311	30	19	19	Ezrin	EZR	sp|P15311|EZRI_HUMAN Ezrin OS=Homo sapiens OX=9606 GN=EZR PE=1 SV=4	30	19	19	23	24	25	29	28	28	12	13	14	18	18	17	12	13	14	18	18	17	48.6	34.5	34.5	69.412	586	586	0	168.08	By MS/MS	By MS/MS	By MS/MS	By MS/MS	By MS/MS	By MS/MS	38.9	41	39.6	47.4	43	45.2	1.0445e+09	36372000
P30101;A0A8I5KT88;A0A8I5KNU9;A0A8I5KW33;A0A8I5KS72;A0A8I5KW00;A0A8I5QKQ5;A0A8I5KPY2;A0A8I5KXC9;A0A8I5KRV3;A0A8I5KYJ6;A0A8I5KXE2;A0A8I5KP58;A0A8I5QJM1;A0A8I5KTA1;H7BZJ3;A0A8I5QKT6	30;29;29;27;27;25;25;24;22;21;17;17;8;8;5;5;2	30;29;29;27;27;25;25;24;22;21;17;17;8;8;5;5;2	30;29;29;27;27;25;25;24;22;21;17;17;8;8;5;5;2	Protein disulfide-isomerase A3	PDIA3	sp|P30101|PDIA3_HUMAN Protein disulfide-isomerase A3 OS=Homo sapiens OX=9606 GN=PDIA3 PE=1 SV=4;tr|A0A8I5KT88|A0A8I5KT88_HUMAN Protein disulfide-isomerase OS=Homo sapiens OX=9606 GN=PDIA3 PE=1 SV=1;tr|A0A8I5KNU9|A0A8I5KNU9_HUMAN protein disulfide-isomerase	30	30	30	27	28	26	27	28	26	27	28	26	27	28	26	27	28	26	27	28	26	61.6	61.6	61.6	56.782	505	505;512;462;487;477;453;456;416;437;380;351;343;183;159;116;147;88	0	323.31	By MS/MS	By MS/MS	By MS/MS	By MS/MS	By MS/MS	By MS/MS	56.4	61.4	59.6	57.2	54.3	57.2	4941900000	359140000
P50395;Q5SX87;Q5SX86;V9GYF8;Q5SX90;V9GYJ7;Q5SX91	30;14;11;9;9;8;8	30;14;11;9;9;8;8	22;9;7;5;5;4;4	Rab GDP dissociation inhibitor beta	GDI2	sp|P50395|GDIB_HUMAN Rab GDP dissociation inhibitor beta OS=Homo sapiens OX=9606 GN=GDI2 PE=1 SV=2	30	30	22	27	30	29	29	28	29	27	30	29	29	28	29	20	22	22	21	21	21	69.9	69.9	48.5	50.663	445	445;263;155;130;148;125;203	0	323.31	By MS/MS	By MS/MS	By MS/MS	By MS/MS	By MS/MS	By MS/MS	64.7	69.9	65.6	67.2	64.7	67.2	5398200000	355470000
P63010;A0A087X253;A0A087WU93;A0A087WZQ6;A0A087WYD1;K7ERB2;K7EN71;K7EJ01;A0A087WXS3;K7EKZ5;K7EJX1	30;28;19;19;17;5;4;4;1;1;1	30;28;19;19;17;5;4;4;1;1;1	15;15;7;7;7;1;1;1;0;0;0	AP-2 complex subunit beta	AP2B1	sp|P63010|AP2B1_HUMAN AP-2 complex subunit beta OS=Homo sapiens OX=9606 GN=AP2B1 PE=1 SV=1;tr|A0A087X253|A0A087X253_HUMAN AP complex subunit beta OS=Homo sapiens OX=9606 GN=AP2B1 PE=1 SV=1;tr|A0A087WU93|A0A087WU93_HUMAN Adaptor related protein complex 2 su	30	30	15	27	27	27	28	25	27	27	27	27	28	25	27	14	13	15	13	12	13	38.4	38.4	22.7	104.55	937	937;913;663;677;639;151;132;164;49;63;80	0	264.61	By MS/MS	By MS/MS	By MS/MS	By MS/MS	By MS/MS	By MS/MS	35.4	35.3	36.3	35.8	31.9	35.3	1097300000	76192000
Q16531;A0A7P0T965;A0A7P0Z3Z5;A0A7P0TAK7;A0A7P0Z4B9;A0A7P0T870;F5GY55;A0A7P0TB30;F5GWI0;A0A7P0Z4L2;F5GZY8;F5H2L3;F5H198;A0A7P0TAX4	30;29;29;29;29;28;27;26;9;7;6;6;4;3	30;29;29;29;29;28;27;26;9;7;6;6;4;3	30;29;29;29;29;28;27;26;9;7;6;6;4;3	DNA damage-binding protein 1	DDB1	sp|Q16531|DDB1_HUMAN DNA damage-binding protein 1 OS=Homo sapiens OX=9606 GN=DDB1 PE=1 SV=1;tr|A0A7P0T965|A0A7P0T965_HUMAN DNA damage-binding protein 1 OS=Homo sapiens OX=9606 GN=DDB1 PE=1 SV=1;tr|A0A7P0Z3Z5|A0A7P0Z3Z5_HUMAN DNA damage-binding protein 1 OS	30	30	30	25	25	21	25	21	27	25	25	21	25	21	27	25	25	21	25	21	27	32.7	32.7	32.7	126.97	1140	1140;1061;1069;1084;1107;1066;1092;1027;370;217;146;165;162;78	0	233.15	By MS/MS	By MS/MS	By MS/MS	By MS/MS	By MS/MS	By MS/MS	25.4	27.4	24.6	27.8	24.3	30.6	687870000	73953000
Q7KZF4;H7C597	30;8	30;8	30;8	Staphylococcal nuclease domain-containing protein 1	SND1	sp|Q7KZF4|SND1_HUMAN Staphylococcal nuclease domain-containing protein 1 OS=Homo sapiens OX=9606 GN=SND1 PE=1 SV=1	30	30	30	24	25	19	27	20	26	24	25	19	27	20	26	24	25	19	27	20	26	40.8	40.8	40.8	102	910	910;231	0	310.39	By MS/MS	By MS/MS	By MS/MS	By MS/MS	By MS/MS	By MS/MS	33.5	36	27.6	37.4	26.6	35.8	630630000	49598000
Q9HC35;B5MBZ0	30;28	30;28	30;28	Echinoderm microtubule-associated protein-like 4	EML4	sp|Q9HC35|EMAL4_HUMAN Echinoderm microtubule-associated protein-like 4 OS=Homo sapiens OX=9606 GN=EML4 PE=1 SV=3;tr|B5MBZ0|B5MBZ0_HUMAN EMAP like 4 OS=Homo sapiens OX=9606 GN=EML4 PE=1 SV=3	30	30	30	0	3	2	28	19	25	0	3	2	28	19	25	0	3	2	28	19	25	35.7	35.7	35.7	108.91	981	981;992	0	265.79		By MS/MS	By matching	By MS/MS	By MS/MS	By MS/MS	0	3.9	2.2	33.1	24.3	31.6	954730000	0
H3BPE1;H3BQK9;A0A590UJG2;Q9UPN3;A0A7P0MQR8;H0Y390;O94854;A0A804HL78;E9PNZ4;A0A5F9ZGX0;E9PLY5;A0A0A6YYJ5;E9PLY0;A0A669KBB0;H0Y314;H0Y4F5;A0A669KB06;O15169;H0Y6T5	29;29;29;28;28;23;18;18;9;9;8;6;5;5;2;1;1;1;1	29;29;29;28;28;23;18;18;9;9;8;6;5;5;2;1;1;1;1	28;28;28;27;27;22;18;18;8;8;8;6;5;5;2;1;1;0;1	Microtubule-actin cross-linking factor 1, isoforms 1/2/3/5;Uncharacterized protein KIAA0754	MACF1;KIAA0754	tr|H3BPE1|H3BPE1_HUMAN Microtubule actin crosslinking factor 1 OS=Homo sapiens OX=9606 GN=MACF1 PE=1 SV=1;tr|H3BQK9|H3BQK9_HUMAN Microtubule actin crosslinking factor 1 OS=Homo sapiens OX=9606 GN=MACF1 PE=1 SV=1;tr|A0A590UJG2|A0A590UJG2_HUMAN Microtubule a	29	29	28	15	21	18	20	17	18	15	21	18	20	17	18	14	20	17	19	17	17	5	5	4.9	856.87	7555	7555;7592;5379;7388;7385;4434;3515;2276;2028;2146;1375;1668;1062;930;543;455;495;862;368	0	194.98	By MS/MS	By MS/MS	By MS/MS	By MS/MS	By MS/MS	By MS/MS	2.6	3.7	3.1	3.4	3.1	3.1	228480000	27189000
J3KQ66;A0A7P0TA83;P78509	29;29;29	29;29;29	29;29;29	Reelin	RELN	tr|J3KQ66|J3KQ66_HUMAN Reelin OS=Homo sapiens OX=9606 GN=RELN PE=1 SV=2;tr|A0A7P0TA83|A0A7P0TA83_HUMAN Reelin OS=Homo sapiens OX=9606 GN=RELN PE=1 SV=1;sp|P78509|RELN_HUMAN Reelin OS=Homo sapiens OX=9606 GN=RELN PE=1 SV=3	29	29	29	20	24	22	8	23	20	20	24	22	8	23	20	20	24	22	8	23	20	11.8	11.8	11.8	388.98	3469	3469;3465;3460	0	201.82	By MS/MS	By MS/MS	By MS/MS	By MS/MS	By MS/MS	By MS/MS	8	10.3	8.9	3.5	9.5	8.2	309590000	37400000
A0A8I5KZ38;P35580	29;29	13;13	13;13	Myosin-10	MYH10	tr|A0A8I5KZ38|A0A8I5KZ38_HUMAN Myosin heavy chain 10 OS=Homo sapiens OX=9606 GN=MYH10 PE=1 SV=1;sp|P35580|MYH10_HUMAN Myosin-10 OS=Homo sapiens OX=9606 GN=MYH10 PE=1 SV=3	29	13	13	16	21	22	18	21	22	3	7	9	2	6	7	3	7	9	2	6	7	18.5	10.4	10.4	230.16	1986	1986;1976	0	91.742	By MS/MS	By MS/MS	By MS/MS	By matching	By MS/MS	By MS/MS	8.8	12.7	14.2	9.9	12.9	13	54987000	2220800
A0A994J5B1;O43491;E9PHY5;E9PK52;E9PII3;A0A2R8Y5B3;H0Y5B0;Q6R5J7;E9PMV8;E9PQD2;E9PQN0;E9PRG1;E9PIG0;E9PJP4;E9PMG5;Q6ZSX4;E9PN54;E9PPC9	29;28;27;23;17;15;12;11;9;7;6;6;6;5;5;5;3;2	29;28;27;23;17;15;12;11;9;7;6;6;6;5;5;5;3;2	29;28;27;23;17;15;12;11;9;7;6;6;6;5;5;5;3;2	Band 4.1-like protein 2	EPB41L2	tr|A0A994J5B1|A0A994J5B1_HUMAN Erythrocyte membrane protein band 4.1 like 2 OS=Homo sapiens OX=9606 GN=EPB41L2 PE=1 SV=1;sp|O43491|E41L2_HUMAN Band 4.1-like protein 2 OS=Homo sapiens OX=9606 GN=EPB41L2 PE=1 SV=1;tr|E9PHY5|E9PHY5_HUMAN Erythrocyte membrane	29	29	29	24	22	21	27	28	28	24	22	21	27	28	28	24	22	21	27	28	28	35.3	35.3	35.3	118.47	1057	1057;1005;935;811;706;824;380;383;268;179;127;153;162;118;224;201;240;126	0	323.31	By MS/MS	By MS/MS	By MS/MS	By MS/MS	By MS/MS	By MS/MS	30.9	28	27.9	33.2	35.3	32.3	812590000	62105000
H0YJV3	29	1	1		NID2	tr|H0YJV3|H0YJV3_HUMAN Nidogen 2 (Fragment) OS=Homo sapiens OX=9606 GN=NID2 PE=1 SV=1	29	1	1	29	29	29	24	29	27	1	1	1	1	1	1	1	1	1	1	1	1	53.3	2	2	71.845	644	644	0	16.916	By MS/MS	By MS/MS	By MS/MS	By MS/MS	By MS/MS	By MS/MS	53.3	53.3	53.3	42.1	53.3	50.3	43264000	5876200
O75083;A0A8V8TQK0;A0A8V8TNT7;A0A8V8TQ74;A0A8V8TP22;A0A8V8TNU2;A0A8V8TP31;D6RD66;A0A8V8TQ69;A0A8V8TPA9	29;28;28;28;28;26;23;14;13;2	29;28;28;28;28;26;23;14;13;2	29;28;28;28;28;26;23;14;13;2	WD repeat-containing protein 1	WDR1	sp|O75083|WDR1_HUMAN WD repeat-containing protein 1 OS=Homo sapiens OX=9606 GN=WDR1 PE=1 SV=4;tr|A0A8V8TQK0|A0A8V8TQK0_HUMAN WD repeat domain 1 OS=Homo sapiens OX=9606 GN=WDR1 PE=1 SV=1;tr|A0A8V8TNT7|A0A8V8TNT7_HUMAN WD repeat domain 1 OS=Homo sapiens OX=9	29	29	29	28	27	27	27	27	28	28	27	27	27	27	28	28	27	27	27	27	28	60.2	60.2	60.2	66.193	606	606;572;610;643;659;579;432;245;333;51	0	323.31	By MS/MS	By MS/MS	By MS/MS	By MS/MS	By MS/MS	By MS/MS	56.4	56.3	55.1	55.4	56.3	60.1	3.9378e+09	407620000
P04075;H3BQN4;J3KPS3;H3BPS8;H3BUH7;H3BR04;H3BMQ8;H3BU78;H3BR68	29;27;27;19;15;15;14;11;7	29;27;27;19;15;15;14;11;7	23;21;23;13;13;13;12;9;7	Fructose-bisphosphate aldolase A;Fructose-bisphosphate aldolase	ALDOA	sp|P04075|ALDOA_HUMAN Fructose-bisphosphate aldolase A OS=Homo sapiens OX=9606 GN=ALDOA PE=1 SV=2;tr|H3BQN4|H3BQN4_HUMAN Fructose-bisphosphate aldolase OS=Homo sapiens OX=9606 GN=ALDOA PE=1 SV=1;tr|J3KPS3|J3KPS3_HUMAN Fructose-bisphosphate aldolase OS=Homo	29	29	23	25	29	25	27	27	27	25	29	25	27	27	27	20	23	19	21	21	21	81.9	81.9	70.1	39.42	364	364;361;368;278;155;162;140;204;130	0	323.31	By MS/MS	By MS/MS	By MS/MS	By MS/MS	By MS/MS	By MS/MS	76.9	81.9	76.9	81.9	81.9	81.9	13332000000	1160000000
P05164;J3QSF7;A0A8V8TPE5	29;6;2	29;6;2	26;5;2	Myeloperoxidase;Myeloperoxidase;89 kDa myeloperoxidase;84 kDa myeloperoxidase;Myeloperoxidase light chain;Myeloperoxidase heavy chain	MPO	sp|P05164|PERM_HUMAN Myeloperoxidase OS=Homo sapiens OX=9606 GN=MPO PE=1 SV=1	29	29	26	0	0	0	20	20	28	0	0	0	20	20	28	0	0	0	18	17	25	46.2	46.2	42.3	83.868	745	745;86;191	0	323.31				By MS/MS	By MS/MS	By MS/MS	0	0	0	33.4	32.3	44.6	1435700000	0
P20908;H7BY82	29;3	29;3	29;3	Collagen alpha-1(V) chain	COL5A1	sp|P20908|CO5A1_HUMAN Collagen alpha-1(V) chain OS=Homo sapiens OX=9606 GN=COL5A1 PE=1 SV=3	29	29	29	26	26	24	18	23	21	26	26	24	18	23	21	26	26	24	18	23	21	17.9	17.9	17.9	183.56	1838	1838;210	0	323.31	By MS/MS	By MS/MS	By MS/MS	By MS/MS	By MS/MS	By MS/MS	17.1	16.5	14.9	13.2	15.5	15.2	1.9155e+09	255500000
P21980;A2A299;A2A2A0;A0A994J576;P49221;O43548	29;10;5;1;1;1	29;10;5;1;1;1	29;10;5;1;1;1	Protein-glutamine gamma-glutamyltransferase 2	TGM2	sp|P21980|TGM2_HUMAN Protein-glutamine gamma-glutamyltransferase 2 OS=Homo sapiens OX=9606 GN=TGM2 PE=1 SV=2	29	29	29	9	10	8	26	22	28	9	10	8	26	22	28	9	10	8	26	22	28	51.2	51.2	51.2	77.328	687	687;280;159;729;684;720	0	323.31	By MS/MS	By MS/MS	By MS/MS	By MS/MS	By MS/MS	By MS/MS	13	16.3	13.8	46.9	37.1	49.8	3.235e+09	7050600
P53621;A0A3B3IT15;A0A3B3IS84;A0A3B3ISC6;A0A3B3IU89;A0A3B3ITI7;A0A3B3ITV3;A0A3B3ISK1;A0A3B3IU78;A0A3B3IS23;A0A3B3ITX2	29;28;28;27;13;12;9;6;3;1;1	29;28;28;27;13;12;9;6;3;1;1	29;28;28;27;13;12;9;6;3;1;1	Coatomer subunit alpha;Xenin;Proxenin	COPA	sp|P53621|COPA_HUMAN Coatomer subunit alpha OS=Homo sapiens OX=9606 GN=COPA PE=1 SV=2;tr|A0A3B3IT15|A0A3B3IT15_HUMAN Coatomer subunit alpha OS=Homo sapiens OX=9606 GN=COPA PE=1 SV=1;tr|A0A3B3IS84|A0A3B3IS84_HUMAN Coatomer subunit alpha OS=Homo sapiens OX=9	29	29	29	21	24	24	24	20	27	21	24	24	24	20	27	21	24	24	24	20	27	30.3	30.3	30.3	138.34	1224	1224;1204;1204;1024;682;452;609;455;121;134;161	0	231.32	By MS/MS	By MS/MS	By MS/MS	By MS/MS	By MS/MS	By MS/MS	19.9	23.4	24.1	25.1	19.5	27.9	617290000	58235000
Q15063	29	29	3	Periostin	POSTN	sp|Q15063|POSTN_HUMAN Periostin OS=Homo sapiens OX=9606 GN=POSTN PE=1 SV=2	29	29	3	19	25	26	28	25	27	19	25	26	28	25	27	1	2	2	3	3	2	46.7	46.7	4.1	93.313	836	836	0	323.31	By MS/MS	By MS/MS	By MS/MS	By MS/MS	By MS/MS	By MS/MS	29.1	43.1	43.7	45.7	42.3	44.6	2196500000	127080000
Q16610	29	29	29	Extracellular matrix protein 1	ECM1	sp|Q16610|ECM1_HUMAN Extracellular matrix protein 1 OS=Homo sapiens OX=9606 GN=ECM1 PE=1 SV=2	29	29	29	28	29	28	27	29	29	28	29	28	27	29	29	28	29	28	27	29	29	69.4	69.4	69.4	60.673	540	540	0	323.31	By MS/MS	By MS/MS	By MS/MS	By MS/MS	By MS/MS	By MS/MS	67.8	69.4	67.4	64.1	69.4	69.4	8962800000	1331600000
Q86UP2;G3V4Y7;H0YJZ8;G3V5G2;B7Z6P3;G3V5P0;H0YJV5;H0YJP2	29;12;4;4;4;3;1;1	29;12;4;4;4;3;1;1	29;12;4;4;4;3;1;1	Kinectin	KTN1	sp|Q86UP2|KTN1_HUMAN Kinectin OS=Homo sapiens OX=9606 GN=KTN1 PE=1 SV=1	29	29	29	18	22	19	27	26	24	18	22	19	27	26	24	18	22	19	27	26	24	23.7	23.7	23.7	156.27	1357	1357;595;153;162;334;160;91;138	0	242.19	By MS/MS	By MS/MS	By MS/MS	By MS/MS	By MS/MS	By MS/MS	15.3	18.7	16.4	22.4	21.9	19.2	542990000	28806000
Q9BSJ8;F8VZB1	29;3	29;3	29;3	Extended synaptotagmin-1	ESYT1	sp|Q9BSJ8|ESYT1_HUMAN Extended synaptotagmin-1 OS=Homo sapiens OX=9606 GN=ESYT1 PE=1 SV=1	29	29	29	13	15	14	28	19	23	13	15	14	28	19	23	13	15	14	28	19	23	39.9	39.9	39.9	122.85	1104	1104;88	0	323.31	By MS/MS	By MS/MS	By MS/MS	By MS/MS	By MS/MS	By MS/MS	13.6	16	15	38.9	21.1	28.4	761770000	24993000
A0A087WWU8;D6R904;A0A494C0G0;H0YL80;Q5VU61	28;12;8;6;4	28;12;8;6;4	6;6;2;0;4		TPM3	tr|A0A087WWU8|A0A087WWU8_HUMAN Tropomyosin 3 OS=Homo sapiens OX=9606 GN=TPM3 PE=1 SV=1	28	28	6	27	28	25	28	28	28	27	28	25	28	28	28	5	6	5	6	6	6	78.9	78.9	17.6	26.42	227	227;95;87;68;49	0	323.31	By MS/MS	By MS/MS	By MS/MS	By MS/MS	By MS/MS	By MS/MS	78	78.9	74.9	78.9	78.9	78.9	20417000000	898600000
O60568;H7C2S8;H7C2V1;H7C0B8;C9JU11;H7C2A8;C9JIX5	28;11;11;4;3;2;1	28;11;11;4;3;2;1	28;11;11;4;3;2;1	Procollagen-lysine,2-oxoglutarate 5-dioxygenase 3	PLOD3	sp|O60568|PLOD3_HUMAN Multifunctional procollagen lysine hydroxylase and glycosyltransferase LH3 OS=Homo sapiens OX=9606 GN=PLOD3 PE=1 SV=1	28	28	28	22	24	24	26	27	27	22	24	24	26	27	27	22	24	24	26	27	27	45.8	45.8	45.8	84.784	738	738;264;270;66;171;125;75	0	298.35	By MS/MS	By MS/MS	By MS/MS	By MS/MS	By MS/MS	By MS/MS	33.7	38.6	37.9	42.7	44.4	44.7	1.8702e+09	136600000
P02533;K7ENV3	28;3	25;3	11;0	Keratin, type I cytoskeletal 14	KRT14	sp|P02533|K1C14_HUMAN Keratin, type I cytoskeletal 14 OS=Homo sapiens OX=9606 GN=KRT14 PE=1 SV=4	28	25	11	23	23	9	11	28	22	20	20	6	8	25	19	8	8	2	4	11	9	64.2	59.3	31.4	51.561	472	472;48	0	323.31	By MS/MS	By MS/MS	By MS/MS	By MS/MS	By MS/MS	By MS/MS	53.2	53.2	20.1	27.1	64.2	50.8	2252300000	233510000
P04083;Q5T3N1;Q5T3N0	28;13;9	28;13;9	28;13;9	Annexin A1	ANXA1	sp|P04083|ANXA1_HUMAN Annexin A1 OS=Homo sapiens OX=9606 GN=ANXA1 PE=1 SV=2	28	28	28	18	18	17	27	28	28	18	18	17	27	28	28	18	18	17	27	28	28	70.2	70.2	70.2	38.714	346	346;204;115	0	323.31	By MS/MS	By MS/MS	By MS/MS	By MS/MS	By MS/MS	By MS/MS	58.1	55.2	57.5	68.2	70.2	70.2	18263000000	206450000
P09871;F8WCZ6;H0Y5D1;F5H7T4;B5MCV4	28;26;9;7;2	28;26;9;7;2	27;26;8;7;1	Complement C1s subcomponent;Complement C1s subcomponent heavy chain;Complement C1s subcomponent light chain	C1S	sp|P09871|C1S_HUMAN Complement C1s subcomponent OS=Homo sapiens OX=9606 GN=C1S PE=1 SV=1;tr|F8WCZ6|F8WCZ6_HUMAN Complement C1s OS=Homo sapiens OX=9606 GN=C1S PE=1 SV=1	28	28	27	28	28	25	25	28	27	28	28	25	25	28	27	27	27	24	24	27	26	51.3	51.3	50.1	76.684	688	688;521;355;157;168	0	323.31	By MS/MS	By MS/MS	By MS/MS	By MS/MS	By MS/MS	By MS/MS	51.3	51.3	44.6	44.6	51.3	50.4	17093000000	2.1e+09
P13611;E9PF17;D6RGZ6;Q86W61	28;23;15;12	28;23;15;12	28;23;15;12	Versican core protein	VCAN	sp|P13611|CSPG2_HUMAN Versican core protein OS=Homo sapiens OX=9606 GN=VCAN PE=1 SV=3;tr|E9PF17|E9PF17_HUMAN Versican OS=Homo sapiens OX=9606 GN=VCAN PE=1 SV=2;tr|D6RGZ6|D6RGZ6_HUMAN Versican (Fragment) OS=Homo sapiens OX=9606 GN=VCAN PE=1 SV=1	28	28	28	27	28	26	23	27	26	27	28	26	23	27	26	27	28	26	23	27	26	9.7	9.7	9.7	372.82	3396	3396;1594;1240;354	0	323.31	By MS/MS	By MS/MS	By MS/MS	By MS/MS	By MS/MS	By MS/MS	8.9	9.7	9	7.8	9.4	9.1	3.0148e+09	450330000
P17301;E7ESP4;E7EMF1;E9PB77;D6RG08	28;22;18;14;4	28;22;18;14;4	28;22;18;14;4	Integrin alpha-2	ITGA2	sp|P17301|ITA2_HUMAN Integrin alpha-2 OS=Homo sapiens OX=9606 GN=ITGA2 PE=1 SV=2;tr|E7ESP4|E7ESP4_HUMAN Integrin subunit alpha 2 OS=Homo sapiens OX=9606 GN=ITGA2 PE=1 SV=1;tr|E7EMF1|E7EMF1_HUMAN Integrin subunit alpha 2 OS=Homo sapiens OX=9606 GN=ITGA2 PE=	28	28	28	17	20	20	25	25	27	17	20	20	25	25	27	17	20	20	25	25	27	34.2	34.2	34.2	129.29	1181	1181;942;815;641;175	0	245.08	By MS/MS	By MS/MS	By MS/MS	By MS/MS	By MS/MS	By MS/MS	17.6	21.3	21.8	29.9	27.9	32.8	761090000	43273000
P22314;Q5JRR6;Q5JRR9;Q5JRS0;Q5JRS2;Q5JRS1;Q5JRS3	28;11;7;7;5;4;4	28;11;7;7;5;4;4	28;11;7;7;5;4;4	Ubiquitin-like modifier-activating enzyme 1	UBA1	sp|P22314|UBA1_HUMAN Ubiquitin-like modifier-activating enzyme 1 OS=Homo sapiens OX=9606 GN=UBA1 PE=1 SV=3	28	28	28	26	26	25	24	24	28	26	26	25	24	24	28	26	26	25	24	24	28	35.8	35.8	35.8	117.85	1058	1058;506;270;284;234;173;195	0	323.31	By MS/MS	By MS/MS	By MS/MS	By MS/MS	By MS/MS	By MS/MS	31.9	32.2	30.9	31.4	29.8	35.8	1456000000	149030000
P55268;F5H520	28;2	28;2	28;2	Laminin subunit beta-2	LAMB2	sp|P55268|LAMB2_HUMAN Laminin subunit beta-2 OS=Homo sapiens OX=9606 GN=LAMB2 PE=1 SV=2	28	28	28	28	27	24	11	19	17	28	27	24	11	19	17	28	27	24	11	19	17	19.3	19.3	19.3	195.98	1798	1798;151	0	211.27	By MS/MS	By MS/MS	By MS/MS	By MS/MS	By MS/MS	By MS/MS	19.3	17.9	15.9	9	14	12.5	298160000	57188000
Q10567;C9J1E7;H7C034	28;19;4	13;7;1	13;7;1	AP-1 complex subunit beta-1	AP1B1	sp|Q10567|AP1B1_HUMAN AP-1 complex subunit beta-1 OS=Homo sapiens OX=9606 GN=AP1B1 PE=1 SV=3;tr|C9J1E7|C9J1E7_HUMAN Adaptor related protein complex 1 subunit beta 1 (Fragment) OS=Homo sapiens OX=9606 GN=AP1B1 PE=1 SV=1	28	13	13	15	20	18	28	21	26	2	6	6	13	8	12	2	6	6	13	8	12	36.5	21	21	104.61	949	949;578;173	0	148.21	By MS/MS	By MS/MS	By MS/MS	By MS/MS	By MS/MS	By MS/MS	16.3	24.3	23.3	36.5	25.4	34.7	273970000	3501500
A0A0G2JIW1;P0DMV9;P0DMV8;V9GZ37	27;27;27;18	24;24;24;16	12;12;12;7	Heat shock 70 kDa protein 1B;Heat shock 70 kDa protein 1A	HSPA1B;HSPA1A	tr|A0A0G2JIW1|A0A0G2JIW1_HUMAN Heat shock 70 kDa protein 1B OS=Homo sapiens OX=9606 GN=HSPA1B PE=1 SV=1;sp|P0DMV9|HS71B_HUMAN Heat shock 70 kDa protein 1B OS=Homo sapiens OX=9606 GN=HSPA1B PE=1 SV=1;sp|P0DMV8|HS71A_HUMAN Heat shock 70 kDa protein 1A OS=Hom	27	24	12	24	24	23	24	26	25	21	21	20	21	23	22	9	10	9	9	11	11	48.3	44.1	24.1	70.108	642	642;641;641;476	0	323.31	By MS/MS	By MS/MS	By MS/MS	By MS/MS	By MS/MS	By MS/MS	43.3	43.8	38	46.4	44.1	46.9	2608700000	212700000
E9PIR7;A0A182DWI3;Q16881;E9PKD3;A0A0B4J225;E9PIZ5;E9PLT3;E9PKI4;E9PQI3;E9PRI8	27;27;27;12;7;7;5;5;4;2	27;27;27;12;7;7;5;5;4;2	26;26;26;11;6;6;4;4;4;2	Thioredoxin reductase 1, cytoplasmic	TXNRD1	tr|E9PIR7|E9PIR7_HUMAN thioredoxin-disulfide reductase OS=Homo sapiens OX=9606 GN=TXNRD1 PE=1 SV=1;tr|A0A182DWI3|A0A182DWI3_HUMAN thioredoxin-disulfide reductase OS=Homo sapiens OX=9606 GN=TXNRD1 PE=1 SV=1;sp|Q16881|TRXR1_HUMAN Thioredoxin reductase 1, cyt	27	27	26	27	27	27	26	26	27	27	27	27	26	26	27	26	26	26	25	25	26	64.3	64.3	61.2	53.166	482	482;568;649;175;103;139;70;72;53;44	0	323.31	By MS/MS	By MS/MS	By MS/MS	By MS/MS	By MS/MS	By MS/MS	64.3	64.3	64.3	64.3	64.3	64.3	4.2318e+09	512920000
A0A494C0X7;D3DSM0;P05107;J3KNI6;E7EVZ9;E5RHT0;E5RFI0;E5RIE4;A8MVG7;E5RIG7;E5RK25	27;26;26;8;2;1;1;1;1;1;1	27;26;26;8;2;1;1;1;1;1;1	27;26;26;8;2;1;1;1;1;1;1	Integrin beta;Integrin beta-2	ITGB2	tr|A0A494C0X7|A0A494C0X7_HUMAN Integrin beta OS=Homo sapiens OX=9606 GN=ITGB2 PE=1 SV=1;tr|D3DSM0|D3DSM0_HUMAN Integrin beta OS=Homo sapiens OX=9606 GN=ITGB2 PE=1 SV=1;sp|P05107|ITB2_HUMAN Integrin beta-2 OS=Homo sapiens OX=9606 GN=ITGB2 PE=1 SV=2	27	27	27	1	0	0	24	16	27	1	0	0	24	16	27	1	0	0	24	16	27	45.1	45.1	45.1	84.79	769	769;712;769;322;166;49;70;93;108;120;160	0	260.27	By matching			By MS/MS	By MS/MS	By MS/MS	1.6	0	0	39.1	26.1	45.1	688060000	523690
A0A7I2V2G2;P38646;A0A7I2V2S7;D6RCD7;A0A7I2YQB2;A0A7I2V3F7;H0Y8K0;H0Y8S0;A0A3B3ITI4	27;27;26;26;25;24;12;4;4	26;26;25;25;24;24;12;4;4	26;26;25;25;24;24;12;4;4	Stress-70 protein, mitochondrial	HSPA9	tr|A0A7I2V2G2|A0A7I2V2G2_HUMAN Stress-70 protein, mitochondrial OS=Homo sapiens OX=9606 GN=HSPA9 PE=1 SV=1;sp|P38646|GRP75_HUMAN Stress-70 protein, mitochondrial OS=Homo sapiens OX=9606 GN=HSPA9 PE=1 SV=2;tr|A0A7I2V2S7|A0A7I2V2S7_HUMAN Stress-70 protein, m	27	26	26	22	25	23	27	25	25	21	24	22	26	24	25	21	24	22	26	24	25	49.8	48.7	48.7	66.601	610	610;679;648;665;577;603;458;102;180	0	248.38	By MS/MS	By MS/MS	By MS/MS	By MS/MS	By MS/MS	By MS/MS	39.2	44.3	42.3	49.8	45.4	46.2	842520000	49894000
E9PGZ1;C9J813	27;24	27;24	3;3		CALD1	tr|E9PGZ1|E9PGZ1_HUMAN Caldesmon 1 OS=Homo sapiens OX=9606 GN=CALD1 PE=1 SV=1;tr|C9J813|C9J813_HUMAN Caldesmon 1 (Fragment) OS=Homo sapiens OX=9606 GN=CALD1 PE=1 SV=1	27	27	3	22	23	24	20	26	24	22	23	24	20	26	24	3	3	3	2	2	2	48.5	48.5	2.4	61.705	536	536;459	0	323.31	By MS/MS	By MS/MS	By MS/MS	By MS/MS	By MS/MS	By MS/MS	38.4	41.6	44.4	37.1	48.5	46.1	1.5511e+09	161730000
H0Y5N9	27	1	1		COL12A1	tr|H0Y5N9|H0Y5N9_HUMAN Collagen type XII alpha 1 chain (Fragment) OS=Homo sapiens OX=9606 GN=COL12A1 PE=1 SV=1	27	1	1	26	26	24	21	22	22	1	1	1	1	1	1	1	1	1	1	1	1	44	1.5	1.5	79.771	756	756	0.007611	6.8487	By MS/MS	By MS/MS	By MS/MS	By MS/MS	By MS/MS	By MS/MS	41.4	40.1	38.8	31.6	31.2	32.8	13787000	1552900
H0YFD6;P40939;A0A2R8Y4F5;A0A2R8YG21;A0A2R8Y688;A0A2R8YDM1	27;27;25;14;7;1	27;27;25;14;7;1	27;27;25;14;7;1	Trifunctional enzyme subunit alpha, mitochondrial;Long-chain enoyl-CoA hydratase;Long chain 3-hydroxyacyl-CoA dehydrogenase	HADHA	tr|H0YFD6|H0YFD6_HUMAN enoyl-CoA hydratase OS=Homo sapiens OX=9606 GN=HADHA PE=1 SV=2;sp|P40939|ECHA_HUMAN Trifunctional enzyme subunit alpha, mitochondrial OS=Homo sapiens OX=9606 GN=HADHA PE=1 SV=2;tr|A0A2R8Y4F5|A0A2R8Y4F5_HUMAN enoyl-CoA hydratase OS=Ho	27	27	27	2	1	1	26	23	26	2	1	1	26	23	26	2	1	1	26	23	26	47.1	47.1	47.1	86.371	792	792;763;728;499;357;37	0	323.31	By MS/MS	By MS/MS	By MS/MS	By MS/MS	By MS/MS	By MS/MS	3.3	2.1	2.1	45.8	36.4	45.8	936350000	5119400
J3KN67	27	5	0		TPM3	tr|J3KN67|J3KN67_HUMAN Tropomyosin 3 OS=Homo sapiens OX=9606 GN=TPM3 PE=1 SV=1	27	5	0	25	27	24	26	26	26	3	5	4	4	4	4	0	0	0	0	0	0	66	17.2	0	33.222	285	285	0	61.762	By MS/MS	By MS/MS	By MS/MS	By MS/MS	By MS/MS	By MS/MS	56.5	66	58.6	61.4	61.4	61.4	2.0106e+09	80838000
O95782;M0R2D9;A0A0G2JQP3;A0A0G2JRP9;A0A8I5KV06;A0A0G2JQV2	27;1;1;1;1;1	27;1;1;1;1;1	18;0;0;0;0;0	AP-2 complex subunit alpha-1	AP2A1	sp|O95782|AP2A1_HUMAN AP-2 complex subunit alpha-1 OS=Homo sapiens OX=9606 GN=AP2A1 PE=1 SV=3	27	27	18	21	22	16	23	17	24	21	22	16	23	17	24	13	14	10	15	11	16	33.7	33.7	22.6	107.54	977	977;57;60;62;134;138	0	206.59	By MS/MS	By MS/MS	By MS/MS	By MS/MS	By MS/MS	By MS/MS	27.6	28.4	22	29.7	21.2	30.6	596530000	51073000
P00352;Q5SYQ9;Q5SYQ8;Q5SYQ7	27;13;13;11	27;13;13;11	24;12;12;10	Retinal dehydrogenase 1	ALDH1A1	sp|P00352|AL1A1_HUMAN Aldehyde dehydrogenase 1A1 OS=Homo sapiens OX=9606 GN=ALDH1A1 PE=1 SV=2	27	27	24	1	2	1	25	22	26	1	2	1	25	22	26	0	0	0	22	20	24	59.3	59.3	56.1	54.861	501	501;230;238;203	0	293.23	By MS/MS	By MS/MS	By MS/MS	By MS/MS	By MS/MS	By MS/MS	1.4	3	1.4	53.1	51.5	57.9	1.9375e+09	2859400
P00558;P07205	27;6	27;6	27;6	Phosphoglycerate kinase 1	PGK1	sp|P00558|PGK1_HUMAN Phosphoglycerate kinase 1 OS=Homo sapiens OX=9606 GN=PGK1 PE=1 SV=3	27	27	27	27	27	25	23	26	25	27	27	25	23	26	25	27	27	25	23	26	25	66.4	66.4	66.4	44.614	417	417;417	0	323.31	By MS/MS	By MS/MS	By MS/MS	By MS/MS	By MS/MS	By MS/MS	66.4	66.4	65.9	63.3	66.4	65.9	7.4936e+09	1194300000
P04040	27	27	27	Catalase	CAT	sp|P04040|CATA_HUMAN Catalase OS=Homo sapiens OX=9606 GN=CAT PE=1 SV=3	27	27	27	13	14	8	25	25	27	13	14	8	25	25	27	13	14	8	25	25	27	59.4	59.4	59.4	59.755	527	527	0	323.31	By MS/MS	By MS/MS	By MS/MS	By MS/MS	By MS/MS	By MS/MS	30.2	33.4	17.5	55.4	55.4	59.4	4909300000	13769000
P07384;E9PL37;E9PRM1;E9PLX0;E9PJJ3;E9PLC9;E9PMC6;E9PJA6;E9PSA6;E9PQB3;E9PIA9	27;4;4;3;3;3;3;3;3;3;2	27;4;4;3;3;3;3;3;3;3;2	27;4;4;3;3;3;3;3;3;3;2	Calpain-1 catalytic subunit	CAPN1	sp|P07384|CAN1_HUMAN Calpain-1 catalytic subunit OS=Homo sapiens OX=9606 GN=CAPN1 PE=1 SV=1	27	27	27	15	16	15	26	21	25	15	16	15	26	21	25	15	16	15	26	21	25	41.5	41.5	41.5	81.889	714	714;191;201;122;135;148;152;161;163;191;63	0	266.83	By MS/MS	By MS/MS	By MS/MS	By MS/MS	By MS/MS	By MS/MS	21.7	24.5	22.4	39.9	31.7	37.8	830960000	23551000
P09960;B4DEH5	27;5	27;5	27;5	Leukotriene A-4 hydrolase	LTA4H	sp|P09960|LKHA4_HUMAN Leukotriene A-4 hydrolase OS=Homo sapiens OX=9606 GN=LTA4H PE=1 SV=2	27	27	27	19	19	19	25	21	27	19	19	19	25	21	27	19	19	19	25	21	27	55.8	55.8	55.8	69.284	611	611;132	0	323.31	By MS/MS	By MS/MS	By MS/MS	By MS/MS	By MS/MS	By MS/MS	38	38	38.3	51.7	44.2	55.8	3.1537e+09	42505000
P15144;H0YMC1;H0YLZ8;H0YKT6	27;2;1;1	27;2;1;1	27;2;1;1	Aminopeptidase N	ANPEP	sp|P15144|AMPN_HUMAN Aminopeptidase N OS=Homo sapiens OX=9606 GN=ANPEP PE=1 SV=4	27	27	27	17	19	18	26	18	26	17	19	18	26	18	26	17	19	18	26	18	26	31.9	31.9	31.9	109.54	967	967;122;65;103	0	252.18	By MS/MS	By MS/MS	By MS/MS	By MS/MS	By MS/MS	By MS/MS	20.7	22.6	20.7	30.2	20.6	31.9	773470000	36107000
P15924	27	27	27	Desmoplakin	DSP	sp|P15924|DESP_HUMAN Desmoplakin OS=Homo sapiens OX=9606 GN=DSP PE=1 SV=3	27	27	27	10	7	0	1	26	13	10	7	0	1	26	13	10	7	0	1	26	13	10.8	10.8	10.8	331.77	2871	2871	0	169.38	By MS/MS	By MS/MS		By matching	By MS/MS	By MS/MS	3.3	2.4	0	0.3	10.4	4.7	171690000	12649000
Q02809;Q5JXB7;Q5JXB8	27;7;5	27;7;5	27;7;5	Procollagen-lysine,2-oxoglutarate 5-dioxygenase 1	PLOD1	sp|Q02809|PLOD1_HUMAN Procollagen-lysine,2-oxoglutarate 5-dioxygenase 1 OS=Homo sapiens OX=9606 GN=PLOD1 PE=1 SV=2	27	27	27	22	26	24	25	25	27	22	26	24	25	25	27	22	26	24	25	25	27	48	48	48	83.549	727	727;283;225	0	323.31	By MS/MS	By MS/MS	By MS/MS	By MS/MS	By MS/MS	By MS/MS	40.6	46.9	45.5	46.5	45.8	48	2223100000	184460000
Q15113	27	27	27	Procollagen C-endopeptidase enhancer 1	PCOLCE	sp|Q15113|PCOC1_HUMAN Procollagen C-endopeptidase enhancer 1 OS=Homo sapiens OX=9606 GN=PCOLCE PE=1 SV=2	27	27	27	27	27	26	24	24	26	27	27	26	24	24	26	27	27	26	24	24	26	63.7	63.7	63.7	47.972	449	449	0	323.31	By MS/MS	By MS/MS	By MS/MS	By MS/MS	By MS/MS	By MS/MS	63.7	63.7	63.5	63	59	63.5	21653000000	3.5389e+09
Q16658;C9JFC0;A0A0A0MSB2;C9JPH9	27;7;7;5	27;7;7;5	27;7;7;5	Fascin	FSCN1	sp|Q16658|FSCN1_HUMAN Fascin OS=Homo sapiens OX=9606 GN=FSCN1 PE=1 SV=3	27	27	27	27	27	23	21	22	26	27	27	23	21	22	26	27	27	23	21	22	26	60.6	60.6	60.6	54.529	493	493;132;137;120	0	323.31	By MS/MS	By MS/MS	By MS/MS	By MS/MS	By MS/MS	By MS/MS	60.6	60.6	52.5	45.2	45.2	60.6	3.6449e+09	638380000
A0A0G2JPR0;P0C0L5;P0C0L4;F5GXS0;A0A140TA49;A0A140TA44;A0A140TA32;A0A140TA29;A0A0G2JL54;A0A8V8TLP6;A0A3B3ISA6;A0A3B3ISD7	26;26;26;25;25;25;25;25;25;24;15;1	26;26;26;25;25;25;25;25;25;24;15;1	26;26;26;25;25;25;25;25;25;24;15;1	Complement C4-B;Complement C4 beta chain;Complement C4-B alpha chain;C4a anaphylatoxin;C4b-B;C4d-B;Complement C4 gamma chain;Complement C4-A;Complement C4 beta chain;Complement C4-A alpha chain;C4a anaphylatoxin;C4b-A;C4d-A;Complement C4 gamma chain	C4B;C4A	tr|A0A0G2JPR0|A0A0G2JPR0_HUMAN Complement C4-A OS=Homo sapiens OX=9606 GN=C4A PE=1 SV=1;sp|P0C0L5|CO4B_HUMAN Complement C4-B OS=Homo sapiens OX=9606 GN=C4B PE=1 SV=2;sp|P0C0L4|CO4A_HUMAN Complement C4-A OS=Homo sapiens OX=9606 GN=C4A PE=1 SV=2;tr|F5GXS0|F5	26	26	26	22	25	23	24	25	24	22	25	23	24	25	24	22	25	23	24	25	24	16.9	16.9	16.9	192.87	1744	1744;1744;1744;1698;1698;1698;1698;1698;1698;1579;1296;159	0	215.66	By MS/MS	By MS/MS	By MS/MS	By MS/MS	By MS/MS	By MS/MS	14.6	16.5	14.3	15.7	16.2	15.1	510810000	42862000
A0A8V8TLM6;P02786;A0A8V8TM41;G3V0E5;A0A8V8TLK7;A0A8V8TLN0;A0A8V8TM46;A0A8V8TN37;A0A8V8TND0;A0A8V8TLK4;F8WBE5;Q9UP52	26;26;25;24;23;18;17;16;8;6;2;1	26;26;25;24;23;18;17;16;8;6;2;1	26;26;25;24;23;18;17;16;8;6;2;1	Transferrin receptor protein 1;Transferrin receptor protein 1, serum form	TFRC	tr|A0A8V8TLM6|A0A8V8TLM6_HUMAN Transferrin receptor protein 1 OS=Homo sapiens OX=9606 GN=TFRC PE=1 SV=1;sp|P02786|TFR1_HUMAN Transferrin receptor protein 1 OS=Homo sapiens OX=9606 GN=TFRC PE=1 SV=2;tr|A0A8V8TM41|A0A8V8TM41_HUMAN Transferrin receptor protei	26	26	26	13	12	11	24	24	26	13	12	11	24	24	26	13	12	11	24	24	26	37.6	37.6	37.6	88.701	795	795;760;708;679;686;540;478;411;231;215;81;801	0	264.59	By MS/MS	By MS/MS	By MS/MS	By MS/MS	By MS/MS	By MS/MS	19.2	17.7	15.8	34	34.7	37.6	824460000	14704000
O43852;H0Y875	26;13	26;13	26;13	Calumenin	CALU	sp|O43852|CALU_HUMAN Calumenin OS=Homo sapiens OX=9606 GN=CALU PE=1 SV=2;tr|H0Y875|H0Y875_HUMAN Calumenin (Fragment) OS=Homo sapiens OX=9606 GN=CALU PE=1 SV=1	26	26	26	25	26	24	25	24	23	25	26	24	25	24	23	25	26	24	25	24	23	73	73	73	37.106	315	315;147	0	323.31	By MS/MS	By MS/MS	By MS/MS	By MS/MS	By MS/MS	By MS/MS	73	73	73	72.4	72.1	72.1	9527700000	1225600000
P07602;A0A0J9YXB8	26;7	26;7	26;7	Prosaposin;Saposin-A;Saposin-B-Val;Saposin-B;Saposin-C;Saposin-D	PSAP	sp|P07602|SAP_HUMAN Prosaposin OS=Homo sapiens OX=9606 GN=PSAP PE=1 SV=2	26	26	26	26	26	26	23	24	23	26	26	26	23	24	23	26	26	26	23	24	23	53.8	53.8	53.8	58.112	524	524;167	0	323.31	By MS/MS	By MS/MS	By MS/MS	By MS/MS	By MS/MS	By MS/MS	53.8	53.8	53.8	45.2	47.3	44.7	7.6266e+09	786350000
P09917;A0A087X109	26;4	26;4	26;4	Arachidonate 5-lipoxygenase	ALOX5	sp|P09917|LOX5_HUMAN Polyunsaturated fatty acid 5-lipoxygenase OS=Homo sapiens OX=9606 GN=ALOX5 PE=1 SV=2	26	26	26	0	0	0	25	21	26	0	0	0	25	21	26	0	0	0	25	21	26	47	47	47	77.982	674	674;139	0	323.31				By MS/MS	By MS/MS	By MS/MS	0	0	0	45.7	36.5	47	996790000	0
P23381;G3V3Y5;G3V3H8;G3V277;H0YJP3;G3V456;G3V5U1;G3V227;G3V3P2;G3V423;G3V2Y7;G3V3S7;G3V3X0;G3V5W1;G3V4N8;G3V4C7;G3V2C0;G3V339;G3V313;G3V4S4;G3V4N0;G3V3R3;G3V2F2;P78534;G3V4Q0;G3V4A3;G3V5H5	26;11;11;9;7;6;6;6;6;6;5;4;4;4;4;4;3;3;3;3;2;2;2;1;1;1;1	26;11;11;9;7;6;6;6;6;6;5;4;4;4;4;4;3;3;3;3;2;2;2;1;1;1;1	26;11;11;9;7;6;6;6;6;6;5;4;4;4;4;4;3;3;3;3;2;2;2;1;1;1;1	Tryptophan--tRNA ligase, cytoplasmic;T1-TrpRS;T2-TrpRS	WARS	sp|P23381|SYWC_HUMAN Tryptophan--tRNA ligase, cytoplasmic OS=Homo sapiens OX=9606 GN=WARS1 PE=1 SV=2	26	26	26	19	21	22	24	21	26	19	21	22	24	21	26	19	21	22	24	21	26	71.1	71.1	71.1	53.165	471	471;226;223;212;185;154;153;152;150;140;177;114;124;107;104;97;86;70;68;63;105;58;55;33;40;36;25	0	323.31	By MS/MS	By MS/MS	By MS/MS	By MS/MS	By MS/MS	By MS/MS	49.7	56.5	60.5	65	54.8	71.1	2569600000	147150000
P27797;K7EL50;A0A7P0T861;K7EJB9	26;24;22;20	26;24;22;20	26;24;22;20	Calreticulin	CALR	sp|P27797|CALR_HUMAN Calreticulin OS=Homo sapiens OX=9606 GN=CALR PE=1 SV=1;tr|K7EL50|K7EL50_HUMAN Calreticulin OS=Homo sapiens OX=9606 GN=CALR PE=1 SV=2;tr|A0A7P0T861|A0A7P0T861_HUMAN Calreticulin OS=Homo sapiens OX=9606 GN=CALR PE=1 SV=1;tr|K7EJB9|K7EJB9	26	26	26	24	24	24	23	25	23	24	24	24	23	25	23	24	24	24	23	25	23	66.4	66.4	66.4	48.141	417	417;378;356;349	0	323.31	By MS/MS	By MS/MS	By MS/MS	By MS/MS	By MS/MS	By MS/MS	65.9	64.5	66.4	64.3	66.2	62.8	16044000000	771850000
Q14152	26	26	26	Eukaryotic translation initiation factor 3 subunit A	EIF3A	sp|Q14152|EIF3A_HUMAN Eukaryotic translation initiation factor 3 subunit A OS=Homo sapiens OX=9606 GN=EIF3A PE=1 SV=1	26	26	26	16	19	17	22	20	25	16	19	17	22	20	25	16	19	17	22	20	25	22.4	22.4	22.4	166.57	1382	1382	0	169.42	By MS/MS	By MS/MS	By MS/MS	By MS/MS	By MS/MS	By MS/MS	15	17.4	16.3	19.6	17.7	21.9	479850000	29682000
Q9Y4K0;H0YAR1;E5RHH3;E5RFY0;H0YAP6;E5RI22;E5RJL2	26;9;4;4;3;2;2	26;9;4;4;3;2;2	26;9;4;4;3;2;2	Lysyl oxidase homolog 2	LOXL2	sp|Q9Y4K0|LOXL2_HUMAN Lysyl oxidase homolog 2 OS=Homo sapiens OX=9606 GN=LOXL2 PE=1 SV=1	26	26	26	23	24	24	20	25	24	23	24	24	20	25	24	23	24	24	20	25	24	38.6	38.6	38.6	86.724	774	774;207;218;258;67;139;151	0	323.31	By MS/MS	By MS/MS	By MS/MS	By MS/MS	By MS/MS	By MS/MS	33.9	34.8	37.1	28.8	36	35.9	3.2329e+09	278160000
H0Y938;H0YAC7;P35606;A0A7I2V258;A0A7I2V3G0;A0A7I2YQF9;D6R997;D6RBZ7;D6RCL6;D6RBG7;D6RBT6	25;25;25;22;8;8;6;5;5;5;5	25;25;25;22;8;8;6;5;5;5;5	25;25;25;22;8;8;6;5;5;5;5	Coatomer subunit beta	COPB2	tr|H0Y938|H0Y938_HUMAN Coatomer subunit beta OS=Homo sapiens OX=9606 GN=COPB2 PE=1 SV=2;tr|H0YAC7|H0YAC7_HUMAN Coatomer subunit beta OS=Homo sapiens OX=9606 GN=COPB2 PE=1 SV=2;sp|P35606|COPB2_HUMAN Coatomer subunit beta OS=Homo sapiens OX=9606 GN=COPB2	25	25	25	18	19	18	19	18	20	18	19	18	19	18	20	18	19	18	19	18	20	38	38	38	101.53	898	898;904;906;828;271;285;152;77;86;89;111	0	323.31	By MS/MS	By MS/MS	By MS/MS	By MS/MS	By MS/MS	By MS/MS	29.5	27.6	26.6	29.8	25.3	30.2	636720000	41397000
O00462;A0A2R8YEC9;A0A2R8Y524;E9PFW2;A0A2R8YCE9;A0A2R8Y4U7;A0A2R8YE79;A0A2R8Y211;A0A2R8Y7A0;A0A2R8Y7A7;A0A2R8Y7N1	25;24;22;21;15;15;13;9;7;7;7	25;24;22;21;15;15;13;9;7;7;7	24;24;21;20;14;14;13;9;7;7;7	Beta-mannosidase	MANBA	sp|O00462|MANBA_HUMAN Beta-mannosidase OS=Homo sapiens OX=9606 GN=MANBA PE=1 SV=3;tr|A0A2R8YEC9|A0A2R8YEC9_HUMAN Beta-mannosidase OS=Homo sapiens OX=9606 GN=MANBA PE=1 SV=1;tr|A0A2R8Y524|A0A2R8Y524_HUMAN Beta-mannosidase OS=Homo sapiens OX=9606 GN=MANBA PE	25	25	24	23	24	23	21	23	24	23	24	23	21	23	24	22	23	22	20	22	23	35.3	35.3	34.5	100.89	879	879;925;886;822;413;509;397;365;199;215;230	0	252.04	By MS/MS	By MS/MS	By MS/MS	By MS/MS	By MS/MS	By MS/MS	32.7	33	32.7	27.9	32.7	33.8	1.0063e+09	102960000
O94973;A0A0G2JS82;A0A8I5KPP9;A0A0G2JQM1;A0A0G2JRF9;A0A0G2JQA4;A0A8I5KYZ9;A0A8I5KY83;A0A0G2JQF7;A0A0G2JS17;A0A0G2JQT9;E9PQP4;E9PPY8;A0A0G2JRS3;A0A8I5QJV7;E9PNC4	25;24;20;18;5;5;4;4;3;3;3;3;3;2;1;1	16;16;11;10;4;4;2;4;2;2;2;2;2;2;1;1	16;16;11;10;4;4;2;4;2;2;2;2;2;2;1;1	AP-2 complex subunit alpha-2	AP2A2	sp|O94973|AP2A2_HUMAN AP-2 complex subunit alpha-2 OS=Homo sapiens OX=9606 GN=AP2A2 PE=1 SV=2;tr|A0A0G2JS82|A0A0G2JS82_HUMAN AP-2 complex subunit alpha-2 (Fragment) OS=Homo sapiens OX=9606 GN=AP2A2 PE=1 SV=1;tr|A0A8I5KPP9|A0A8I5KPP9_HUMAN AP-1 complex subu	25	16	16	15	17	13	22	12	18	7	9	7	14	6	10	7	9	7	14	6	10	30.9	19.4	19.4	103.96	939	939;917;655;634;356;356;124;149;90;156;173;195;265;140;124;125	0	102.58	By MS/MS	By MS/MS	By MS/MS	By MS/MS	By MS/MS	By MS/MS	18.3	21.4	15.2	28.4	15.7	21.8	155160000	6398200
O94985;Q5SR54	25;18	25;18	14;13	Calsyntenin-1;Soluble Alc-alpha;CTF1-alpha	CLSTN1	sp|O94985|CSTN1_HUMAN Calsyntenin-1 OS=Homo sapiens OX=9606 GN=CLSTN1 PE=1 SV=1;tr|Q5SR54|Q5SR54_HUMAN Calsyntenin 1 (Fragment) OS=Homo sapiens OX=9606 GN=CLSTN1 PE=1 SV=1	25	25	14	22	23	21	23	23	25	22	23	21	23	23	25	12	13	11	13	13	14	28	28	15.9	109.79	981	981;782	0	303.38	By MS/MS	By MS/MS	By MS/MS	By MS/MS	By MS/MS	By MS/MS	26.2	27.1	25.5	27.1	27.1	28	3.5552e+09	300820000
P00367;A0A804HJD7;A0A804HKE0;P49448;A0A804HJZ0;A0A804HHS2;A0A804HHU3;A0A804HLC0;A0A804HIA0	25;22;19;17;8;5;4;3;2	25;22;19;17;8;5;4;3;2	25;22;19;17;8;5;4;3;2	Glutamate dehydrogenase 1, mitochondrial;Glutamate dehydrogenase 2, mitochondrial	GLUD1;GLUD2	sp|P00367|DHE3_HUMAN Glutamate dehydrogenase 1, mitochondrial OS=Homo sapiens OX=9606 GN=GLUD1 PE=1 SV=2;tr|A0A804HJD7|A0A804HJD7_HUMAN Glutamate dehydrogenase OS=Homo sapiens OX=9606 GN=GLUD1 PE=1 SV=1;tr|A0A804HKE0|A0A804HKE0_HUMAN Glutamate dehydrogenas	25	25	25	6	7	9	22	23	24	6	7	9	22	23	24	6	7	9	22	23	24	51.6	51.6	51.6	61.397	558	558;532;466;558;171;153;73;47;43	0	307.09	By MS/MS	By MS/MS	By MS/MS	By MS/MS	By MS/MS	By MS/MS	14.3	17.6	21.9	45.7	47.3	49.8	1.6393e+09	6399300
P05091;F8VP50;S4R3S4;H0Y2X5;P47895;H0YKL3	25;9;7;2;2;1	22;8;7;0;0;1	21;7;7;0;0;0	Aldehyde dehydrogenase, mitochondrial	ALDH2	sp|P05091|ALDH2_HUMAN Aldehyde dehydrogenase, mitochondrial OS=Homo sapiens OX=9606 GN=ALDH2 PE=1 SV=2	25	22	21	10	14	10	25	24	24	9	12	9	22	22	22	9	12	9	21	21	21	55.1	52.2	50.7	56.381	517	517;261;117;405;512;85	0	323.31	By MS/MS	By MS/MS	By MS/MS	By MS/MS	By MS/MS	By MS/MS	26.1	33.7	23.4	55.1	53.8	53.8	7.9291e+09	12236000
P08758;D6RBL5;D6RBE9;E9PHT9;D6RCN3	25;18;17;11;3	25;18;17;11;3	25;18;17;11;3	Annexin A5;Annexin	ANXA5	sp|P08758|ANXA5_HUMAN Annexin A5 OS=Homo sapiens OX=9606 GN=ANXA5 PE=1 SV=2;tr|D6RBL5|D6RBL5_HUMAN Annexin OS=Homo sapiens OX=9606 GN=ANXA5 PE=1 SV=1;tr|D6RBE9|D6RBE9_HUMAN Annexin OS=Homo sapiens OX=9606 GN=ANXA5 PE=1 SV=1	25	25	25	24	24	24	24	25	25	24	24	24	24	25	25	24	24	24	24	25	25	77.8	77.8	77.8	35.936	320	320;260;220;163;35	0	323.31	By MS/MS	By MS/MS	By MS/MS	By MS/MS	By MS/MS	By MS/MS	77.5	77.5	77.5	74.7	77.8	77.8	37361000000	814070000
P08779;K7ENW6	25;8	14;7	13;7	Keratin, type I cytoskeletal 16	KRT16	sp|P08779|K1C16_HUMAN Keratin, type I cytoskeletal 16 OS=Homo sapiens OX=9606 GN=KRT16 PE=1 SV=4	25	14	13	20	20	10	12	25	23	10	10	3	5	14	14	10	10	3	4	13	13	54.8	33.4	31.1	51.267	473	473;162	0	323.31	By MS/MS	By MS/MS	By MS/MS	By MS/MS	By MS/MS	By MS/MS	48.2	48.2	19	26.6	54.8	49.3	924580000	78921000
P10809;A0A7I2V599;A0A7I2V2X6;A0A7I2YQK6;A0A7I2V5M1;A0A7I2V5K3;A0A7I2YQ71;A0A7I2V369;E7ESH4;E7EXB4;C9JL25;C9JL19;C9JCQ4;C9J0S9	25;24;24;20;13;12;12;11;9;8;3;2;2;1	25;24;24;20;13;12;12;11;9;8;3;2;2;1	25;24;24;20;13;12;12;11;9;8;3;2;2;1	60 kDa heat shock protein, mitochondrial	HSPD1	sp|P10809|CH60_HUMAN 60 kDa heat shock protein, mitochondrial OS=Homo sapiens OX=9606 GN=HSPD1 PE=1 SV=2;tr|A0A7I2V599|A0A7I2V599_HUMAN 60 kDa heat shock protein, mitochondrial OS=Homo sapiens OX=9606 GN=HSPD1 PE=1 SV=1;tr|A0A7I2V2X6|A0A7I2V2X6_HUMAN 60 kD	25	25	25	12	13	14	24	16	21	12	13	14	24	16	21	12	13	14	24	16	21	58.6	58.6	58.6	61.054	573	573;537;541;482;375;296;310;322;231;221;175;83;94;58	0	323.31	By MS/MS	By MS/MS	By MS/MS	By MS/MS	By MS/MS	By MS/MS	27.6	29.5	30.4	57.4	36	52.7	936600000	19581000
P50990;H7C4C8;H7C2U0	25;11;4	25;11;4	25;11;4	T-complex protein 1 subunit theta	CCT8	sp|P50990|TCPQ_HUMAN T-complex protein 1 subunit theta OS=Homo sapiens OX=9606 GN=CCT8 PE=1 SV=4	25	25	25	21	21	17	21	14	19	21	21	17	21	14	19	21	21	17	21	14	19	48	48	48	59.62	548	548;323;107	0	186.96	By MS/MS	By MS/MS	By MS/MS	By MS/MS	By MS/MS	By MS/MS	43.6	43.6	35	40.1	30.3	39.2	594170000	68850000
P67936;A0A2R8YE05;K7ENT6;A0A5F9UN72;K7EPB9	25;19;19;13;8	15;9;9;9;7	2;2;2;2;2	Tropomyosin alpha-4 chain	TPM4	sp|P67936|TPM4_HUMAN Tropomyosin alpha-4 chain OS=Homo sapiens OX=9606 GN=TPM4 PE=1 SV=3;tr|A0A2R8YE05|A0A2R8YE05_HUMAN Tropomyosin 4 OS=Homo sapiens OX=9606 GN=TPM4 PE=1 SV=1;tr|K7ENT6|K7ENT6_HUMAN Tropomyosin 4 OS=Homo sapiens OX=9606 GN=TPM4 PE=1 SV=3;t	25	15	2	24	24	24	25	25	25	14	14	15	15	15	15	2	2	2	2	2	2	69	48.8	11.3	28.521	248	248;226;245;158;110	0	323.31	By MS/MS	By MS/MS	By MS/MS	By MS/MS	By MS/MS	By MS/MS	66.1	66.1	67.3	69	69	69	9723800000	623310000
Q14393	25	25	25	Growth arrest-specific protein 6	GAS6	sp|Q14393|GAS6_HUMAN Growth arrest-specific protein 6 OS=Homo sapiens OX=9606 GN=GAS6 PE=1 SV=3	25	25	25	23	24	24	16	18	18	23	24	24	16	18	18	23	24	24	16	18	18	48.7	48.7	48.7	74.925	678	678	0	323.31	By MS/MS	By MS/MS	By MS/MS	By MS/MS	By MS/MS	By MS/MS	47.2	48.5	46.2	30.8	37	38.5	1.5907e+09	339280000
Q14697;F5H6X6;E9PKU7;E9PNH1	25;23;18;3	25;23;18;3	25;23;18;3	Neutral alpha-glucosidase AB	GANAB	sp|Q14697|GANAB_HUMAN Neutral alpha-glucosidase AB OS=Homo sapiens OX=9606 GN=GANAB PE=1 SV=3;tr|F5H6X6|F5H6X6_HUMAN Glucosidase II alpha subunit OS=Homo sapiens OX=9606 GN=GANAB PE=1 SV=1;tr|E9PKU7|E9PKU7_HUMAN Glucosidase II alpha subunit OS=Homo sapiens	25	25	25	20	21	22	23	21	25	20	21	22	23	21	25	20	21	22	23	21	25	25.4	25.4	25.4	106.87	944	944;847;852;119	0	323.31	By MS/MS	By MS/MS	By MS/MS	By MS/MS	By MS/MS	By MS/MS	21.7	21.9	24.4	25.2	23.2	25.4	1.0564e+09	62194000
Q92598;A0A0A0MSM0;R4GN69;Q5TBM3	25;21;5;4	23;19;5;4	22;18;5;4	Heat shock protein 105 kDa	HSPH1	sp|Q92598|HS105_HUMAN Heat shock protein 105 kDa OS=Homo sapiens OX=9606 GN=HSPH1 PE=1 SV=1;tr|A0A0A0MSM0|A0A0A0MSM0_HUMAN Heat shock protein family H (Hsp110) member 1 OS=Homo sapiens OX=9606 GN=HSPH1 PE=1 SV=1	25	23	22	17	19	18	25	21	22	16	18	16	23	19	20	15	17	15	22	18	19	36.5	33.9	32.3	96.864	858	858;782;115;115	0	152.41	By MS/MS	By MS/MS	By MS/MS	By MS/MS	By MS/MS	By MS/MS	24.5	26.9	27.7	36.5	31.5	30.5	468030000	29661000
A0A2R8Y5V9;A0A2R8YGX3;U3KQK2;A0A590UJB9;A0A590UK79;A0A8Q3SHK3;A0A590UJT6;Q2TAC2	24;21;5;4;4;1;1;1	1;0;0;0;0;0;0;0	0;0;0;0;0;0;0;0			tr|A0A2R8Y5V9|A0A2R8Y5V9_HUMAN Tropomyosin 4 OS=Homo sapiens OX=9606 GN=TPM4 PE=1 SV=1;tr|A0A2R8YGX3|A0A2R8YGX3_HUMAN Tropomyosin 4 OS=Homo sapiens OX=9606 GN=TPM4 PE=1 SV=1	24	1	0	22	22	22	24	24	24	0	0	0	1	1	1	0	0	0	0	0	0	62.9	5.2	0	28.609	248	248;183;111;44;56;194;1027;915	0	12.839	By matching	By matching	By matching	By MS/MS	By MS/MS	By MS/MS	54.8	54.8	56	62.9	62.9	62.9	13153000	0
H7C4K3;A0A7I2V2F9;E7EUI6;P05556;A0A7I2V348;C9JPK5;A0A7I2V5Z8;A0A7I2V5T3;E7EQW5;Q5T3E6;E9PLR6;Q5T3E5;E9PQJ2;H7C4N8;C9JNE0	24;24;24;24;22;22;13;13;7;6;6;4;4;2;1	24;24;24;24;22;22;13;13;7;6;6;4;4;2;1	24;24;24;24;22;22;13;13;7;6;6;4;4;2;1	Integrin beta;Integrin beta-1	ITGB1	tr|H7C4K3|H7C4K3_HUMAN Integrin beta OS=Homo sapiens OX=9606 GN=ITGB1 PE=1 SV=2;tr|A0A7I2V2F9|A0A7I2V2F9_HUMAN Integrin beta OS=Homo sapiens OX=9606 GN=ITGB1 PE=1 SV=1;tr|E7EUI6|E7EUI6_HUMAN Integrin beta OS=Homo sapiens OX=9606 GN=ITGB1 PE=1 SV=2;sp|P0555	24	24	24	21	22	19	22	22	24	21	22	19	22	22	24	21	22	19	22	22	24	37.1	37.1	37.1	82.23	741	741;794;801;798;793;809;379;380;163;136;143;89;104;108;14	0	277.68	By MS/MS	By MS/MS	By MS/MS	By MS/MS	By MS/MS	By MS/MS	30.6	37	30.5	36.2	32.3	37.1	1.7805e+09	106710000
E7EVA0;A0A804HKE7;P27816;H7C4C5;B5MEG9;H0Y2V1;F8W9U4	24;23;23;14;13;9;9	24;23;23;14;13;9;9	24;23;23;14;13;9;9	Microtubule-associated protein;Microtubule-associated protein 4	MAP4	tr|E7EVA0|E7EVA0_HUMAN Microtubule-associated protein OS=Homo sapiens OX=9606 GN=MAP4 PE=1 SV=1;tr|A0A804HKE7|A0A804HKE7_HUMAN Microtubule-associated protein OS=Homo sapiens OX=9606 GN=MAP4 PE=1 SV=1;sp|P27816|MAP4_HUMAN Microtubule-associated protein 4 OS	24	24	24	23	24	21	17	17	22	23	24	21	17	17	22	23	24	21	17	17	22	12.9	12.9	12.9	245.44	2297	2297;2296;1152;493;760;463;828	0	167.76	By MS/MS	By MS/MS	By MS/MS	By MS/MS	By MS/MS	By MS/MS	12.3	12.9	11.3	8.9	8.8	11.6	557170000	82067000
P06733;A0A2R8Y6G6;K7EM90;A0A2R8YEM5;A0A2R8Y879;A0A2R8Y6I8;K7ERS8;P13929;A0A2R8Y798;A0A2R8YEG5;E5RI09;E5RG95;K7EPM1;K7EKN2;E5RGZ4	24;21;11;9;8;4;4;3;2;2;2;2;2;2;2	24;21;11;9;8;4;4;3;2;2;2;2;2;2;2	21;18;9;7;6;4;3;0;1;1;0;0;0;0;0	Alpha-enolase	ENO1	sp|P06733|ENOA_HUMAN Alpha-enolase OS=Homo sapiens OX=9606 GN=ENO1 PE=1 SV=2;tr|A0A2R8Y6G6|A0A2R8Y6G6_HUMAN phosphopyruvate hydratase OS=Homo sapiens OX=9606 GN=ENO1 PE=1 SV=1	24	24	21	24	24	24	23	23	24	24	24	24	23	23	24	21	21	21	20	21	21	72.6	72.6	59.9	47.168	434	434;434;195;171;125;33;83;434;70;101;148;154;196;212;283	0	323.31	By MS/MS	By MS/MS	By MS/MS	By MS/MS	By MS/MS	By MS/MS	72.6	72.6	72.6	69.4	69.1	72.6	19736000000	2474000000
P23142;B1AHM7;B1AHM9;B1AHN3;B1AHM8;B1AHM6;A0A0U1RRA4	24;6;6;3;3;2;1	24;6;6;3;3;2;1	9;1;1;1;1;1;1	Fibulin-1	FBLN1	sp|P23142|FBLN1_HUMAN Fibulin-1 OS=Homo sapiens OX=9606 GN=FBLN1 PE=1 SV=4	24	24	9	23	24	23	20	23	22	23	24	23	20	23	22	9	9	9	8	9	8	47.8	47.8	20.3	77.213	703	703;139;189;172;181;65;60	0	323.31	By MS/MS	By MS/MS	By MS/MS	By MS/MS	By MS/MS	By MS/MS	47.8	47.8	47.8	44.8	47.8	46.2	7.8485e+09	1083700000
P31150;G5E9U5	24;7	16;3	16;3	Rab GDP dissociation inhibitor alpha	GDI1	sp|P31150|GDIA_HUMAN Rab GDP dissociation inhibitor alpha OS=Homo sapiens OX=9606 GN=GDI1 PE=1 SV=2	24	16	16	21	22	21	24	22	23	14	14	14	16	15	15	14	14	14	16	15	15	66.4	45.2	45.2	50.582	447	447;147	0	265.92	By MS/MS	By MS/MS	By MS/MS	By MS/MS	By MS/MS	By MS/MS	55.3	64.9	55.3	66.4	56.8	64.9	1164500000	93153000
P48147;A0A499FJL1	24;18	24;18	24;18	Prolyl endopeptidase	PREP	sp|P48147|PPCE_HUMAN Prolyl endopeptidase OS=Homo sapiens OX=9606 GN=PREP PE=1 SV=2;tr|A0A499FJL1|A0A499FJL1_HUMAN Prolyl endopeptidase OS=Homo sapiens OX=9606 GN=PREP PE=1 SV=1	24	24	24	11	11	14	24	16	22	11	11	14	24	16	22	11	11	14	24	16	22	45.2	45.2	45.2	80.699	710	710;644	0	235.99	By MS/MS	By MS/MS	By MS/MS	By MS/MS	By MS/MS	By MS/MS	18.6	20.6	26.9	45.2	30	39.4	378760000	12663000
Q01518;Q5T0R1;Q5T0R5;Q5T0R4;Q5T0R3;Q5T0R2;Q5T0R9;Q5T0R7;Q5T0R6;Q5T0S3;Q5T0R8	24;11;10;10;10;10;10;9;9;5;3	24;11;10;10;10;10;10;9;9;5;3	23;11;10;10;10;10;10;9;9;5;3	Adenylyl cyclase-associated protein 1	CAP1	sp|Q01518|CAP1_HUMAN Adenylyl cyclase-associated protein 1 OS=Homo sapiens OX=9606 GN=CAP1 PE=1 SV=5	24	24	23	22	22	22	24	24	24	22	22	22	24	24	24	21	21	21	23	23	23	54.3	54.3	52.6	51.901	475	475;215;179;201;203;208;262;174;176;145;58	0	323.31	By MS/MS	By MS/MS	By MS/MS	By MS/MS	By MS/MS	By MS/MS	50.3	50.3	52.6	54.3	54.3	54.3	3.0909e+09	88108000
Q04695;K7EPJ9;K7ESE1;A0A3B3IS58;J3QR55;Q9C075	24;12;5;4;1;1	14;7;2;1;1;1	12;7;2;1;1;1	Keratin, type I cytoskeletal 17	KRT17	sp|Q04695|K1C17_HUMAN Keratin, type I cytoskeletal 17 OS=Homo sapiens OX=9606 GN=KRT17 PE=1 SV=2;tr|K7EPJ9|K7EPJ9_HUMAN Keratin 17 (Fragment) OS=Homo sapiens OX=9606 GN=KRT17 PE=1 SV=1	24	14	12	21	17	4	6	23	16	12	8	0	2	13	8	10	6	0	0	11	6	49.5	31.7	29.4	48.105	432	432;231;95;98;149;422	0	94.873	By MS/MS	By MS/MS	By matching	By MS/MS	By MS/MS	By MS/MS	44.2	36.1	7.4	9.7	44.7	28.9	286360000	32651000
Q96QK1;I3L4S0;A0A1W2PP10;A0A3B3ITD4	24;2;2;2	24;2;2;2	24;2;2;2	Vacuolar protein sorting-associated protein 35	VPS35	sp|Q96QK1|VPS35_HUMAN Vacuolar protein sorting-associated protein 35 OS=Homo sapiens OX=9606 GN=VPS35 PE=1 SV=2	24	24	24	18	20	22	18	18	20	18	20	22	18	18	20	18	20	22	18	18	20	35.7	35.7	35.7	91.706	796	796;41;46;47	0	248.99	By MS/MS	By MS/MS	By MS/MS	By MS/MS	By MS/MS	By MS/MS	25.4	29.3	32.4	28.6	26	30.3	674680000	57895000
Q13510;A0A1B0GUH5;A0A1B0GTM3;A0A1B0GUA4;A0A1B0GW68;A0A1B0GTZ5;E7EMM4;A0A1B0GUG1;A0A1B0GUW4;A0A1B0GUE3;A0A1B0GTP7;A0A1B0GVG2;A0A1B0GV06;A0A1B0GUB3;A0A1B0GU62;A0A1B0GU06;A0A1B0GVE7;A0A1B0GVJ1;A0A1B0GW48;A0A1B0GUJ3;A0A1B0GV95;A0A1B0GW66;A0A1B0GVC9;A0A1B0GVA3;A0A1B0GV88	23;23;23;23;23;21;21;20;19;19;18;14;13;11;10;7;7;7;7;7;7;5;4;3;3	23;23;23;23;23;21;21;20;19;19;18;14;13;11;10;7;7;7;7;7;7;5;4;3;3	23;23;23;23;23;21;21;20;19;19;18;14;13;11;10;7;7;7;7;7;7;5;4;3;3	Acid ceramidase;Acid ceramidase subunit alpha;Acid ceramidase subunit beta	ASAH1	sp|Q13510|ASAH1_HUMAN Acid ceramidase OS=Homo sapiens OX=9606 GN=ASAH1 PE=1 SV=5;tr|A0A1B0GUH5|A0A1B0GUH5_HUMAN ceramidase OS=Homo sapiens OX=9606 GN=ASAH1 PE=1 SV=1;tr|A0A1B0GTM3|A0A1B0GTM3_HUMAN ceramidase OS=Homo sapiens OX=9606 GN=ASAH1 PE=1 SV=1;tr|A0	23	23	23	5	5	5	22	20	20	5	5	5	22	20	20	5	5	5	22	20	20	59	59	59	44.659	395	395;393;376;375;374;386;370;366;368;330;288;341;200;246;185;191;184;175;173;151;140;125;187;110;62	0	323.31	By MS/MS	By MS/MS	By MS/MS	By MS/MS	By MS/MS	By MS/MS	18.5	18.5	18.5	57	50.4	52.4	8.4142e+09	11038000
A0A7I2V428;C9JLB1;A0A7I2V3F3;P19338;A0A7I2V5M5;H7BY16;A0A7I2V2U7;A0A7I2V349;A0A7I2V506;A0A7I2V699;A0A7I2V2S8	23;23;23;23;22;22;21;20;20;17;12	23;23;23;23;22;22;21;20;20;17;12	23;23;23;23;22;22;21;20;20;17;12	Nucleolin	NCL	tr|A0A7I2V428|A0A7I2V428_HUMAN Nucleolin OS=Homo sapiens OX=9606 GN=NCL PE=1 SV=1;tr|C9JLB1|C9JLB1_HUMAN Nucleolin OS=Homo sapiens OX=9606 GN=NCL PE=1 SV=2;tr|A0A7I2V3F3|A0A7I2V3F3_HUMAN Nucleolin OS=Homo sapiens OX=9606 GN=NCL PE=1 SV=1;sp|P19338|NUCL_HUM	23	23	23	20	20	18	19	22	22	20	20	18	19	22	22	20	20	18	19	22	22	39.2	39.2	39.2	74.739	689	689;694;695;710;672;734;626;595;602;616;389	0	323.31	By MS/MS	By MS/MS	By MS/MS	By MS/MS	By MS/MS	By MS/MS	33.8	33.8	27.6	31.8	38.2	34.1	1.565e+09	147650000
P27824;A0A7P0TAE9;A0A7P0TB65;A0A7P0T840;A0A7P0T937;A0A7P0Z484;A0A7P0T8G1;A0A7P0T9L0;D6RGY2;A0A7P0Z4D6;A0A7P0TAR9;A0A7P0Z4H2;A0A7P0TAN9;A0A7P0T8N1;D6RAQ8;D6RAU8;D6RFL1;D6RD16	23;23;23;22;22;19;18;18;18;17;13;8;6;6;5;5;3;1	23;23;23;22;22;19;18;18;18;17;13;8;6;6;5;5;3;1	23;23;23;22;22;19;18;18;18;17;13;8;6;6;5;5;3;1	Calnexin	CANX	sp|P27824|CALX_HUMAN Calnexin OS=Homo sapiens OX=9606 GN=CANX PE=1 SV=2;tr|A0A7P0TAE9|A0A7P0TAE9_HUMAN Calnexin OS=Homo sapiens OX=9606 GN=CANX PE=1 SV=1;tr|A0A7P0TB65|A0A7P0TB65_HUMAN Calnexin OS=Homo sapiens OX=9606 GN=CANX PE=1 SV=1;tr|A0A7P0T840|A0A7P0	23	23	23	14	16	10	22	19	22	14	16	10	22	19	22	14	16	10	22	19	22	39	39	39	67.567	592	592;626;590;600;591;520;550;550;528;471;425;244;210;198;107;134;131;96	0	323.31	By MS/MS	By MS/MS	By MS/MS	By MS/MS	By MS/MS	By MS/MS	26.4	28.9	22	38.7	30.7	37.5	1302600000	30807000
A8K7Q2;E9PS65;E9PM13	23;13;10	1;0;0	1;0;0		HSPA8	tr|A8K7Q2|A8K7Q2_HUMAN Heat shock protein family A (Hsp70) member 8 OS=Homo sapiens OX=9606 GN=HSPA8 PE=1 SV=1;tr|E9PS65|E9PS65_HUMAN Heat shock protein family A (Hsp70) member 8 (Fragment) OS=Homo sapiens OX=9606 GN=HSPA8 PE=1 SV=1	23	1	1	21	21	22	22	22	22	1	1	1	0	1	1	1	1	1	0	1	1	58.5	2.2	2.2	45.338	410	410;223;150	0.0060215	7.2431	By MS/MS	By MS/MS	By MS/MS	By matching	By MS/MS	By MS/MS	54.1	54.1	56.1	58.5	56.6	56.8	11819000	1501600
B1AHL2;H7C1M6	23;5	8;0	8;0	Fibulin-1	FBLN1	tr|B1AHL2|B1AHL2_HUMAN Fibulin-1 OS=Homo sapiens OX=9606 GN=FBLN1 PE=1 SV=1	23	8	8	21	23	22	17	22	21	7	8	8	5	8	7	7	8	8	5	8	7	38.4	11.7	11.7	78.329	721	721;183	0	147.54	By MS/MS	By MS/MS	By MS/MS	By MS/MS	By MS/MS	By MS/MS	38.4	38.4	38.4	36.2	38.4	38.4	540200000	67462000
H0Y8C6;O00410;H0Y3V4;E7ETV3;E7EV12;E7EQT5;E7EWK4;E7EX05;C9JQT6;C9JZD8;E7ETV8;E7ESZ1;O60518	23;23;5;5;3;3;2;2;1;1;1;1;1	23;23;5;5;3;3;2;2;1;1;1;1;1	23;23;5;5;3;3;2;2;1;1;1;1;1	Importin-5	IPO5	tr|H0Y8C6|H0Y8C6_HUMAN Importin 5 (Fragment) OS=Homo sapiens OX=9606 GN=IPO5 PE=1 SV=1;sp|O00410|IPO5_HUMAN Importin-5 OS=Homo sapiens OX=9606 GN=IPO5 PE=1 SV=4	23	23	23	19	21	22	21	18	22	19	21	22	21	18	22	19	21	22	21	18	22	29	29	29	123.75	1099	1099;1097;151;170;124;126;99;101;70;74;80;88;1105	0	172.6	By MS/MS	By MS/MS	By MS/MS	By MS/MS	By MS/MS	By MS/MS	24.7	26.7	27.5	26.9	22.7	27.8	324510000	36299000
I3L4N8;P63261;A0A804GS07;A0A6Q8PFE4;I3L3I0;I3L1U9;K7EM38;I3L3R2;J3KT65;Q6S8J3;P0CG38;Q562R1;A0A2R8YFE2;P0CG39;A0A7P0TBL1	23;23;19;17;14;14;11;11;11;8;5;4;3;3;2	23;23;19;17;14;14;11;11;11;8;5;4;3;3;2	1;1;1;0;1;1;1;1;1;0;0;0;0;0;1	Actin, cytoplasmic 2;Actin, cytoplasmic 2, N-terminally processed	ACTG1	tr|I3L4N8|I3L4N8_HUMAN Actin gamma 1 OS=Homo sapiens OX=9606 GN=ACTG1 PE=1 SV=9;sp|P63261|ACTG_HUMAN Actin, cytoplasmic 2 OS=Homo sapiens OX=9606 GN=ACTG1 PE=1 SV=1;tr|A0A804GS07|A0A804GS07_HUMAN Actin gamma 1 OS=Homo sapiens OX=9606 GN=ACTG1 PE=1 SV=1;tr|	23	23	1	23	23	21	22	23	21	23	23	21	22	23	21	1	1	1	1	1	1	78.6	78.6	4.8	38.975	351	351;375;366;332;214;214;133;164;198;1075;1075;376;79;1038;59	0	323.31	By MS/MS	By MS/MS	By MS/MS	By MS/MS	By MS/MS	By MS/MS	78.6	78.6	78.3	78.6	78.6	78.1	66569000000	5226100000
P28799;K7EQ05;K7EKL3;K7EQI0;K7EMR1;K7EPL0;K7ENI2;K7ENN1;K7EK92;K7EQK6;K7EM89;K7EJY4;K7ERM2;K7ELY1	23;16;15;5;5;3;2;2;2;2;2;2;2;1	23;16;15;5;5;3;2;2;2;2;2;2;2;1	23;16;15;5;5;3;2;2;2;2;2;2;2;1	Granulins;Acrogranin;Paragranulin;Granulin-1;Granulin-2;Granulin-3;Granulin-4;Granulin-5;Granulin-6;Granulin-7	GRN	sp|P28799|GRN_HUMAN Progranulin OS=Homo sapiens OX=9606 GN=GRN PE=1 SV=2;tr|K7EQ05|K7EQ05_HUMAN Granulin precursor OS=Homo sapiens OX=9606 GN=GRN PE=1 SV=1;tr|K7EKL3|K7EKL3_HUMAN Granulin precursor (Fragment) OS=Homo sapiens OX=9606 GN=GRN PE=1 SV=1	23	23	23	21	21	21	18	22	21	21	21	21	18	22	21	21	21	21	18	22	21	50.9	50.9	50.9	63.544	593	593;436;388;110;172;191;111;135;136;142;149;163;189;62	0	226.82	By MS/MS	By MS/MS	By MS/MS	By MS/MS	By MS/MS	By MS/MS	48.2	48.2	48.2	41.7	48.4	48.7	2280800000	206290000
P29350;F5H0N8;F5H5H9;F5H1Z8;F5GY79;F5H1V7;F5H4Z1;F5GXD4;U3KQS1	23;8;7;7;6;2;2;2;2	23;8;7;7;6;2;2;2;2	23;8;7;7;6;2;2;2;2	Tyrosine-protein phosphatase non-receptor type 6	PTPN6	sp|P29350|PTN6_HUMAN Tyrosine-protein phosphatase non-receptor type 6 OS=Homo sapiens OX=9606 GN=PTPN6 PE=1 SV=1	23	23	23	0	0	0	22	20	23	0	0	0	22	20	23	0	0	0	22	20	23	47.6	47.6	47.6	67.56	595	595;165;130;150;144;56;58;60;72	0	202.42				By MS/MS	By MS/MS	By MS/MS	0	0	0	46.1	39.5	47.6	612730000	0
P49588;H3BPK7;A0A6Q8PGN5;A0A6Q8PFY2;A0A6Q8PF33;A0A6Q8PGE8;A0A6Q8PGR9;A0A6Q8PGB5;A0A6Q8PFK3;A0A6Q8PHJ2;A0A6Q8PH44;A0A6Q8PHP7;A0A6Q8PHP3;A0A6Q8PF77;A0A6Q8PG28;A0A6Q8PG62;A0A6Q8PGI8;A0A6Q8PHN5	23;22;22;22;22;22;22;20;20;18;16;12;11;11;8;7;5;1	23;22;22;22;22;22;22;20;20;18;16;12;11;11;8;7;5;1	23;22;22;22;22;22;22;20;20;18;16;12;11;11;8;7;5;1	Alanine--tRNA ligase, cytoplasmic	AARS	sp|P49588|SYAC_HUMAN Alanine--tRNA ligase, cytoplasmic OS=Homo sapiens OX=9606 GN=AARS1 PE=1 SV=2;tr|H3BPK7|H3BPK7_HUMAN Alanine--tRNA ligase OS=Homo sapiens OX=9606 GN=AARS1 PE=1 SV=4;tr|A0A6Q8PGN5|A0A6Q8PGN5_HUMAN Alanine--tRNA ligase OS=Homo sapiens OX=	23	23	23	19	21	20	15	15	17	19	21	20	15	15	17	19	21	20	15	15	17	30.9	30.9	30.9	106.81	968	968;999;984;977;961;959;940;925;772;789;734;560;535;521;327;278;275;48	0	166.04	By MS/MS	By MS/MS	By MS/MS	By MS/MS	By MS/MS	By MS/MS	24.3	27.8	26.2	20.6	18.3	22.4	307000000	38782000
P60709;E7EVS6	23;21	1;1	0;0	Actin, cytoplasmic 1;Actin, cytoplasmic 1, N-terminally processed	ACTB	sp|P60709|ACTB_HUMAN Actin, cytoplasmic 1 OS=Homo sapiens OX=9606 GN=ACTB PE=1 SV=1;tr|E7EVS6|E7EVS6_HUMAN Actin beta OS=Homo sapiens OX=9606 GN=ACTB PE=1 SV=9	23	1	0	23	23	21	22	23	21	1	1	1	1	1	1	0	0	0	0	0	0	73.6	4.5	0	41.736	375	375;334	0	105.68	By MS/MS	By MS/MS	By MS/MS	By MS/MS	By MS/MS	By MS/MS	73.6	73.6	73.3	73.6	73.6	73.1	837500000	31219000
Q12841;C9J5G4;H7C4W4	23;9;2	23;9;2	23;9;2	Follistatin-related protein 1	FSTL1	sp|Q12841|FSTL1_HUMAN Follistatin-related protein 1 OS=Homo sapiens OX=9606 GN=FSTL1 PE=1 SV=1	23	23	23	21	21	19	15	21	23	21	21	19	15	21	23	21	21	19	15	21	23	71.4	71.4	71.4	34.985	308	308;139;20	0	323.31	By MS/MS	By MS/MS	By MS/MS	By MS/MS	By MS/MS	By MS/MS	70.1	70.1	66.2	49.4	60.1	71.4	14719000000	1.4977e+09
Q14974;J3KTM9;J3QR48;J3QRG4	23;17;5;3	23;17;5;3	19;13;5;3	Importin subunit beta-1	KPNB1	sp|Q14974|IMB1_HUMAN Importin subunit beta-1 OS=Homo sapiens OX=9606 GN=KPNB1 PE=1 SV=2;tr|J3KTM9|J3KTM9_HUMAN Karyopherin subunit beta 1 (Fragment) OS=Homo sapiens OX=9606 GN=KPNB1 PE=1 SV=1	23	23	19	19	20	22	19	18	22	19	20	22	19	18	22	16	17	19	15	15	18	36.2	36.2	30.9	97.169	876	876;690;148;60	0	323.31	By MS/MS	By MS/MS	By MS/MS	By MS/MS	By MS/MS	By MS/MS	30.4	31.1	35.2	30.1	28.2	34.6	893850000	85776000
Q76M96;H7C5K4;C9J8I6	23;9;1	23;9;1	23;9;1	Coiled-coil domain-containing protein 80	CCDC80	sp|Q76M96|CCD80_HUMAN Coiled-coil domain-containing protein 80 OS=Homo sapiens OX=9606 GN=CCDC80 PE=1 SV=1	23	23	23	18	21	19	16	21	22	18	21	19	16	21	22	18	21	19	16	21	22	28	28	28	108.17	950	950;261;212	0	302.46	By MS/MS	By MS/MS	By MS/MS	By MS/MS	By MS/MS	By MS/MS	22.4	26.1	24.4	19.7	26.9	26.6	785850000	64718000
Q16555;A0A1C7CYX9;E5RFU4	22;22;3	22;22;3	20;20;2	Dihydropyrimidinase-related protein 2	DPYSL2	sp|Q16555|DPYL2_HUMAN Dihydropyrimidinase-related protein 2 OS=Homo sapiens OX=9606 GN=DPYSL2 PE=1 SV=1;tr|A0A1C7CYX9|A0A1C7CYX9_HUMAN Dihydropyrimidinase like 2 OS=Homo sapiens OX=9606 GN=DPYSL2 PE=1 SV=1	22	22	20	21	21	22	22	20	22	21	21	22	22	20	22	19	19	20	20	18	20	59.3	59.3	54.2	62.293	572	572;677;170	0	323.31	By MS/MS	By MS/MS	By MS/MS	By MS/MS	By MS/MS	By MS/MS	57.7	57.7	59.3	59.3	53.7	59.3	1441700000	186190000
A0A6Q8PGW4;A0A6Q8PGI6;A0A6Q8PGA8;A0A6Q8PHH9;P41250;A0A6Q8PGZ8;A0A6Q8PHI7;H7C443;A0A6Q8PFZ6;A0A6Q8PH49;A0A6Q8PF45;A0A6Q8PFV5;A0A6Q8PGZ9;F8WCK4;A0A6Q8PGN7	22;22;22;22;22;21;17;15;14;3;3;1;1;1;1	22;22;22;22;22;21;17;15;14;3;3;1;1;1;1	22;22;22;22;22;21;17;15;14;3;3;1;1;1;1	Glycine--tRNA ligase	GARS	tr|A0A6Q8PGW4|A0A6Q8PGW4_HUMAN glycine--tRNA ligase OS=Homo sapiens OX=9606 GN=GARS1 PE=1 SV=1;tr|A0A6Q8PGI6|A0A6Q8PGI6_HUMAN Glycine--tRNA ligase OS=Homo sapiens OX=9606 GN=GARS1 PE=1 SV=1;tr|A0A6Q8PGA8|A0A6Q8PGA8_HUMAN Glycine--tRNA ligase OS=Homo sapien	22	22	22	20	20	22	18	17	20	20	20	22	18	17	20	20	20	22	18	17	20	39.4	39.4	39.4	69.931	616	616;672;683;705;739;745;606;570;546;350;350;190;245;255;260	0	185.92	By MS/MS	By MS/MS	By MS/MS	By MS/MS	By MS/MS	By MS/MS	37	36.9	39.4	34.9	33.1	36.2	772700000	83672000
A0A7I2V2R5;A0A7I2V2X8;P27487;A0A7I2V5R8;A0A7I2V2I2;F8WE17;A0A7I2V3F5;F8WBB6	22;22;22;15;7;4;3;3	22;22;22;15;7;4;3;3	22;22;22;15;7;4;3;3	Dipeptidyl peptidase 4;Dipeptidyl peptidase 4 membrane form;Dipeptidyl peptidase 4 soluble form	DPP4	tr|A0A7I2V2R5|A0A7I2V2R5_HUMAN Dipeptidyl peptidase 4 OS=Homo sapiens OX=9606 GN=DPP4 PE=1 SV=1;tr|A0A7I2V2X8|A0A7I2V2X8_HUMAN Dipeptidyl peptidase 4 OS=Homo sapiens OX=9606 GN=DPP4 PE=1 SV=1;sp|P27487|DPP4_HUMAN Dipeptidyl peptidase 4 OS=Homo sapiens OX=9	22	22	22	14	15	14	22	16	20	14	15	14	22	16	20	14	15	14	22	16	20	30.1	30.1	30.1	84.505	734	734;765;766;474;296;170;117;118	0	181.06	By MS/MS	By MS/MS	By MS/MS	By MS/MS	By MS/MS	By MS/MS	20.6	22.2	21.4	30.1	24.1	29.2	1.0107e+09	36446000
P05023;M0R116;B1AKY9;A0A2R8YEY8;A0A0A0MT26;P13637;P50993;H0Y7C1;Q13733;E9PRA5;A0A669K9X0;M0QXF2;P20648;P54707;Q5TC01	22;10;10;10;10;10;10;8;5;3;2;2;2;2;1	22;10;10;10;10;10;10;8;5;3;2;2;2;2;1	22;10;10;10;10;10;10;8;5;3;2;2;2;2;1	Sodium/potassium-transporting ATPase subunit alpha-1	ATP1A1	sp|P05023|AT1A1_HUMAN Sodium/potassium-transporting ATPase subunit alpha-1 OS=Homo sapiens OX=9606 GN=ATP1A1 PE=1 SV=1	22	22	22	6	8	10	20	18	22	6	8	10	20	18	22	6	8	10	20	18	22	25.3	25.3	25.3	112.89	1023	1023;983;1009;1010;1226;1013;1020;714;1029;517;219;251;1035;1039;144	0	230.83	By MS/MS	By MS/MS	By MS/MS	By MS/MS	By MS/MS	By MS/MS	7.3	9.5	11.5	21.8	21.7	25.3	427720000	9621100
P17655	22	22	22	Calpain-2 catalytic subunit	CAPN2	sp|P17655|CAN2_HUMAN Calpain-2 catalytic subunit OS=Homo sapiens OX=9606 GN=CAPN2 PE=1 SV=6	22	22	22	17	17	18	20	16	19	17	17	18	20	16	19	17	17	18	20	16	19	43.1	43.1	43.1	79.994	700	700	0	216.66	By MS/MS	By MS/MS	By MS/MS	By MS/MS	By MS/MS	By MS/MS	30.3	30.6	35.6	38.7	30.1	32.4	719370000	52039000
P19320;E9PDD2;A0A3B3ISS8;P49454	22;15;2;1	22;15;2;1	22;15;2;1	Vascular cell adhesion protein 1	VCAM1	sp|P19320|VCAM1_HUMAN Vascular cell adhesion protein 1 OS=Homo sapiens OX=9606 GN=VCAM1 PE=1 SV=1;tr|E9PDD2|E9PDD2_HUMAN Vascular cell adhesion molecule 1 OS=Homo sapiens OX=9606 GN=VCAM1 PE=1 SV=1	22	22	22	2	2	1	14	22	22	2	2	1	14	22	22	2	2	1	14	22	22	38.3	38.3	38.3	81.275	739	739;540;116;3114	0	195.67	By MS/MS	By matching	By MS/MS	By MS/MS	By MS/MS	By MS/MS	3.5	4.1	2.6	25.8	38.3	38.3	407460000	1309100
P35052;H7C410;H7C024;H7BZL4;H7BZE9;C9J4Y6	22;21;16;9;7;6	22;21;16;9;7;6	22;21;16;9;7;6	Glypican-1;Secreted glypican-1	GPC1	sp|P35052|GPC1_HUMAN Glypican-1 OS=Homo sapiens OX=9606 GN=GPC1 PE=1 SV=2;tr|H7C410|H7C410_HUMAN Glypican 1 OS=Homo sapiens OX=9606 GN=GPC1 PE=1 SV=2;tr|H7C024|H7C024_HUMAN Glypican 1 (Fragment) OS=Homo sapiens OX=9606 GN=GPC1 PE=1 SV=2	22	22	22	21	22	20	17	20	20	21	22	20	17	20	20	21	22	20	17	20	20	52.2	52.2	52.2	61.68	558	558;486;294;281;162;156	0	312.01	By MS/MS	By MS/MS	By MS/MS	By MS/MS	By MS/MS	By MS/MS	49.1	52.2	47.7	37.6	47.7	44.1	3.1874e+09	454380000
P48637;A0A2R8Y430;A0A2R8Y5T7;A0A2R8Y6Q7;A0A2R8Y7I7;A0A2R8YF34;A0A2R8Y2X9;A0A2R8Y6Y6;A0A2R8Y4V9;A0A2R8Y790;A0A2R8Y446;A0A0S2Z4J7;A0A2R8Y2F2	22;21;17;8;7;5;3;3;3;3;3;3;2	22;21;17;8;7;5;3;3;3;3;3;3;2	22;21;17;8;7;5;3;3;3;3;3;3;2	Glutathione synthetase	GSS	sp|P48637|GSHB_HUMAN Glutathione synthetase OS=Homo sapiens OX=9606 GN=GSS PE=1 SV=1;tr|A0A2R8Y430|A0A2R8Y430_HUMAN Glutathione synthetase OS=Homo sapiens OX=9606 GN=GSS PE=1 SV=1;tr|A0A2R8Y5T7|A0A2R8Y5T7_HUMAN Glutathione synthetase (Fragment) OS=Homo sap	22	22	22	19	19	17	21	21	21	19	19	17	21	21	21	19	19	17	21	21	21	47.7	47.7	47.7	52.384	474	474;450;360;169;155;134;48;81;97;112;124;132;30	0	240.21	By MS/MS	By MS/MS	By MS/MS	By MS/MS	By MS/MS	By MS/MS	40.5	42.4	38.2	45.1	45.8	45.1	711040000	49970000
P54136;E5RJM9;E5RH09	22;2;1	22;2;1	22;2;1	Arginine--tRNA ligase, cytoplasmic	RARS	sp|P54136|SYRC_HUMAN Arginine--tRNA ligase, cytoplasmic OS=Homo sapiens OX=9606 GN=RARS1 PE=1 SV=2	22	22	22	21	20	21	22	19	20	21	20	21	22	19	20	21	20	21	22	19	20	36.2	36.2	36.2	75.378	660	660;129;113	0	140.27	By MS/MS	By MS/MS	By MS/MS	By MS/MS	By MS/MS	By MS/MS	36.2	34.8	36.2	36.2	32.7	34.8	363420000	43787000
P61158;B4DXW1;F8WDR7;Q9P1U1;A0A0A0MTI9;H7C4J1;C9IZN3;Q9C0K3;F8WEW2;F8WE84	22;19;4;4;2;2;2;2;1;1	22;19;4;4;2;2;2;2;1;1	22;19;4;4;2;2;2;2;1;1	Actin-related protein 3	ACTR3	sp|P61158|ARP3_HUMAN Actin-related protein 3 OS=Homo sapiens OX=9606 GN=ACTR3 PE=1 SV=3;tr|B4DXW1|B4DXW1_HUMAN Actin related protein 3 OS=Homo sapiens OX=9606 GN=ACTR3 PE=1 SV=1	22	22	22	20	20	18	21	18	22	20	20	18	21	18	22	20	20	18	21	18	22	61.7	61.7	61.7	47.371	418	418;367;84;418;189;208;222;210;34;41	0	323.31	By MS/MS	By MS/MS	By MS/MS	By MS/MS	By MS/MS	By MS/MS	57.7	58.9	53.8	61.2	54.1	61.7	2.0542e+09	132170000
P62258;B4DJF2;I3L3T1;K7EIT4;K7EM20;I3L0W5	22;9;9;7;7;4	22;9;9;7;7;4	19;7;7;6;6;3	14-3-3 protein epsilon	YWHAE	sp|P62258|1433E_HUMAN 14-3-3 protein epsilon OS=Homo sapiens OX=9606 GN=YWHAE PE=1 SV=1	22	22	19	21	22	22	22	22	22	21	22	22	22	22	22	18	19	19	19	19	19	77.3	77.3	67.5	29.174	255	255;94;107;109;115;38	0	323.31	By MS/MS	By MS/MS	By MS/MS	By MS/MS	By MS/MS	By MS/MS	77.3	77.3	77.3	77.3	77.3	77.3	18749000000	1.745e+09
Q86YZ3	22	22	22	Hornerin	HRNR	sp|Q86YZ3|HORN_HUMAN Hornerin OS=Homo sapiens OX=9606 GN=HRNR PE=1 SV=2	22	22	22	12	12	2	6	22	14	12	12	2	6	22	14	12	12	2	6	22	14	21.8	21.8	21.8	282.39	2850	2850	0	323.31	By MS/MS	By MS/MS	By MS/MS	By MS/MS	By MS/MS	By MS/MS	12.9	12.6	4.4	7.5	21.8	15.3	638810000	37678000
Q96KP4;J3QKT2;A0A087WYZ1;J3KSV5;J3QRD0;J3QL02;J3QKQ0;J3QLU1;J3QR27;J3QQN6;A0A087WVS2;J3QRA8;J3KRD5;J3QRH4;J3KSS4;J3QRP4;J3KRJ8	22;11;9;9;7;7;7;7;7;7;6;6;4;4;4;2;1	22;11;9;9;7;7;7;7;7;7;6;6;4;4;4;2;1	22;11;9;9;7;7;7;7;7;7;6;6;4;4;4;2;1	Cytosolic non-specific dipeptidase	CNDP2	sp|Q96KP4|CNDP2_HUMAN Cytosolic non-specific dipeptidase OS=Homo sapiens OX=9606 GN=CNDP2 PE=1 SV=2;tr|J3QKT2|J3QKT2_HUMAN Carnosine dipeptidase 2 (Fragment) OS=Homo sapiens OX=9606 GN=CNDP2 PE=1 SV=1	22	22	22	15	19	18	21	20	21	15	19	18	21	20	21	15	19	18	21	20	21	60.4	60.4	60.4	52.878	475	475;249;157;149;134;138;128;123;122;89;124;138;88;204;55;89;109	0	261.57	By MS/MS	By MS/MS	By MS/MS	By MS/MS	By MS/MS	By MS/MS	43.2	54.3	50.1	56.2	54.3	56.2	1.4613e+09	64925000
Q9H4A4;A6NKB8;C9JMZ3;A0A087WU27;A0A087WUS4;H7C2T3	22;19;8;7;6;2	22;19;8;7;6;2	22;19;8;7;6;2	Aminopeptidase B	RNPEP	sp|Q9H4A4|AMPB_HUMAN Aminopeptidase B OS=Homo sapiens OX=9606 GN=RNPEP PE=1 SV=2;tr|A6NKB8|A6NKB8_HUMAN Arginyl aminopeptidase OS=Homo sapiens OX=9606 GN=RNPEP PE=1 SV=1	22	22	22	16	15	15	21	15	20	16	15	15	21	15	20	16	15	15	21	15	20	38.2	38.2	38.2	72.595	650	650;611;344;171;151;168	0	217.78	By MS/MS	By MS/MS	By MS/MS	By MS/MS	By MS/MS	By MS/MS	28.2	27.1	28.2	36	27.5	35.8	628420000	51376000
Q9NY33;G3V1D3;G3V180;E9PKK8;E9PQ14;E9PPK9;E9PQF2;E9PNX5	22;21;21;6;6;6;3;3	22;21;21;6;6;6;3;3	22;21;21;6;6;6;3;3	Dipeptidyl peptidase 3	DPP3	sp|Q9NY33|DPP3_HUMAN Dipeptidyl peptidase 3 OS=Homo sapiens OX=9606 GN=DPP3 PE=1 SV=2;tr|G3V1D3|G3V1D3_HUMAN Dipeptidyl peptidase 3 OS=Homo sapiens OX=9606 GN=DPP3 PE=1 SV=1;tr|G3V180|G3V180_HUMAN Dipeptidyl peptidase 3 OS=Homo sapiens OX=9606 GN=DPP3 PE=1	22	22	22	19	19	19	22	21	21	19	19	19	22	21	21	19	19	19	22	21	21	44.1	44.1	44.1	82.588	737	737;756;757;170;177;201;90;104	0	313.94	By MS/MS	By MS/MS	By MS/MS	By MS/MS	By MS/MS	By MS/MS	36.6	36.6	37.4	44.1	41.9	42.9	1208000000	84377000
Q9ULV4;B4E3S0;H0YHL7;F8W1H8;F8VUX3;F8VSA4;F8VRE9;F8VTT6;F8VVB7;F8VV53;J3QLV6;J3KSS5;Q6QEF8	22;19;12;5;5;5;5;5;5;4;1;1;1	22;19;12;5;5;5;5;5;5;4;1;1;1	22;19;12;5;5;5;5;5;5;4;1;1;1	Coronin-1C;Coronin	CORO1C	sp|Q9ULV4|COR1C_HUMAN Coronin-1C OS=Homo sapiens OX=9606 GN=CORO1C PE=1 SV=1;tr|B4E3S0|B4E3S0_HUMAN Coronin OS=Homo sapiens OX=9606 GN=CORO1C PE=1 SV=1;tr|H0YHL7|H0YHL7_HUMAN Coronin 1C (Fragment) OS=Homo sapiens OX=9606 GN=CORO1C PE=1 SV=1	22	22	22	18	18	18	21	19	22	18	18	18	21	19	22	18	18	18	21	19	22	44.1	44.1	44.1	53.248	474	474;369;165;151;159;162;163;169;181;125;432;471;472	0	323.31	By MS/MS	By MS/MS	By MS/MS	By MS/MS	By MS/MS	By MS/MS	37.3	40.9	36.7	42.4	33.5	44.1	2722000000	126690000
A0A6Q8PH20;A0A0C4DGB5;P20810;B7Z574;A0A6Q8PG72;E9PCH5;A0A6Q8PGG5;E7EVY3;E7ES10;A0A6Q8PFE5;E9PDE4;A0A6Q8PFF6;H0Y7F0;H0Y9H6;E7EQ12;E7EQA0;H0YD33;H0YA91;A0A6Q8PFL0;H0Y944;A0A0C4DGD1;D6RBR1;E7EN75;D6RGF7;D6RC54;A0A6Q8PG40;A0A6Q8PFR3;D6RAA8;E7EQK6	21;21;17;17;17;17;17;16;16;16;15;15;14;14;12;11;10;7;7;6;5;5;4;4;2;2;2;2;1	21;21;17;17;17;17;17;16;16;16;15;15;14;14;12;11;10;7;7;6;5;5;4;4;2;2;2;2;1	1;1;1;1;1;1;1;0;1;1;1;0;1;0;1;1;0;0;1;0;1;0;0;0;0;0;0;0;0	Calpastatin	CAST	tr|A0A6Q8PH20|A0A6Q8PH20_HUMAN Calpastatin OS=Homo sapiens OX=9606 GN=CAST PE=1 SV=1;tr|A0A0C4DGB5|A0A0C4DGB5_HUMAN Calpastatin OS=Homo sapiens OX=9606 GN=CAST PE=1 SV=2;sp|P20810|ICAL_HUMAN Calpastatin OS=Homo sapiens OX=9606 GN=CAST PE=1 SV=4;tr|B7Z574|B	21	21	1	14	15	14	17	19	18	14	15	14	17	19	18	1	1	1	1	1	1	38.1	38.1	2	80.998	754	754;741;708;694;681;673;662;693;642;615;636;609;436;465;423;431;430;301;252;288;203;150;156;149;91;110;94;78;156	0	323.31	By MS/MS	By MS/MS	By MS/MS	By MS/MS	By MS/MS	By MS/MS	25.5	29.6	26.8	31.4	35	33.7	639970000	26201000
P51659;E7EPL9;A0A2R8YD50;A0A804HK65;A0A804HKU2;E7ER27;E7ET17;A0A2R8Y7L2;A0A804HIR1;A0A2R8YDT8;A0A2R8YF45;A0A804HIG8;A0A2R8Y7W2;A0A804HK88;A0A2R8YEG2;A0A804HKB5;A0A804HKT2;A0A804HLJ0	21;21;21;20;20;16;14;13;11;8;7;5;4;3;2;2;2;2	21;21;21;20;20;16;14;13;11;8;7;5;4;3;2;2;2;2	21;21;21;20;20;16;14;13;11;8;7;5;4;3;2;2;2;2	Peroxisomal multifunctional enzyme type 2;(3R)-hydroxyacyl-CoA dehydrogenase;Enoyl-CoA hydratase 2	HSD17B4	sp|P51659|DHB4_HUMAN Peroxisomal multifunctional enzyme type 2 OS=Homo sapiens OX=9606 GN=HSD17B4 PE=1 SV=3;tr|E7EPL9|E7EPL9_HUMAN Hydroxysteroid 17-beta dehydrogenase 4 OS=Homo sapiens OX=9606 GN=HSD17B4 PE=1 SV=2;tr|A0A2R8YD50|A0A2R8YD50_HUMAN Hydroxyste	21	21	21	2	2	2	20	16	16	2	2	2	20	16	16	2	2	2	20	16	16	39.9	39.9	39.9	79.685	736	736;713;711;712;621;500;599;589;484;166;172;158;105;144;59;173;100;55	0	204.57	By MS/MS	By MS/MS	By matching	By MS/MS	By MS/MS	By MS/MS	3.3	3.3	3.7	38.5	28.4	28.9	505390000	7453100
Q9Y4L1;A0A494C039;K7EQK2;A0A8Q3SHG4;A0A087X054;J3QLE9;A0A087WWI4;A0A0G2JRS0;E9PJ21;J3QQH7;J3QL06;J3KTF1;A0A2R8Y358;A0A0G2JR71;A0A0G2JR88;A0A8Q3SHP7;A0A0G2JRG7;A0A0G2JRT9;Q9BST8;A0A1W2PS94;Q9BXT5	21;21;21;20;19;12;12;12;12;10;2;2;1;1;1;1;1;1;1;1;1	21;21;21;20;19;12;12;12;12;10;2;2;1;1;1;1;1;1;1;1;1	21;21;21;20;19;12;12;12;12;10;2;2;1;1;1;1;1;1;1;1;1	Hypoxia up-regulated protein 1	HYOU1	sp|Q9Y4L1|HYOU1_HUMAN Hypoxia up-regulated protein 1 OS=Homo sapiens OX=9606 GN=HYOU1 PE=1 SV=1;tr|A0A494C039|A0A494C039_HUMAN Hypoxia up-regulated 1 OS=Homo sapiens OX=9606 GN=HYOU1 PE=1 SV=1;tr|K7EQK2|K7EQK2_HUMAN Hypoxia up-regulated 1 OS=Homo sapiens O	21	21	21	5	11	8	20	15	15	5	11	8	20	15	15	5	11	8	20	15	15	27.1	27.1	27.1	111.33	999	999;1000;946;904;937;653;677;678;656;602;211;224;3172;92;102;158;154;149;147;3176;2789	0	179.28	By MS/MS	By MS/MS	By MS/MS	By MS/MS	By MS/MS	By MS/MS	5.7	14.6	11.3	26.2	21.2	19.9	418190000	4981700
P00749;E7ET40;S4R3G7	21;21;5	21;21;5	21;21;5	Urokinase-type plasminogen activator;Urokinase-type plasminogen activator long chain A;Urokinase-type plasminogen activator short chain A;Urokinase-type plasminogen activator chain B	PLAU	sp|P00749|UROK_HUMAN Urokinase-type plasminogen activator OS=Homo sapiens OX=9606 GN=PLAU PE=1 SV=3;tr|E7ET40|E7ET40_HUMAN Urokinase-type plasminogen activator OS=Homo sapiens OX=9606 GN=PLAU PE=1 SV=1	21	21	21	19	19	19	21	20	20	19	19	19	21	20	20	19	19	19	21	20	20	55.5	55.5	55.5	48.523	431	431;414;106	0	323.31	By MS/MS	By MS/MS	By MS/MS	By MS/MS	By MS/MS	By MS/MS	55.5	49.2	49.2	55.5	55.5	55.5	5663300000	236770000
F5H5D3;Q9BQE3;F8VVB9;F8VQQ4;F8VRZ4;F8VS66;F8VWV9;F8VX09;C9JEV8;C9JQ00;C9JJQ8;C9JDL2;F8VRK0;A6NHL2;A0A7P0Z4A1;F8W0F6	21;21;11;9;6;6;5;4;4;4;4;3;2;2;1;1	4;4;0;0;0;0;0;0;0;0;0;0;0;0;0;0	3;3;0;0;0;0;0;0;0;0;0;0;0;0;0;0	Tubulin alpha-1C chain	TUBA1C;TUBA1B	tr|F5H5D3|F5H5D3_HUMAN Tubulin alpha chain OS=Homo sapiens OX=9606 GN=TUBA1C PE=1 SV=1;sp|Q9BQE3|TBA1C_HUMAN Tubulin alpha-1C chain OS=Homo sapiens OX=9606 GN=TUBA1C PE=1 SV=1;tr|F8VVB9|F8VVB9_HUMAN Tubulin alpha 1b (Fragment) OS=Homo sapiens OX=9606 GN=TU	21	4	3	17	19	18	17	20	21	1	3	3	2	4	4	0	2	2	1	3	3	54.3	14.1	11.6	57.73	519	519;449;246;219;112;130;81;75;153;180;198;119;49;446;188;231	0	44.179	By MS/MS	By MS/MS	By MS/MS	By MS/MS	By MS/MS	By MS/MS	42.8	51.1	47.2	45.5	50.5	54.3	144040000	7471600
P00450;E9PFZ2;H7C5R1;H7C5N5;D6RE86	21;20;16;2;1	21;20;16;2;1	21;20;16;2;1	Ceruloplasmin	CP	sp|P00450|CERU_HUMAN Ceruloplasmin OS=Homo sapiens OX=9606 GN=CP PE=1 SV=1;tr|E9PFZ2|E9PFZ2_HUMAN Ceruloplasmin OS=Homo sapiens OX=9606 GN=CP PE=1 SV=1;tr|H7C5R1|H7C5R1_HUMAN Ceruloplasmin (Fragment) OS=Homo sapiens OX=9606 GN=CP PE=1 SV=1	21	21	21	0	0	0	17	20	18	0	0	0	17	20	18	0	0	0	17	20	18	25.2	25.2	25.2	122.2	1065	1065;946;852;225;178	0	178.9				By MS/MS	By MS/MS	By MS/MS	0	0	0	21.1	24.2	23.1	348040000	0
P05787;F8VUG2;F8W1U3;F8VP67;Q9NSB2;H0YIB2	21;14;11;10;2;1	13;9;6;6;0;1	12;8;6;6;0;1	Keratin, type II cytoskeletal 8	KRT8	sp|P05787|K2C8_HUMAN Keratin, type II cytoskeletal 8 OS=Homo sapiens OX=9606 GN=KRT8 PE=1 SV=7;tr|F8VUG2|F8VUG2_HUMAN Keratin 8 (Fragment) OS=Homo sapiens OX=9606 GN=KRT8 PE=1 SV=1;tr|F8W1U3|F8W1U3_HUMAN Keratin 8 (Fragment) OS=Homo sapiens OX=9606 GN=KRT8	21	13	12	8	10	8	21	14	12	0	2	1	13	6	4	0	2	1	12	5	4	39.5	32.3	30.4	53.704	483	483;273;289;113;600;35	0	113.16	By matching	By matching	By matching	By MS/MS	By MS/MS	By matching	7.2	12	8.1	39.5	20.5	16.8	144410000	0
P50454;E9PJH8;E9PPV6;E9PR70;E9PK86;E9PMI5;E9PKH2;E9PNX1;E9PIG2;E9PRS3;E9PQ34;H0YEP8;E9PLA6	21;19;17;16;12;12;10;9;7;7;6;2;2	21;19;17;16;12;12;10;9;7;7;6;2;2	21;19;17;16;12;12;10;9;7;7;6;2;2	Serpin H1	SERPINH1	sp|P50454|SERPH_HUMAN Serpin H1 OS=Homo sapiens OX=9606 GN=SERPINH1 PE=1 SV=2;tr|E9PJH8|E9PJH8_HUMAN Serpin family H member 1 (Fragment) OS=Homo sapiens OX=9606 GN=SERPINH1 PE=1 SV=2;tr|E9PPV6|E9PPV6_HUMAN Serpin family H member 1 OS=Homo sapiens OX=9606 G	21	21	21	20	21	20	17	16	15	20	21	20	17	16	15	20	21	20	17	16	15	56.2	56.2	56.2	46.44	418	418;371;324;295;247;249;201;203;165;166;142;56;85	0	323.31	By MS/MS	By MS/MS	By MS/MS	By MS/MS	By MS/MS	By MS/MS	56.2	56.2	56.2	46.9	41.4	45.2	3.2983e+09	625720000
P52209;K7EM49;K7EPF6;K7EMN2;K7ELN9	21;9;9;7;6	21;9;9;7;6	21;9;9;7;6	6-phosphogluconate dehydrogenase, decarboxylating	PGD	sp|P52209|6PGD_HUMAN 6-phosphogluconate dehydrogenase, decarboxylating OS=Homo sapiens OX=9606 GN=PGD PE=1 SV=3	21	21	21	21	21	20	21	21	21	21	21	20	21	21	21	21	21	20	21	21	21	49.9	49.9	49.9	53.139	483	483;205;256;160;224	0	323.31	By MS/MS	By MS/MS	By MS/MS	By MS/MS	By MS/MS	By MS/MS	49.9	49.9	48.4	49.9	49.9	49.9	3.8249e+09	394700000
P55884;C9JZG1;C9JQN7	21;9;6	21;9;6	21;9;6	Eukaryotic translation initiation factor 3 subunit B	EIF3B	sp|P55884|EIF3B_HUMAN Eukaryotic translation initiation factor 3 subunit B OS=Homo sapiens OX=9606 GN=EIF3B PE=1 SV=3	21	21	21	14	15	13	18	15	21	14	15	13	18	15	21	14	15	13	18	15	21	35.9	35.9	35.9	92.48	814	814;302;153	0	176.09	By MS/MS	By MS/MS	By MS/MS	By MS/MS	By MS/MS	By MS/MS	24.4	25.6	18.8	31.2	27	35.9	461370000	30526000
Q5VTE0;P68104;A0A7I2V659;A0A087WVQ9;A0A7I2V5N4;A0A7I2V3H3;A0A087WV01;A0A2U3TZH3;Q05639;A0A2R8Y488;Q5JR01;A0A2R8Y660;A6PW80;A0A2R8YDN5;A0A6Q8PFK6	21;21;20;20;18;16;16;9;9;6;5;5;4;3;2	21;21;20;20;18;16;16;9;9;6;5;5;4;3;2	21;21;20;20;18;16;16;9;9;6;5;5;4;3;2	Putative elongation factor 1-alpha-like 3;Elongation factor 1-alpha 1;Elongation factor 1-alpha	EEF1A1P5;EEF1A1	sp|Q5VTE0|EF1A3_HUMAN Putative elongation factor 1-alpha-like 3 OS=Homo sapiens OX=9606 GN=EEF1A1P5 PE=5 SV=1;sp|P68104|EF1A1_HUMAN Elongation factor 1-alpha 1 OS=Homo sapiens OX=9606 GN=EEF1A1 PE=1 SV=1;tr|A0A7I2V659|A0A7I2V659_HUMAN Elongation factor 1-a	21	21	21	20	19	18	20	20	20	20	19	18	20	20	20	20	19	18	20	20	20	56.5	56.5	56.5	50.184	462	462;462;459;459;433;376;426;496;463;173;145;152;106;106;59	0	323.31	By MS/MS	By MS/MS	By MS/MS	By MS/MS	By MS/MS	By MS/MS	54.1	54.1	52.2	49.6	49.6	54.5	7.3207e+09	353040000
P68363;P68366;C9JDS9	21;16;7	21;16;7	1;1;0	Tubulin alpha-1B chain;Tubulin alpha-4A chain	TUBA1B;TUBA4A	sp|P68363|TBA1B_HUMAN Tubulin alpha-1B chain OS=Homo sapiens OX=9606 GN=TUBA1B PE=1 SV=1;sp|P68366|TBA4A_HUMAN Tubulin alpha-4A chain OS=Homo sapiens OX=9606 GN=TUBA4A PE=1 SV=1	21	21	1	20	20	19	19	20	21	20	20	19	19	20	21	1	1	1	1	1	1	63	63	2.9	50.151	451	451;448;156	0	323.31	By MS/MS	By MS/MS	By MS/MS	By MS/MS	By MS/MS	By MS/MS	63	63	58.5	60.8	58.5	63	4543800000	386000000
Q08380;K7EP36;K7ESM3;K7EKQ5;K7ERZ6;K7EJY8;K7EJD3;K7ES75;K7EN99;K7EQT9	21;9;6;6;3;3;3;2;2;1	21;9;6;6;3;3;3;2;2;1	21;9;6;6;3;3;3;2;2;1	Galectin-3-binding protein	LGALS3BP	sp|Q08380|LG3BP_HUMAN Galectin-3-binding protein OS=Homo sapiens OX=9606 GN=LGALS3BP PE=1 SV=1	21	21	21	21	21	21	19	21	20	21	21	21	19	21	20	21	21	21	19	21	20	44.4	44.4	44.4	65.33	585	585;259;209;210;131;144;205;88;113;48	0	323.31	By MS/MS	By MS/MS	By MS/MS	By MS/MS	By MS/MS	By MS/MS	44.4	44.4	44.4	39	44.4	41	13839000000	1.6632e+09
Q12805;Q580Q6;C9JQX7;C9J4J8;C9JPZ9;C9JUM4	21;4;2;2;2;1	21;4;2;2;2;1	5;2;2;2;2;1	EGF-containing fibulin-like extracellular matrix protein 1	EFEMP1	sp|Q12805|FBLN3_HUMAN EGF-containing fibulin-like extracellular matrix protein 1 OS=Homo sapiens OX=9606 GN=EFEMP1 PE=1 SV=2	21	21	5	21	21	21	20	21	21	21	21	21	20	21	21	5	5	5	5	5	5	53.3	53.3	11.4	54.64	493	493;172;87;106;119;61	0	323.31	By MS/MS	By MS/MS	By MS/MS	By MS/MS	By MS/MS	By MS/MS	53.3	53.3	53.3	51.1	53.3	53.3	7.3759e+09	1.0464e+09
Q12906;K7EKJ9;K7ER69;K7EJ09;K7EQR9;Q96SI9;K7ERM6;K7ENK6;K7EM82;K7EKY0;K7EQ75	21;5;4;3;3;3;2;2;2;2;1	21;5;4;3;3;3;2;2;2;2;1	21;5;4;3;3;3;2;2;2;2;1	Interleukin enhancer-binding factor 3	ILF3	sp|Q12906|ILF3_HUMAN Interleukin enhancer-binding factor 3 OS=Homo sapiens OX=9606 GN=ILF3 PE=1 SV=3	21	21	21	20	19	17	17	18	19	20	19	17	17	18	19	20	19	17	17	18	19	28.4	28.4	28.4	95.337	894	894;254;161;122;180;672;77;79;99;158;55	0	180.5	By MS/MS	By MS/MS	By MS/MS	By MS/MS	By MS/MS	By MS/MS	27.5	26.4	24	22.4	25.2	27.3	739290000	81783000
Q15293;E9PP27	21;3	21;3	21;3	Reticulocalbin-1	RCN1	sp|Q15293|RCN1_HUMAN Reticulocalbin-1 OS=Homo sapiens OX=9606 GN=RCN1 PE=1 SV=1	21	21	21	17	19	20	12	16	19	17	19	20	12	16	19	17	19	20	12	16	19	75.2	75.2	75.2	38.89	331	331;58	0	323.31	By MS/MS	By MS/MS	By MS/MS	By MS/MS	By MS/MS	By MS/MS	58.9	62.8	74.6	45.9	56.8	70.4	2258500000	363930000
Q9UKU9;K7EKF6;Q8NI99;O95841	21;1;1;1	21;1;1;1	21;1;1;1	Angiopoietin-related protein 2	ANGPTL2	sp|Q9UKU9|ANGL2_HUMAN Angiopoietin-related protein 2 OS=Homo sapiens OX=9606 GN=ANGPTL2 PE=1 SV=1	21	21	21	20	21	20	14	20	19	20	21	20	14	20	19	20	21	20	14	20	19	44.8	44.8	44.8	57.104	493	493;430;470;491	0	274.19	By MS/MS	By MS/MS	By MS/MS	By MS/MS	By MS/MS	By MS/MS	42	44.8	42.4	31.4	42	41.8	951770000	101480000
A0A024R6I7;A0A0G2JRN3;G3V2B9;G3V544;G3V5R8;G3V387;A0A0B4J278;P20848	20;17;5;2;1;1;1;1	20;17;5;2;1;1;1;1	1;1;0;0;0;0;0;0		SERPINA1	tr|A0A024R6I7|A0A024R6I7_HUMAN Alpha-1-antitrypsin OS=Homo sapiens OX=9606 GN=SERPINA1 PE=1 SV=1;tr|A0A0G2JRN3|A0A0G2JRN3_HUMAN Alpha-1-antitrypsin OS=Homo sapiens OX=9606 GN=SERPINA1 PE=1 SV=1	20	20	1	0	1	0	20	19	20	0	1	0	20	19	20	0	0	0	1	1	1	50	50	3.8	46.708	418	418;359;105;156;92;117;144;421	0	260.44		By MS/MS		By MS/MS	By MS/MS	By MS/MS	0	3.6	0	50	49.8	50	1.6613e+09	0
P08195;A0A7P0Z4P5;A0A7P0TAN7;A0A7P0Z4A0;F5GZS6;A0A7P0T9F7;A0A7P0TBF8;F5H056;F5GZI0;A0A7P0T8F1;A0A7P0T8U7;A0A7P0TAS6;H0YH36;A0A7P0TAT7;F5H0E2;H0YFS2;A0A7P0T853;F5H867;H0YFX4;F5GZR9	20;20;20;20;20;19;19;16;16;13;13;13;11;9;7;6;3;3;2;1	20;20;20;20;20;19;19;16;16;13;13;13;11;9;7;6;3;3;2;1	20;20;20;20;20;19;19;16;16;13;13;13;11;9;7;6;3;3;2;1	4F2 cell-surface antigen heavy chain	SLC3A2	sp|P08195|4F2_HUMAN 4F2 cell-surface antigen heavy chain OS=Homo sapiens OX=9606 GN=SLC3A2 PE=1 SV=3;tr|A0A7P0Z4P5|A0A7P0Z4P5_HUMAN Solute carrier family 3 member 2 OS=Homo sapiens OX=9606 GN=SLC3A2 PE=1 SV=1;tr|A0A7P0TAN7|A0A7P0TAN7_HUMAN Solute carrier f	20	20	20	15	17	13	19	19	20	15	17	13	19	19	20	15	17	13	19	19	20	33.8	33.8	33.8	67.993	630	630;654;623;616;599;603;533;447;400;398;402;415;241;304;145;247;168;135;122;47	0	298.25	By MS/MS	By MS/MS	By MS/MS	By MS/MS	By MS/MS	By MS/MS	29.8	31.6	25.7	33.5	33.5	33.8	1250600000	34689000
O15031;E2PU09;A6QRH1;A6QRG9;H0Y6J7	20;8;4;3;1	20;8;4;3;1	20;8;4;3;1	Plexin-B2	PLXNB2	sp|O15031|PLXB2_HUMAN Plexin-B2 OS=Homo sapiens OX=9606 GN=PLXNB2 PE=1 SV=3	20	20	20	7	12	6	14	14	18	7	12	6	14	14	18	7	12	6	14	14	18	14.9	14.9	14.9	205.12	1838	1838;477;161;234;189	0	133.48	By MS/MS	By MS/MS	By MS/MS	By MS/MS	By MS/MS	By MS/MS	5.8	8.7	4.3	10.4	10	13.7	165250000	8707400
O75874;C9J4N6;C9JJE5;C9JLU6	20;6;2;2	20;6;2;2	19;5;2;2	Isocitrate dehydrogenase [NADP] cytoplasmic	IDH1	sp|O75874|IDHC_HUMAN Isocitrate dehydrogenase [NADP] cytoplasmic OS=Homo sapiens OX=9606 GN=IDH1 PE=1 SV=2	20	20	19	19	18	18	19	18	18	19	18	18	19	18	18	18	17	17	18	17	17	59.4	59.4	57.2	46.659	414	414;157;62;73	0	265.78	By MS/MS	By MS/MS	By MS/MS	By MS/MS	By MS/MS	By MS/MS	51.9	50.2	50.2	55.3	50.2	49.8	2.0143e+09	210690000
P01009	20	1	1	Alpha-1-antitrypsin;Short peptide from AAT	SERPINA1	sp|P01009|A1AT_HUMAN Alpha-1-antitrypsin OS=Homo sapiens OX=9606 GN=SERPINA1 PE=1 SV=3	20	1	1	0	1	0	20	19	20	0	0	0	1	1	1	0	0	0	1	1	1	50	3.8	3.8	46.736	418	418	0	26.007		By matching		By MS/MS	By MS/MS	By MS/MS	0	3.6	0	50	49.8	50	216890000	0
P02649;H0Y7L5;E9PEV4;E7ERP7	20;14;12;12	20;14;12;12	20;14;12;12	Apolipoprotein E	APOE	sp|P02649|APOE_HUMAN Apolipoprotein E OS=Homo sapiens OX=9606 GN=APOE PE=1 SV=1;tr|H0Y7L5|H0Y7L5_HUMAN Apolipoprotein E (Fragment) OS=Homo sapiens OX=9606 GN=APOE PE=1 SV=2;tr|E9PEV4|E9PEV4_HUMAN Apolipoprotein E (Fragment) OS=Homo sapiens OX=9606 GN=APOE	20	20	20	20	20	20	20	20	20	20	20	20	20	20	20	20	20	20	20	20	20	67.5	67.5	67.5	36.154	317	317;269;216;219	0	323.31	By MS/MS	By MS/MS	By MS/MS	By MS/MS	By MS/MS	By MS/MS	67.5	67.5	67.5	67.5	67.5	67.5	3.3296e+09	269320000
P03956	20	20	20	Interstitial collagenase;22 kDa interstitial collagenase;27 kDa interstitial collagenase	MMP1	sp|P03956|MMP1_HUMAN Interstitial collagenase OS=Homo sapiens OX=9606 GN=MMP1 PE=1 SV=3	20	20	20	18	19	18	20	19	20	18	19	18	20	19	20	18	19	18	20	19	20	50.5	50.5	50.5	54.006	469	469	0	236.3	By MS/MS	By MS/MS	By MS/MS	By MS/MS	By MS/MS	By MS/MS	43.3	43.5	39.9	50.5	43.5	50.5	3.3512e+09	139910000
Q5JP53;P07437;Q5ST81;A6NNZ2;Q9H4B7	20;20;17;7;4	20;20;17;7;4	4;4;2;0;0	Tubulin beta chain	TUBB	tr|Q5JP53|Q5JP53_HUMAN Tubulin beta chain OS=Homo sapiens OX=9606 GN=TUBB PE=1 SV=1;sp|P07437|TBB5_HUMAN Tubulin beta chain OS=Homo sapiens OX=9606 GN=TUBB PE=1 SV=2;tr|Q5ST81|Q5ST81_HUMAN Tubulin beta chain OS=Homo sapiens OX=9606 GN=TUBB PE=1 SV=1	20	20	4	18	20	20	20	20	20	18	20	20	20	20	20	3	4	4	4	4	4	64.1	64.1	16.7	47.766	426	426;444;372;444;451	0	323.31	By MS/MS	By MS/MS	By MS/MS	By MS/MS	By MS/MS	By MS/MS	58	64.1	64.1	64.1	64.1	64.1	2551500000	205740000
P08575;A0A8V8TLH9;M3ZCP1;A0A075B788;E9PKH0;A0A140TA77;A0A140TA68;A0A0G2JNW2;A0A8V8TMR5;A0A140TA57;M9MMK9	20;19;13;13;12;9;9;9;3;1;1	20;19;13;13;12;9;9;9;3;1;1	20;19;13;13;12;9;9;9;3;1;1	Receptor-type tyrosine-protein phosphatase C	PTPRC	sp|P08575|PTPRC_HUMAN Receptor-type tyrosine-protein phosphatase C OS=Homo sapiens OX=9606 GN=PTPRC PE=1 SV=3;tr|A0A8V8TLH9|A0A8V8TLH9_HUMAN protein-tyrosine-phosphatase OS=Homo sapiens OX=9606 GN=PTPRC PE=1 SV=1;tr|M3ZCP1|M3ZCP1_HUMAN Protein tyrosine pho	20	20	20	0	0	0	20	14	18	0	0	0	20	14	18	0	0	0	20	14	18	17.7	17.7	17.7	147.48	1306	1306;960;735;753;600;457;505;523;128;146;148	0	142.38				By MS/MS	By MS/MS	By MS/MS	0	0	0	17.7	11.9	15.7	238650000	0
P13489;H0YCR7;E9PIM9;E9PMJ3;E9PLZ3;E9PIK5;E9PMA9;E9PR82;E9PMI1	20;10;9;8;8;6;4;2;2	20;10;9;8;8;6;4;2;2	20;10;9;8;8;6;4;2;2	Ribonuclease inhibitor	RNH1	sp|P13489|RINI_HUMAN Ribonuclease inhibitor OS=Homo sapiens OX=9606 GN=RNH1 PE=1 SV=2;tr|H0YCR7|H0YCR7_HUMAN Ribonuclease inhibitor (Fragment) OS=Homo sapiens OX=9606 GN=RNH1 PE=1 SV=1	20	20	20	16	18	17	18	18	19	16	18	17	18	18	19	16	18	17	18	18	19	63.3	63.3	63.3	49.973	461	461;285;199;189;194;181;77;35;40	0	304.94	By MS/MS	By MS/MS	By MS/MS	By MS/MS	By MS/MS	By MS/MS	50.5	59.2	55.1	54.7	56.4	61	1280400000	96888000
P26639;D6RCA5;D6R9F8;D6RDJ6;D6RBR8;D6RJ97;D6RHV7;D6RCS6;B7ZLP8;A2RTX5	20;4;4;4;1;1;1;1;1;1	20;4;4;4;1;1;1;1;1;1	20;4;4;4;1;1;1;1;1;1	Threonine--tRNA ligase, cytoplasmic	TARS	sp|P26639|SYTC_HUMAN Threonine--tRNA ligase 1, cytoplasmic OS=Homo sapiens OX=9606 GN=TARS1 PE=1 SV=3	20	20	20	14	17	16	17	15	19	14	17	16	17	15	19	14	17	16	17	15	19	34.7	34.7	34.7	83.434	723	723;118;129;131;50;55;56;66;766;802	0	134.2	By MS/MS	By MS/MS	By MS/MS	By MS/MS	By MS/MS	By MS/MS	22.4	29.5	26.4	28.5	23.9	32	430290000	38134000
P31948;F5H783;H0YGI8;F5GXD8	20;7;5;4	20;7;5;4	20;7;5;4	Stress-induced-phosphoprotein 1	STIP1	sp|P31948|STIP1_HUMAN Stress-induced-phosphoprotein 1 OS=Homo sapiens OX=9606 GN=STIP1 PE=1 SV=1	20	20	20	17	17	17	19	19	20	17	17	17	19	19	20	17	17	17	19	19	20	35	35	35	62.639	543	543;236;137;138	0	156.54	By MS/MS	By MS/MS	By MS/MS	By MS/MS	By MS/MS	By MS/MS	31.5	33	32	33.5	34.6	35	507550000	38038000
P33176;Q12840;O60282;A0A6Q8PGJ3;A0A6Q8PEZ8;A0A7I2V492;J3KNA1;A0A7I2V3N5;A0A7I2V581;A0A0G2JMZ6;A0A7I2V4K6;A0A7I2V3V4;A0A7I2V352;A0A7I2YQQ7;A0A6Q8PGN1;A0A7I2YQB4;A0A6Q8PGG7;A0A6Q8PFV6;A0A6Q8PGT2	20;6;6;6;6;6;6;6;6;6;5;4;3;3;2;1;1;1;1	20;6;6;6;6;6;6;6;6;6;5;4;3;3;2;1;1;1;1	20;6;6;6;6;6;6;6;6;6;5;4;3;3;2;1;1;1;1	Kinesin-1 heavy chain	KIF5B	sp|P33176|KINH_HUMAN Kinesin-1 heavy chain OS=Homo sapiens OX=9606 GN=KIF5B PE=1 SV=1	20	20	20	11	11	12	14	15	19	11	11	12	14	15	19	11	11	12	14	15	19	26.2	26.2	26.2	109.68	963	963;1032;957;1039;997;956;943;934;933;860;896;699;509;508;103;74;134;132;38	0	175.72	By MS/MS	By MS/MS	By MS/MS	By MS/MS	By MS/MS	By MS/MS	13.7	14.4	16.6	18	19.2	24.5	256510000	11755000
P39060;H7BXV5;H7C457	20;14;11	20;14;11	20;14;11	Collagen alpha-1(XVIII) chain;Endostatin	COL18A1	sp|P39060|COIA1_HUMAN Collagen alpha-1(XVIII) chain OS=Homo sapiens OX=9606 GN=COL18A1 PE=1 SV=5;tr|H7BXV5|H7BXV5_HUMAN Collagen type XVIII alpha 1 chain (Fragment) OS=Homo sapiens OX=9606 GN=COL18A1 PE=1 SV=1;tr|H7C457|H7C457_HUMAN Collagen type XVIII alp	20	20	20	18	19	19	17	18	17	18	19	19	17	18	17	18	19	19	17	18	17	16.2	16.2	16.2	178.19	1754	1754;687;280	0	323.31	By MS/MS	By MS/MS	By MS/MS	By MS/MS	By MS/MS	By MS/MS	14.7	15.2	15.8	12.8	14.1	12.4	1.5065e+09	179100000
P49368;B4DUR8;E9PRC8;E9PM09;Q5SZX9;Q5SZX6;E9PQ35;Q5SZW8	20;17;5;4;4;4;2;2	20;17;5;4;4;4;2;2	20;17;5;4;4;4;2;2	T-complex protein 1 subunit gamma	CCT3	sp|P49368|TCPG_HUMAN T-complex protein 1 subunit gamma OS=Homo sapiens OX=9606 GN=CCT3 PE=1 SV=4;tr|B4DUR8|B4DUR8_HUMAN T-complex protein 1 subunit gamma OS=Homo sapiens OX=9606 GN=CCT3 PE=1 SV=1	20	20	20	17	20	18	18	18	18	17	20	18	18	18	18	17	20	18	18	18	18	40.4	40.4	40.4	60.533	545	545;500;234;154;161;276;144;188	0	179.91	By MS/MS	By MS/MS	By MS/MS	By MS/MS	By MS/MS	By MS/MS	36.9	40.4	34.3	37.6	37.6	37.6	445100000	39542000
P52790;H0Y8U9;H0Y9N6	20;2;2	19;2;2	18;2;2	Hexokinase-3	HK3	sp|P52790|HXK3_HUMAN Hexokinase-3 OS=Homo sapiens OX=9606 GN=HK3 PE=1 SV=2	20	19	18	1	0	0	19	14	19	0	0	0	18	13	18	0	0	0	17	12	17	27.5	26.2	24.7	99.024	923	923;106;131	0	164	By matching			By MS/MS	By MS/MS	By MS/MS	1.3	0	0	25.5	19.2	26.1	385560000	0
P60842;J3KT12;J3QS69;J3QL43;J3QR64;J3KSZ0;J3QLN6;J3QKZ9;J3KS25;J3KSN7;J3QL52	20;16;14;12;11;10;9;8;8;4;2	20;16;14;12;11;10;9;8;8;4;2	6;4;3;3;3;2;3;3;3;0;1	Eukaryotic initiation factor 4A-I	EIF4A1	sp|P60842|IF4A1_HUMAN Eukaryotic initiation factor 4A-I OS=Homo sapiens OX=9606 GN=EIF4A1 PE=1 SV=1;tr|J3KT12|J3KT12_HUMAN ATP-dependent RNA helicase OS=Homo sapiens OX=9606 GN=EIF4A1 PE=1 SV=1;tr|J3QS69|J3QS69_HUMAN ATP-dependent RNA helicase (Fragment) O	20	20	6	19	17	20	18	17	18	19	17	20	18	17	18	5	5	6	6	6	5	53.4	53.4	19	46.153	406	406;341;300;271;214;230;163;134;187;109;68	0	265.2	By MS/MS	By MS/MS	By MS/MS	By MS/MS	By MS/MS	By MS/MS	47.8	40.9	53.4	50.5	46.6	52.7	1270800000	92110000
Q08211	20	20	20	ATP-dependent RNA helicase A	DHX9	sp|Q08211|DHX9_HUMAN ATP-dependent RNA helicase A OS=Homo sapiens OX=9606 GN=DHX9 PE=1 SV=4	20	20	20	15	16	16	16	11	11	15	16	16	16	11	11	15	16	16	16	11	11	19.4	19.4	19.4	140.96	1270	1270	0	159.87	By MS/MS	By MS/MS	By MS/MS	By MS/MS	By MS/MS	By MS/MS	14.7	14.6	14.4	16.1	10	11.5	250140000	22561000
Q14563;C9J9C4	20;2	20;2	20;2	Semaphorin-3A	SEMA3A	sp|Q14563|SEM3A_HUMAN Semaphorin-3A OS=Homo sapiens OX=9606 GN=SEMA3A PE=1 SV=1	20	20	20	17	19	16	18	19	19	17	19	16	18	19	19	17	19	16	18	19	19	32.4	32.4	32.4	88.888	771	771;149	0	175.74	By MS/MS	By MS/MS	By MS/MS	By MS/MS	By MS/MS	By MS/MS	27.2	31	25.4	29.6	29.8	30.7	766540000	77799000
Q6UXH9;A0A087WXE9;E9PMN5	20;19;7	20;19;7	3;2;2	Inactive serine protease PAMR1	PAMR1	sp|Q6UXH9|PAMR1_HUMAN Inactive serine protease PAMR1 OS=Homo sapiens OX=9606 GN=PAMR1 PE=1 SV=1;tr|A0A087WXE9|A0A087WXE9_HUMAN Peptidase domain containing associated with muscle regeneration 1 OS=Homo sapiens OX=9606 GN=PAMR1 PE=1 SV=1	20	20	3	19	19	18	15	19	19	19	19	18	15	19	19	3	3	3	3	3	3	31.7	31.7	4.7	80.198	720	720;680;177	0	312.66	By MS/MS	By MS/MS	By MS/MS	By MS/MS	By MS/MS	By MS/MS	30.1	30.1	28.6	25.1	29.7	30.3	1250400000	107060000
Q93063;A0A804HL74;A0A804HKG2;A0A804HJW9;A0A804HLF7;A0A804HKG8;A0A804HIU8;A0A804HHX4	20;17;16;15;15;11;11;4	20;17;16;15;15;11;11;4	20;17;16;15;15;11;11;4	Exostosin-2	EXT2	sp|Q93063|EXT2_HUMAN Exostosin-2 OS=Homo sapiens OX=9606 GN=EXT2 PE=1 SV=1;tr|A0A804HL74|A0A804HL74_HUMAN Exostosin glycosyltransferase 2 OS=Homo sapiens OX=9606 GN=EXT2 PE=1 SV=1;tr|A0A804HKG2|A0A804HKG2_HUMAN Exostosin glycosyltransferase 2 OS=Homo sapie	20	20	20	18	18	19	10	16	17	18	18	19	10	16	17	18	18	19	10	16	17	36.1	36.1	36.1	82.254	718	718;640;606;445;460;403;406;176	0	167.41	By MS/MS	By MS/MS	By MS/MS	By MS/MS	By MS/MS	By MS/MS	32.7	31.2	34.7	16.7	29.8	31.5	392520000	52882000
Q9Y617	20	20	20	Phosphoserine aminotransferase	PSAT1	sp|Q9Y617|SERC_HUMAN Phosphoserine aminotransferase OS=Homo sapiens OX=9606 GN=PSAT1 PE=1 SV=2	20	20	20	18	18	20	15	18	18	18	18	20	15	18	18	18	18	20	15	18	18	57.6	57.6	57.6	40.422	370	370	0	232.2	By MS/MS	By MS/MS	By MS/MS	By MS/MS	By MS/MS	By MS/MS	51.6	52.7	57.6	44.6	51.9	53.5	1389800000	167630000
Q9Y678;H0Y8X7;Q9UBF2;H0Y8G2	20;4;4;1	20;4;4;1	20;4;4;1	Coatomer subunit gamma-1	COPG1	sp|Q9Y678|COPG1_HUMAN Coatomer subunit gamma-1 OS=Homo sapiens OX=9606 GN=COPG1 PE=1 SV=1	20	20	20	14	19	17	14	14	16	14	19	17	14	14	16	14	19	17	14	14	16	34.2	34.2	34.2	97.717	874	874;188;871;76	0	136.14	By MS/MS	By MS/MS	By MS/MS	By MS/MS	By MS/MS	By MS/MS	20.8	33	30.4	23.7	23.8	27.3	278590000	27747000
A0A1W2PNV4;E9PF58;F8WFD3	19;6;1	19;6;1	0;0;0			tr|A0A1W2PNV4|A0A1W2PNV4_HUMAN Actin-related protein 2/3 complex subunit 1A OS=Homo sapiens OX=9606 PE=3 SV=1	19	19	0	11	13	14	16	15	17	11	13	14	16	15	17	0	0	0	0	0	0	34.4	34.4	0	75.872	684	684;279;53	0	158.43	By MS/MS	By MS/MS	By MS/MS	By MS/MS	By MS/MS	By MS/MS	16.8	20.3	20.8	29.7	23	30.7	1199500000	37775000
A0A2R8YHD2;A0A2R8YEU4	19;16	1;1	1;1			tr|A0A2R8YHD2|A0A2R8YHD2_HUMAN Tropomyosin 4 (Fragment) OS=Homo sapiens OX=9606 GN=TPM4 PE=1 SV=2;tr|A0A2R8YEU4|A0A2R8YEU4_HUMAN Tropomyosin 4 (Fragment) OS=Homo sapiens OX=9606 GN=TPM4 PE=1 SV=1	19	1	1	16	16	16	19	19	19	0	0	0	1	1	1	0	0	0	1	1	1	52.8	5.2	5.2	28.705	248	248;173	0.0075917	6.8167	By matching	By matching	By matching	By MS/MS	By MS/MS	By matching	39.5	39.5	40.7	52.8	52.8	52.8	5401500	0
P06744;A0A2U3TZU2;K7EQ48;A0A2R8Y6C7;A0A0J9YYH3;A0A0J9YX90;A0A0J9YXP8;K7ERC6;K7EPY4;K7EP41;K7ELR7;A0A2R8YF08;K7ENA0;K7ERK8;K7EIL4;A0A0J9YXH9;A0A0J9YXM3;A0A0J9YYI8;K7ESF4;Q8N196	19;19;15;11;11;11;11;7;7;6;4;4;3;3;2;2;2;1;1;1	19;19;15;11;11;11;11;7;7;6;4;4;3;3;2;2;2;1;1;1	19;19;15;11;11;11;11;7;7;6;4;4;3;3;2;2;2;1;1;1	Glucose-6-phosphate isomerase	GPI	sp|P06744|G6PI_HUMAN Glucose-6-phosphate isomerase OS=Homo sapiens OX=9606 GN=GPI PE=1 SV=4;tr|A0A2U3TZU2|A0A2U3TZU2_HUMAN Glucose-6-phosphate isomerase OS=Homo sapiens OX=9606 GN=GPI PE=1 SV=1;tr|K7EQ48|K7EQ48_HUMAN Glucose-6-phosphate isomerase (Fragment	19	19	19	17	17	18	18	19	19	17	17	18	18	19	19	17	17	18	18	19	19	39.1	39.1	39.1	63.146	558	558;597;447;316;283;279;268;170;166;159;146;145;162;139;116;133;161;110;209;739	0	291.68	By MS/MS	By MS/MS	By MS/MS	By MS/MS	By MS/MS	By MS/MS	37.6	37.6	38.9	39.1	39.1	39.1	3.6794e+09	250160000
A0A7I2V5J1;A0A7I2YQL5;Q9UHI8;E5RI60;A0A7I2V400;Q8TE58	19;19;19;18;8;1	19;19;19;18;8;1	19;19;19;18;8;1	A disintegrin and metalloproteinase with thrombospondin motifs 1	ADAMTS1	tr|A0A7I2V5J1|A0A7I2V5J1_HUMAN ADAM metallopeptidase with thrombospondin type 1 motif 1 OS=Homo sapiens OX=9606 GN=ADAMTS1 PE=1 SV=1;tr|A0A7I2YQL5|A0A7I2YQL5_HUMAN ADAM metallopeptidase with thrombospondin type 1 motif 1 OS=Homo sapiens OX=9606 GN=ADAMTS1	19	19	19	9	11	8	16	14	16	9	11	8	16	14	16	9	11	8	16	14	16	40.9	40.9	40.9	80.269	729	729;911;967;705;573;950	0	146.64	By MS/MS	By MS/MS	By MS/MS	By MS/MS	By MS/MS	By MS/MS	15.8	19.5	15.1	32.2	27.8	35.7	279460000	8861200
E7EX90;A0A7P0Z4C3;A0A804CDA6;Q14203;Q6AWB1;C9JZA4;C9JTE5;C9JJN7;C9JJD0;C9JKG6;E9PCY0	19;19;19;19;17;1;1;1;1;1;1	19;19;19;19;17;1;1;1;1;1;1	19;19;19;19;17;1;1;1;1;1;1	Dynactin subunit 1	DCTN1;DKFZp686E0752	tr|E7EX90|E7EX90_HUMAN Dynactin subunit 1 OS=Homo sapiens OX=9606 GN=DCTN1 PE=1 SV=1;tr|A0A7P0Z4C3|A0A7P0Z4C3_HUMAN Dynactin subunit 1 OS=Homo sapiens OX=9606 GN=DCTN1 PE=1 SV=1;tr|A0A804CDA6|A0A804CDA6_HUMAN Dynactin subunit 1 OS=Homo sapiens OX=9606 GN=D	19	19	19	12	11	11	18	13	15	12	11	11	18	13	15	12	11	11	18	13	15	19.3	19.3	19.3	139.09	1256	1256;1261;1273;1278;890;76;76;87;121;135;186	0	140.43	By MS/MS	By MS/MS	By MS/MS	By MS/MS	By MS/MS	By MS/MS	11.2	10	10.6	18.4	13.9	15.9	297390000	16702000
A7XZE4	19	9	3		TPM2b	tr|A7XZE4|A7XZE4_HUMAN Beta tropomyosin isoform OS=Homo sapiens OX=9606 GN=TPM2 PE=1 SV=1	19	9	3	18	17	17	19	19	18	8	7	8	9	9	8	2	2	2	3	3	2	49.3	27.5	9.2	33.026	284	284	0	98.739	By MS/MS	By MS/MS	By MS/MS	By MS/MS	By MS/MS	By MS/MS	46.8	46.5	45.4	49.3	49.3	46.8	968350000	60329000
E9PQ70	19	2	2		PAMR1	tr|E9PQ70|E9PQ70_HUMAN Peptidase domain containing associated with muscle regeneration 1 (Fragment) OS=Homo sapiens OX=9606 GN=PAMR1 PE=1 SV=1	19	2	2	17	18	16	13	18	17	1	2	1	1	2	1	1	2	1	1	2	1	31.9	3.1	3.1	74.736	675	675	0	13.998	By MS/MS	By MS/MS	By MS/MS	By MS/MS	By MS/MS	By MS/MS	28.9	30.2	27.3	23.6	29.8	29	38705000	3439600
P07910;G3V2Q1;G3V4C1;B4DY08;G3V4W0;G3V2D6;G3V576;G3V5V7;O60812;B7ZW38;B2RXH8;P0DMR1;A0A0G2JNQ3;A0A0G2JPF8;G3V251;B4DSU6;G3V555;G3V3K6;G3V575;G3V5X6;G3V4M8;G3V2H6	19;19;19;15;15;13;11;11;9;8;8;8;8;8;6;6;6;6;6;6;4;3	19;19;19;15;15;13;11;11;9;8;8;8;8;8;6;6;6;6;6;6;4;3	19;19;19;15;15;13;11;11;9;8;8;8;8;8;6;6;6;6;6;6;4;3	Heterogeneous nuclear ribonucleoproteins C1/C2	HNRNPC	sp|P07910|HNRPC_HUMAN Heterogeneous nuclear ribonucleoproteins C1/C2 OS=Homo sapiens OX=9606 GN=HNRNPC PE=1 SV=4;tr|G3V2Q1|G3V2Q1_HUMAN Heterogeneous nuclear ribonucleoprotein C OS=Homo sapiens OX=9606 GN=HNRNPC PE=1 SV=1;tr|G3V4C1|G3V4C1_HUMAN Heterogeneo	19	19	19	11	13	15	15	16	17	11	13	15	15	16	17	11	13	15	15	16	17	51.6	51.6	51.6	33.67	306	306;305;292;288;262;214;231;180;293;293;293;293;293;293;126;147;175;121;187;117;66;54	0	323.31	By MS/MS	By MS/MS	By MS/MS	By MS/MS	By MS/MS	By MS/MS	44.8	32.7	45.8	48	45.8	51.6	1.0721e+09	51255000
K7ELL7;P14314;A0A0C4DGP4;K7EPW7;A0A7I2V2T6;K7EKX1;K7EJ70;K7EIP3	19;19;7;6;6;4;4;1	19;19;7;6;6;4;4;1	19;19;7;6;6;4;4;1	Glucosidase 2 subunit beta	PRKCSH	tr|K7ELL7|K7ELL7_HUMAN Glucosidase 2 subunit beta OS=Homo sapiens OX=9606 GN=PRKCSH PE=1 SV=1;sp|P14314|GLU2B_HUMAN Glucosidase 2 subunit beta OS=Homo sapiens OX=9606 GN=PRKCSH PE=1 SV=2	19	19	19	16	16	14	16	17	17	16	16	14	16	17	17	16	16	14	16	17	17	41.3	41.3	41.3	60.192	535	535;528;200;168;171;140;144;62	0	250.54	By MS/MS	By MS/MS	By MS/MS	By MS/MS	By MS/MS	By MS/MS	33.5	35.5	29.3	36.6	37.2	35.1	1234800000	98091000
P00491;G3V5M2;A0A8V8TL37;G3V2H3;G3V393	19;18;12;7;3	19;18;12;7;3	19;18;12;7;3	Purine nucleoside phosphorylase	PNP	sp|P00491|PNPH_HUMAN Purine nucleoside phosphorylase OS=Homo sapiens OX=9606 GN=PNP PE=1 SV=2;tr|G3V5M2|G3V5M2_HUMAN Purine nucleoside phosphorylase OS=Homo sapiens OX=9606 GN=PNP PE=1 SV=2;tr|A0A8V8TL37|A0A8V8TL37_HUMAN Purine nucleoside phosphorylase OS=	19	19	19	10	13	14	19	15	18	10	13	14	19	15	18	10	13	14	19	15	18	84.4	84.4	84.4	32.118	289	289;328;210;93;61	0	211.3	By MS/MS	By MS/MS	By MS/MS	By MS/MS	By MS/MS	By MS/MS	45.3	60.6	64.7	84.4	64	83	1.014e+09	36084000
P10909;H0YLK8;E7ERK6;H0YC35;E7ETB4;E5RJZ5;E5RGB0;E5RH61;H0YAS8;E5RG36	19;12;10;10;9;7;6;6;6;5	19;12;10;10;9;7;6;6;6;5	19;12;10;10;9;7;6;6;6;5	Clusterin;Clusterin beta chain;Clusterin alpha chain;Clusterin	CLU	sp|P10909|CLUS_HUMAN Clusterin OS=Homo sapiens OX=9606 GN=CLU PE=1 SV=1;tr|H0YLK8|H0YLK8_HUMAN Clusterin (Fragment) OS=Homo sapiens OX=9606 GN=CLU PE=1 SV=1;tr|E7ERK6|E7ERK6_HUMAN Clusterin (Fragment) OS=Homo sapiens OX=9606 GN=CLU PE=1 SV=1;tr|H0YC35|H0YC	19	19	19	19	19	19	18	19	18	19	19	19	18	19	18	19	19	19	18	19	18	40.3	40.3	40.3	52.494	449	449;297;204;284;271;139;129;135;140;82	0	323.31	By MS/MS	By MS/MS	By MS/MS	By MS/MS	By MS/MS	By MS/MS	40.3	40.3	40.3	38.5	40.3	38.5	15163000000	1.8878e+09
P11678	19	16	16	Eosinophil peroxidase;Eosinophil peroxidase light chain;Eosinophil peroxidase heavy chain	EPX	sp|P11678|PERE_HUMAN Eosinophil peroxidase OS=Homo sapiens OX=9606 GN=EPX PE=1 SV=2	19	16	16	1	1	0	14	10	19	1	1	0	12	7	16	1	1	0	12	7	16	30.8	26.7	26.7	81.04	715	715	0	131.67	By MS/MS	By MS/MS		By MS/MS	By MS/MS	By MS/MS	1.1	1.1	0	20.7	15.4	30.8	389920000	3302800
P13497;Q9Y6L7;Q3MIM8;B7ZKR5;E9PD25;O43897	19;6;4;2;2;2	19;6;4;2;2;2	19;6;4;2;2;2	Bone morphogenetic protein 1	BMP1	sp|P13497|BMP1_HUMAN Bone morphogenetic protein 1 OS=Homo sapiens OX=9606 GN=BMP1 PE=1 SV=2	19	19	19	18	18	18	11	14	16	18	18	18	11	14	16	18	18	18	11	14	16	22.7	22.7	22.7	111.25	986	986;1015;302;189;1036;1013	0	152.15	By MS/MS	By MS/MS	By MS/MS	By MS/MS	By MS/MS	By MS/MS	21.4	21.4	21.4	12.8	15.5	19.4	387320000	46491000
P17174	19	19	19	Aspartate aminotransferase, cytoplasmic	GOT1	sp|P17174|AATC_HUMAN Aspartate aminotransferase, cytoplasmic OS=Homo sapiens OX=9606 GN=GOT1 PE=1 SV=3	19	19	19	16	17	16	17	16	16	16	17	16	17	16	16	16	17	16	17	16	16	60	60	60	46.247	413	413	0	256.87	By MS/MS	By MS/MS	By MS/MS	By MS/MS	By MS/MS	By MS/MS	50.4	55.9	53	52.1	46.7	50.1	946540000	93599000
P26641	19	19	19	Elongation factor 1-gamma	EEF1G	sp|P26641|EF1G_HUMAN Elongation factor 1-gamma OS=Homo sapiens OX=9606 GN=EEF1G PE=1 SV=3	19	19	19	18	18	16	18	18	19	18	18	16	18	18	19	18	18	16	18	18	19	38.4	38.4	38.4	50.118	437	437	0	264.86	By MS/MS	By MS/MS	By MS/MS	By MS/MS	By MS/MS	By MS/MS	35.9	35.7	31.4	35.7	36.6	38.4	2.1026e+09	149680000
P30740	19	19	18	Leukocyte elastase inhibitor	SERPINB1	sp|P30740|ILEU_HUMAN Leukocyte elastase inhibitor OS=Homo sapiens OX=9606 GN=SERPINB1 PE=1 SV=1	19	19	18	11	11	9	18	16	19	11	11	9	18	16	19	11	10	8	17	15	18	47.2	47.2	44.6	42.741	379	379	0	186.82	By MS/MS	By MS/MS	By MS/MS	By MS/MS	By MS/MS	By MS/MS	31.1	28.8	25.1	44.6	40.4	47.2	992890000	17590000
P37837;F2Z393;E9PM01;E9PKI8	19;14;1;1	19;14;1;1	19;14;1;1	Transaldolase	TALDO1	sp|P37837|TALDO_HUMAN Transaldolase OS=Homo sapiens OX=9606 GN=TALDO1 PE=1 SV=2;tr|F2Z393|F2Z393_HUMAN Transaldolase OS=Homo sapiens OX=9606 GN=TALDO1 PE=1 SV=1	19	19	19	19	19	18	18	17	18	19	19	18	18	17	18	19	19	18	18	17	18	48.4	48.4	48.4	37.54	337	337;318;50;93	0	197.64	By MS/MS	By MS/MS	By MS/MS	By MS/MS	By MS/MS	By MS/MS	48.4	48.4	44.8	46	42.7	46	5622500000	476690000
P48681	19	19	19	Nestin	NES	sp|P48681|NEST_HUMAN Nestin OS=Homo sapiens OX=9606 GN=NES PE=1 SV=2	19	19	19	13	15	13	16	18	19	13	15	13	16	18	19	13	15	13	16	18	19	13.4	13.4	13.4	177.44	1621	1621	0	168.54	By MS/MS	By MS/MS	By MS/MS	By MS/MS	By MS/MS	By MS/MS	9.1	10.9	9.2	11.3	13	13.4	339160000	23001000
P60174;U3KPZ0;U3KQF3;U3KPS5	19;9;8;3	19;9;8;3	19;9;8;3	Triosephosphate isomerase	TPI1	sp|P60174|TPIS_HUMAN Triosephosphate isomerase OS=Homo sapiens OX=9606 GN=TPI1 PE=1 SV=4	19	19	19	18	19	19	19	18	19	18	19	19	19	18	19	18	19	19	19	18	19	88	88	88	26.669	249	249;113;98;38	0	323.31	By MS/MS	By MS/MS	By MS/MS	By MS/MS	By MS/MS	By MS/MS	87.6	88	88	88	87.6	88	14301000000	1364800000
P68371;M0R2D3;M0QY85;M0QZL7;M0R0X0;M0QY37;M0QX14;M0R042;M0QYM7;M0R2T4;A0A075B724	19;4;3;3;2;2;2;2;2;1;1	4;1;2;2;2;2;2;1;1;1;1	1;0;0;0;0;0;0;0;0;0;0	Tubulin beta-4B chain	TUBB4B	sp|P68371|TBB4B_HUMAN Tubulin beta-4B chain OS=Homo sapiens OX=9606 GN=TUBB4B PE=1 SV=1	19	4	1	18	19	19	19	18	19	4	4	4	4	3	4	1	1	1	1	1	1	55.3	13.3	2.7	49.83	445	445;155;107;157;103;109;110;144;160;104;119	0	65.405	By MS/MS	By MS/MS	By MS/MS	By MS/MS	By MS/MS	By MS/MS	53.3	55.3	55.3	55.3	51.9	55.3	274380000	35211000
Q05707;J3QT83;Q4G0W3;H0YBB2	19;13;5;2	19;13;5;2	19;13;5;2	Collagen alpha-1(XIV) chain	COL14A1	sp|Q05707|COEA1_HUMAN Collagen alpha-1(XIV) chain OS=Homo sapiens OX=9606 GN=COL14A1 PE=1 SV=3;tr|J3QT83|J3QT83_HUMAN Collagen type XIV alpha 1 chain (Fragment) OS=Homo sapiens OX=9606 GN=COL14A1 PE=1 SV=1	19	19	19	13	18	16	7	16	12	13	18	16	7	16	12	13	18	16	7	16	12	14.6	14.6	14.6	193.51	1796	1796;843;534;336	0	145.35	By MS/MS	By MS/MS	By MS/MS	By MS/MS	By MS/MS	By MS/MS	9.5	14.2	13	5.1	12.4	9.7	195070000	20971000
Q32MZ4;A0A8V8TLX7;C9JTC6	19;2;1	19;2;1	19;2;1	Leucine-rich repeat flightless-interacting protein 1	LRRFIP1	sp|Q32MZ4|LRRF1_HUMAN Leucine-rich repeat flightless-interacting protein 1 OS=Homo sapiens OX=9606 GN=LRRFIP1 PE=1 SV=2	19	19	19	7	3	2	11	19	18	7	3	2	11	19	18	7	3	2	11	19	18	33	33	33	89.252	808	808;472;149	0	323.31	By MS/MS	By MS/MS	By MS/MS	By MS/MS	By MS/MS	By MS/MS	11	6.4	2.5	16.6	33	31.9	357810000	5969100
Q86VP6;A0A0C4DGH5;H0YH27	19;14;3	19;14;3	19;14;3	Cullin-associated NEDD8-dissociated protein 1	CAND1	sp|Q86VP6|CAND1_HUMAN Cullin-associated NEDD8-dissociated protein 1 OS=Homo sapiens OX=9606 GN=CAND1 PE=1 SV=2;tr|A0A0C4DGH5|A0A0C4DGH5_HUMAN Cullin associated and neddylation dissociated 1 (Fragment) OS=Homo sapiens OX=9606 GN=CAND1 PE=1 SV=1	19	19	19	18	16	18	16	16	16	18	16	18	16	16	16	18	16	18	16	16	16	18.9	18.9	18.9	136.37	1230	1230;770;442	0	142.61	By MS/MS	By MS/MS	By MS/MS	By MS/MS	By MS/MS	By MS/MS	18.1	16.7	18.3	16.3	16.4	16.4	354620000	45838000
Q9Y3Z3;A0A2R8YCS7;A0A2R8YD90;A0A2R8YF51;A0A2R8Y5D2;A0A804HL67;A0A2R8Y586;A0A2R8YG48;A0A2R8Y7R5;A0A2R8Y755;A0A2R8YF18;A0A2R8YFV6	19;18;16;8;8;7;6;4;4;4;1;1	19;18;16;8;8;7;6;4;4;4;1;1	19;18;16;8;8;7;6;4;4;4;1;1	Deoxynucleoside triphosphate triphosphohydrolase SAMHD1	SAMHD1	sp|Q9Y3Z3|SAMH1_HUMAN Deoxynucleoside triphosphate triphosphohydrolase SAMHD1 OS=Homo sapiens OX=9606 GN=SAMHD1 PE=1 SV=2;tr|A0A2R8YCS7|A0A2R8YCS7_HUMAN Deoxynucleoside triphosphate triphosphohydrolase SAMHD1 OS=Homo sapiens OX=9606 GN=SAMHD1 PE=1 SV=1;tr|	19	19	19	2	2	0	18	16	5	2	2	0	18	16	5	2	2	0	18	16	5	37.7	37.7	37.7	72.2	626	626;589;437;285;289;241;156;89;127;129;104;139	0	153.49	By MS/MS	By MS/MS		By MS/MS	By MS/MS	By MS/MS	4.3	4.3	0	35.8	32.6	8.9	261410000	764570
A0A024QZX5;A0A087X1N8;P35237;A0A2R8YD12;A0A2R8Y6A7;A0A2R8YDD0;A0A2R8Y517	18;18;18;17;10;1;1	18;18;18;17;10;1;1	17;17;17;16;9;1;1	Serpin B6	SERPINB6	tr|A0A024QZX5|A0A024QZX5_HUMAN Serpin family B member 6 OS=Homo sapiens OX=9606 GN=SERPINB6 PE=1 SV=1;tr|A0A087X1N8|A0A087X1N8_HUMAN Serpin family B member 6 OS=Homo sapiens OX=9606 GN=SERPINB6 PE=1 SV=1;sp|P35237|SPB6_HUMAN Serpin B6 OS=Homo sapiens OX=96	18	18	17	15	17	16	16	17	16	15	17	16	16	17	16	14	16	15	15	16	15	57.1	57.1	55	43.024	380	380;395;376;332;171;61;77	0	227.45	By MS/MS	By MS/MS	By MS/MS	By MS/MS	By MS/MS	By MS/MS	52.4	53.2	52.6	52.6	52.9	56.6	687980000	76597000
A0A3B3ISJ1;A0A0S2Z4L3;P07225;G5E9F8;A0A3B3IRK9;A0A3B3IUA6;C9K0R0	18;18;18;17;13;4;2	18;18;18;17;13;4;2	18;18;18;17;13;4;2	Vitamin K-dependent protein S	PROS1	tr|A0A3B3ISJ1|A0A3B3ISJ1_HUMAN Protein S OS=Homo sapiens OX=9606 GN=PROS1 PE=1 SV=1;tr|A0A0S2Z4L3|A0A0S2Z4L3_HUMAN Protein S (Fragment) OS=Homo sapiens OX=9606 GN=PROS1 PE=1 SV=1;sp|P07225|PROS_HUMAN Vitamin K-dependent protein S OS=Homo sapiens OX=9606 GN	18	18	18	17	18	17	16	17	16	17	18	17	16	17	16	17	18	17	16	17	16	33.4	33.4	33.4	73.757	662	662;708;676;661;556;103;57	0	166.61	By MS/MS	By MS/MS	By MS/MS	By MS/MS	By MS/MS	By MS/MS	31.1	33.4	31.1	31.1	33.4	31.1	845940000	96739000
A0A0U1RQV3	18	2	2			tr|A0A0U1RQV3|A0A0U1RQV3_HUMAN EGF containing fibulin extracellular matrix protein 1 (Fragment) OS=Homo sapiens OX=9606 GN=EFEMP1 PE=1 SV=1	18	2	2	18	18	17	16	17	18	2	2	1	1	1	2	2	2	1	1	1	2	78.2	4.3	4.3	31.646	280	280	0	16.354	By MS/MS	By MS/MS	By MS/MS	By MS/MS	By MS/MS	By MS/MS	78.2	78.2	78.2	74.3	78.2	78.2	49311000	7821000
Q53Z42;A0A140T9I0;A0A140T9X5;A0A140T913;A0A140T955;A0A140T933;A0A1W2PRT9;A0A1W2PPQ2	18;18;18;18;16;16;16;15	18;18;18;18;16;16;16;15	8;8;8;8;6;6;6;6		HLA-A	tr|Q53Z42|Q53Z42_HUMAN HLA class I antigen OS=Homo sapiens OX=9606 GN=HLA-A PE=1 SV=1;tr|A0A140T9I0|A0A140T9I0_HUMAN HLA class I histocompatibility antigen, A alpha chain (Fragment) OS=Homo sapiens OX=9606 GN=HLA-A PE=1 SV=1;tr|A0A140T9X5|A0A140T9X5_HUMAN	18	18	8	15	15	13	14	17	16	15	15	13	14	17	16	6	5	5	5	7	7	52.9	52.9	25.8	40.921	365	365;365;371;371;299;299;362;339	0	323.31	By MS/MS	By MS/MS	By MS/MS	By MS/MS	By MS/MS	By MS/MS	43.8	44.1	44.1	45.8	52.9	47.7	1153000000	62647000
P12955;A0A494C165;A0A8V8TLL9;A0A8V8TLR1;A0A8V8TLP4;A0A8V8TNF2;K7ES25;A0A8V8TN48;A0A8V8TLP2;A0A494C194;A0A8V8TLN7;A0A8V8TLR6;A0A8V8TM86;A0A8V8TN70;A0A8V8TNH5;V9GYL0;V9GYE4;A0A8V8TM81	18;18;17;17;17;16;16;15;14;12;11;7;6;5;3;2;2;2	18;18;17;17;17;16;16;15;14;12;11;7;6;5;3;2;2;2	18;18;17;17;17;16;16;15;14;12;11;7;6;5;3;2;2;2	Xaa-Pro dipeptidase	PEPD	sp|P12955|PEPD_HUMAN Xaa-Pro dipeptidase OS=Homo sapiens OX=9606 GN=PEPD PE=1 SV=3;tr|A0A494C165|A0A494C165_HUMAN Peptidase D OS=Homo sapiens OX=9606 GN=PEPD PE=1 SV=2;tr|A0A8V8TLL9|A0A8V8TLL9_HUMAN Peptidase D OS=Homo sapiens OX=9606 GN=PEPD PE=1 SV=1;tr|	18	18	18	13	14	13	17	16	17	13	14	13	17	16	17	13	14	13	17	16	17	45	45	45	54.548	493	493;523;510;507;495;478;515;361;430;224;386;195;133;115;93;42;55;30	0	256.39	By MS/MS	By MS/MS	By MS/MS	By MS/MS	By MS/MS	By MS/MS	30.2	32.9	34.3	41.8	41	42.8	1199200000	66826000
A0A494C1B8;Q5VZU9;P29144;A0A494C0U1;A0A494C1S6;A0A494C0A3;A0A494C0X4;A0A494C1L2;A0A494C1S4	18;18;18;16;3;3;3;1;1	18;18;18;16;3;3;3;1;1	18;18;18;16;3;3;3;1;1	Tripeptidyl-peptidase 2	TPP2	tr|A0A494C1B8|A0A494C1B8_HUMAN Tripeptidyl-peptidase 2 OS=Homo sapiens OX=9606 GN=TPP2 PE=1 SV=1;tr|Q5VZU9|Q5VZU9_HUMAN Tripeptidyl-peptidase 2 OS=Homo sapiens OX=9606 GN=TPP2 PE=1 SV=1;sp|P29144|TPP2_HUMAN Tripeptidyl-peptidase 2 OS=Homo sapiens OX=9606 G	18	18	18	12	16	15	14	11	16	12	16	15	14	11	16	12	16	15	14	11	16	20.7	20.7	20.7	130.29	1173	1173;1262;1249;1179;124;217;419;101;192	0	116.6	By MS/MS	By MS/MS	By MS/MS	By MS/MS	By MS/MS	By MS/MS	14	17.6	16.7	15.6	11.8	18.7	166820000	16137000
A0A5F9ZHM4;P07195;A0A3B3IS95;A8MW50;C9J7H8;F5H793	18;18;13;11;10;9	18;18;13;11;10;9	17;17;12;10;10;9	L-lactate dehydrogenase B chain;L-lactate dehydrogenase	LDHB	tr|A0A5F9ZHM4|A0A5F9ZHM4_HUMAN L-lactate dehydrogenase OS=Homo sapiens OX=9606 GN=LDHB PE=1 SV=1;sp|P07195|LDHB_HUMAN L-lactate dehydrogenase B chain OS=Homo sapiens OX=9606 GN=LDHB PE=1 SV=2;tr|A0A3B3IS95|A0A3B3IS95_HUMAN L-lactate dehydrogenase OS=Homo s	18	18	17	18	18	15	17	15	18	18	18	15	17	15	18	17	17	14	16	14	17	47.8	47.8	44.3	37.294	341	341;334;281;232;136;102	0	245.94	By MS/MS	By MS/MS	By MS/MS	By MS/MS	By MS/MS	By MS/MS	47.8	47.8	45.5	47.8	39.6	47.8	5695500000	770760000
J3KPM9;A0A669KBI6;A0A669KB56;A0A669KBA4;A0A669KB53;P42224;A0A669KB68;A0A8V8TN81;A0A669KB52;A0A669KB75;E7EPD2;D2KFR9;A0A8V8TLI6;A0A669KB17;E7ENM1	18;18;18;18;18;18;17;16;14;12;8;3;3;3;2	18;18;18;18;18;18;17;16;14;12;8;3;3;3;2	18;18;18;18;18;18;17;16;14;12;8;3;3;3;2	Signal transducer and activator of transcription;Signal transducer and activator of transcription 1-alpha/beta	STAT1	tr|J3KPM9|J3KPM9_HUMAN Signal transducer and activator of transcription OS=Homo sapiens OX=9606 GN=STAT1 PE=1 SV=1;tr|A0A669KBI6|A0A669KBI6_HUMAN Signal transducer and activator of transcription OS=Homo sapiens OX=9606 GN=STAT1 PE=1 SV=1;tr|A0A669KB56|A0A6	18	18	18	10	13	10	15	14	16	10	13	10	15	14	16	10	13	10	15	14	16	29.6	29.6	29.6	83.359	714	714;716;748;779;791;750;748;730;636;572;377;193;212;273;150	0	145.73	By MS/MS	By MS/MS	By MS/MS	By MS/MS	By MS/MS	By MS/MS	15.7	20.4	16.4	24.6	23.5	26.8	356170000	23729000
P11940;H0YAR2;A0A7I2YQ88;E7EQV3;A0A7I2V649;A0A7I2V4N4;E7ERJ7;A0A7I2YQE4;A0A087WTT1;A0A7I2YQ90;Q9H361;H0YAP2;E5RGH3;E5RJB9;A0A6Q8JFT6;H0YB86;H0YBN4;Q4VXU2;E5RH24;A0A6I8PS38;A0A6I8PLA1;B1ANR1;A0A7I2V4V6;A0A6Q8JFV4;E5RHG7;E5RFD8;A0A7I2V3J9;Q5JQF8;Q96DU9;E5RGC4	18;18;18;17;16;16;15;15;15;14;9;7;6;5;5;5;5;5;4;3;3;3;2;2;2;1;1;1;1;1	18;18;18;17;16;16;15;15;15;14;9;7;6;5;5;5;5;5;4;3;3;3;2;2;2;1;1;1;1;1	12;12;12;11;10;11;11;11;11;8;7;7;2;2;3;3;3;3;2;1;1;0;0;2;1;1;1;1;1;1	Polyadenylate-binding protein 1;Polyadenylate-binding protein;Polyadenylate-binding protein 3	PABPC1;PABPC3	sp|P11940|PABP1_HUMAN Polyadenylate-binding protein 1 OS=Homo sapiens OX=9606 GN=PABPC1 PE=1 SV=2;tr|H0YAR2|H0YAR2_HUMAN Polyadenylate-binding protein OS=Homo sapiens OX=9606 GN=PABPC1 PE=1 SV=2;tr|A0A7I2YQ88|A0A7I2YQ88_HUMAN Polyadenylate-binding protein	18	18	12	15	16	15	18	16	17	15	16	15	18	16	17	11	12	11	12	11	11	28.9	28.9	18.2	70.67	636	636;599;633;591;590;577;604;565;588;604;631;131;108;129;619;165;174;614;118;174;199;129;354;192;75;61;151;200;382;43	0	159.22	By MS/MS	By MS/MS	By MS/MS	By MS/MS	By MS/MS	By MS/MS	25.2	26.4	25.2	28.9	25	27.7	628210000	32567000
Q15746;A0A8I5KU53;A0A8I5QKL9;A0A8I5KUP2;A0A8I5KUB2;A0A8I5KTQ1;A0A8I5QJW9;A0A8I5QKW8;A0A8I5QJT9;A0A8I5KUH4;A0A8I5KYZ0;A0A8I5KXG8;A0A8J9G5A3;A0A8I5KS78;D6R9C2;A0A8I5KYA1;A0A8I5KZ33;A0A8I5KVV3	18;18;18;17;17;13;9;8;6;5;4;4;3;3;2;2;1;1	18;18;18;17;17;13;9;8;6;5;4;4;3;3;2;2;1;1	18;18;18;17;17;13;9;8;6;5;4;4;3;3;2;2;1;1	Myosin light chain kinase, smooth muscle;Myosin light chain kinase, smooth muscle, deglutamylated form	MYLK	sp|Q15746|MYLK_HUMAN Myosin light chain kinase, smooth muscle OS=Homo sapiens OX=9606 GN=MYLK PE=1 SV=4;tr|A0A8I5KU53|A0A8I5KU53_HUMAN Myosin light chain kinase, smooth muscle OS=Homo sapiens OX=9606 GN=MYLK PE=1 SV=1;tr|A0A8I5QKL9|A0A8I5QKL9_HUMAN Myosin	18	18	18	18	17	18	12	15	17	18	17	18	12	15	17	18	17	18	12	15	17	12.6	12.6	12.6	210.71	1914	1914;1924;1660;953;924;713;720;690;625;476;462;442;82;76;229;83;47;31	0	120.87	By MS/MS	By MS/MS	By MS/MS	By MS/MS	By MS/MS	By MS/MS	12.6	12.2	12.6	7.9	10.2	12.2	462990000	68242000
A0A994J3N8;A0A994J3H1;P30153;C9J9C1;B3KQV6;A0A994J6A3;P30154;E9PH38;E9PPI5;E9PHZ6;H0YDG7;E9PNM7	18;18;18;17;13;5;5;3;2;2;2;1	18;18;18;17;13;5;5;3;2;2;2;1	18;18;18;17;13;5;5;3;2;2;2;1	Serine/threonine-protein phosphatase 2A 65 kDa regulatory subunit A alpha isoform	PPP2R1A	tr|A0A994J3N8|A0A994J3N8_HUMAN Protein phosphatase 2 scaffold subunit Aalpha OS=Homo sapiens OX=9606 GN=PPP2R1A PE=1 SV=1;tr|A0A994J3H1|A0A994J3H1_HUMAN Protein phosphatase 2 scaffold subunit Aalpha OS=Homo sapiens OX=9606 GN=PPP2R1A PE=1 SV=1;sp|P30153|2A	18	18	18	11	16	16	13	9	11	11	16	16	13	9	11	11	16	16	13	9	11	40.6	40.6	40.6	64.406	581	581;603;589;629;410;140;601;132;83;135;224;119	0	126.86	By MS/MS	By MS/MS	By MS/MS	By MS/MS	By MS/MS	By MS/MS	22.7	34.4	35.5	30.5	20.1	26.5	315010000	35636000
O43854	18	18	18	EGF-like repeat and discoidin I-like domain-containing protein 3	EDIL3	sp|O43854|EDIL3_HUMAN EGF-like repeat and discoidin I-like domain-containing protein 3 OS=Homo sapiens OX=9606 GN=EDIL3 PE=1 SV=1	18	18	18	17	16	14	15	16	18	17	16	14	15	16	18	17	16	14	15	16	18	45	45	45	53.764	480	480	0	169.61	By MS/MS	By MS/MS	By MS/MS	By MS/MS	By MS/MS	By MS/MS	42.3	39.8	34	36.9	41.9	45	1299800000	126630000
P00390;A0A2R8YF59;H0YC68	18;4;3	18;4;3	18;4;3	Glutathione reductase, mitochondrial	GSR	sp|P00390|GSHR_HUMAN Glutathione reductase, mitochondrial OS=Homo sapiens OX=9606 GN=GSR PE=1 SV=2	18	18	18	17	16	18	17	17	18	17	16	18	17	17	18	17	16	18	17	17	18	47.3	47.3	47.3	56.256	522	522;123;131	0	271.92	By MS/MS	By MS/MS	By MS/MS	By MS/MS	By MS/MS	By MS/MS	47.3	40.8	47.3	41.8	47.3	47.3	1.5229e+09	137360000
P00533;C9JYS6;Q504U8;A0A8V8TPW8	18;17;16;2	18;17;16;2	18;17;16;2	Epidermal growth factor receptor;Receptor protein-tyrosine kinase	EGFR	sp|P00533|EGFR_HUMAN Epidermal growth factor receptor OS=Homo sapiens OX=9606 GN=EGFR PE=1 SV=2;tr|C9JYS6|C9JYS6_HUMAN Receptor protein-tyrosine kinase OS=Homo sapiens OX=9606 GN=EGFR PE=1 SV=2;tr|Q504U8|Q504U8_HUMAN Receptor protein-tyrosine kinase OS=Hom	18	18	18	6	7	7	14	12	18	6	7	7	14	12	18	6	7	7	14	12	18	20.2	20.2	20.2	134.28	1210	1210;1157;1091;344	0	122.52	By MS/MS	By MS/MS	By MS/MS	By MS/MS	By MS/MS	By MS/MS	6.6	7.4	7.9	16.4	14.6	20.2	213860000	7825100
P05067;E9PG40;A0A0A0MRG2;H7C0V9;H7C2L2	18;17;15;12;2	18;17;15;12;2	17;16;14;11;2	Amyloid beta A4 protein;N-APP;Soluble APP-alpha;Soluble APP-beta;C99;Beta-amyloid protein 42;Beta-amyloid protein 40;C83;P3(42);P3(40);C80;Gamma-secretase C-terminal fragment 59;Gamma-secretase C-terminal fragment 57;Gamma-secretase C-terminal fragment 50;C31	APP	sp|P05067|A4_HUMAN Amyloid-beta precursor protein OS=Homo sapiens OX=9606 GN=APP PE=1 SV=3;tr|E9PG40|E9PG40_HUMAN Amyloid-beta A4 protein OS=Homo sapiens OX=9606 GN=APP PE=1 SV=1;tr|A0A0A0MRG2|A0A0A0MRG2_HUMAN Amyloid-beta A4 protein OS=Homo sapiens OX=960	18	18	17	17	18	17	15	18	16	17	18	17	15	18	16	16	17	16	14	17	15	29.4	29.4	28.3	86.942	770	770;714;660;485;181	0	319.88	By MS/MS	By MS/MS	By MS/MS	By MS/MS	By MS/MS	By MS/MS	27.4	29.4	27.8	24.2	29.4	25.8	2.101e+09	201460000
P05121	18	18	18	Plasminogen activator inhibitor 1	SERPINE1	sp|P05121|PAI1_HUMAN Plasminogen activator inhibitor 1 OS=Homo sapiens OX=9606 GN=SERPINE1 PE=1 SV=1	18	18	18	17	17	15	17	15	15	17	17	15	17	15	15	17	17	15	17	15	15	55.2	55.2	55.2	45.059	402	402	0	231.49	By MS/MS	By MS/MS	By MS/MS	By MS/MS	By MS/MS	By MS/MS	50.2	55.2	45	53	45	43.8	1.8458e+09	184410000
P07093;C9JN98	18;9	18;9	18;9	Glia-derived nexin	SERPINE2	sp|P07093|GDN_HUMAN Glia-derived nexin OS=Homo sapiens OX=9606 GN=SERPINE2 PE=1 SV=1;tr|C9JN98|C9JN98_HUMAN Serpin family E member 2 (Fragment) OS=Homo sapiens OX=9606 GN=SERPINE2 PE=1 SV=8	18	18	18	16	17	15	15	16	17	16	17	15	15	16	17	16	17	15	15	16	17	44.5	44.5	44.5	44.002	398	398;275	0	152.75	By MS/MS	By MS/MS	By MS/MS	By MS/MS	By MS/MS	By MS/MS	39.2	40.5	35.2	37.9	39.9	39.7	1.0021e+09	86862000
P08236;F8WBK6;F2Z3L6	18;4;4	18;4;4	18;4;4	Beta-glucuronidase	GUSB	sp|P08236|BGLR_HUMAN Beta-glucuronidase OS=Homo sapiens OX=9606 GN=GUSB PE=1 SV=2	18	18	18	0	0	2	17	13	18	0	0	2	17	13	18	0	0	2	17	13	18	34.1	34.1	34.1	74.731	651	651;134;144	0	239.1			By matching	By MS/MS	By MS/MS	By MS/MS	0	0	3.1	32.9	27.6	34.1	1193500000	0
P08727;C9JM50;K7EMS3	18;10;7	10;3;4	9;2;4	Keratin, type I cytoskeletal 19	KRT19	sp|P08727|K1C19_HUMAN Keratin, type I cytoskeletal 19 OS=Homo sapiens OX=9606 GN=KRT19 PE=1 SV=4;tr|C9JM50|C9JM50_HUMAN Keratin 19 (Fragment) OS=Homo sapiens OX=9606 GN=KRT19 PE=1 SV=1	18	10	9	7	7	4	17	8	8	0	0	0	10	0	0	0	0	0	9	0	0	43.5	29.8	27.5	44.105	400	400;196;181	0	83.182	By matching	By matching	By matching	By MS/MS	By matching	By matching	13.2	13.2	8	40.8	16	16	69037000	0
P19883;H0YA75;H0YAF9	18;13;7	18;13;7	18;13;7	Follistatin	FST	sp|P19883|FST_HUMAN Follistatin OS=Homo sapiens OX=9606 GN=FST PE=1 SV=2;tr|H0YA75|H0YA75_HUMAN Follistatin (Fragment) OS=Homo sapiens OX=9606 GN=FST PE=1 SV=1	18	18	18	17	17	16	17	16	17	17	17	16	17	16	17	17	17	16	17	16	17	57.6	57.6	57.6	38.007	344	344;215;102	0	282.75	By MS/MS	By MS/MS	By MS/MS	By MS/MS	By MS/MS	By MS/MS	55.5	55.5	55.5	57.3	57	57.3	2907700000	174480000
P20020;A0A804HKZ0;A0A2R8Y4R4;A0A994J581;A0A994J5M1;Q16720;Q01814;A0A994J4Z0;A0A2U3U055;A0A2U3TZI3;H0YHH6;A0A0U1RQU3;F8W1V5;A0A2R8Y535	18;6;6;6;6;6;6;5;5;5;2;2;1;1	10;0;1;0;0;0;1;3;0;0;2;2;1;0	10;0;1;0;0;0;1;3;0;0;2;2;1;0	Plasma membrane calcium-transporting ATPase 1	ATP2B1	sp|P20020|AT2B1_HUMAN Plasma membrane calcium-transporting ATPase 1 OS=Homo sapiens OX=9606 GN=ATP2B1 PE=1 SV=4	18	10	10	4	6	4	15	11	17	0	1	1	9	4	9	0	1	1	9	4	9	22	12.1	12.1	134.68	1220	1220;895;996;1185;1249;1220;1243;305;1160;1188;162;300;101;387	0	76.818	By matching	By matching	By matching	By MS/MS	By MS/MS	By MS/MS	4.9	8	5.2	17.9	13.7	20.3	69742000	0
P21399;F5H2R8;F5H143;F5H3Z7;E9PEF1;O00408	18;1;1;1;1;1	18;1;1;1;1;1	18;1;1;1;1;1	Cytoplasmic aconitate hydratase	ACO1	sp|P21399|ACOHC_HUMAN Cytoplasmic aconitate hydratase OS=Homo sapiens OX=9606 GN=ACO1 PE=1 SV=3	18	18	18	6	9	11	18	17	18	6	9	11	18	17	18	6	9	11	18	17	18	27.3	27.3	27.3	98.398	889	889;65;92;106;826;941	0	147.15	By MS/MS	By MS/MS	By MS/MS	By MS/MS	By MS/MS	By MS/MS	6.2	13.8	16.1	27.3	26.3	27.3	296240000	6903400
P21589;Q96B60;H0Y7R7;H0Y3X5	18;7;6;3	18;7;6;3	18;7;6;3	5-nucleotidase	NT5E	sp|P21589|5NTD_HUMAN 5-nucleotidase OS=Homo sapiens OX=9606 GN=NT5E PE=1 SV=1	18	18	18	10	14	12	16	15	17	10	14	12	16	15	17	10	14	12	16	15	17	42.3	42.3	42.3	63.367	574	574;264;230;179	0	223.52	By MS/MS	By MS/MS	By MS/MS	By MS/MS	By MS/MS	By MS/MS	21.8	33.1	29.6	40.2	33.8	37.6	848910000	29962000
P23634;H0YDG5;H7BZS8;H7BY13	18;1;1;1	18;1;1;1	10;1;1;1	Plasma membrane calcium-transporting ATPase 4	ATP2B4	sp|P23634|AT2B4_HUMAN Plasma membrane calcium-transporting ATPase 4 OS=Homo sapiens OX=9606 GN=ATP2B4 PE=1 SV=2	18	18	10	8	10	6	15	15	18	8	10	6	15	15	18	4	5	3	9	8	10	20.9	20.9	11.2	137.92	1241	1241;102;117;129	0	164.56	By MS/MS	By MS/MS	By MS/MS	By MS/MS	By MS/MS	By MS/MS	8.7	11.3	6.8	17.6	17	20.9	340040000	11254000
P31939;C9JLK0;H7C1S2;F8WEF0	18;5;4;3	18;5;4;3	18;5;4;3	Bifunctional purine biosynthesis protein PURH;Phosphoribosylaminoimidazolecarboxamide formyltransferase;IMP cyclohydrolase	ATIC	sp|P31939|PUR9_HUMAN Bifunctional purine biosynthesis protein ATIC OS=Homo sapiens OX=9606 GN=ATIC PE=1 SV=3	18	18	18	10	18	14	11	14	14	10	18	14	11	14	14	10	18	14	11	14	14	43.9	43.9	43.9	64.615	592	592;170;231;84	0	136.19	By MS/MS	By MS/MS	By MS/MS	By MS/MS	By MS/MS	By MS/MS	25	43.9	32.3	29.4	31.9	33.8	228990000	15016000
P50991	18	18	18	T-complex protein 1 subunit delta	CCT4	sp|P50991|TCPD_HUMAN T-complex protein 1 subunit delta OS=Homo sapiens OX=9606 GN=CCT4 PE=1 SV=4	18	18	18	18	17	15	16	13	16	18	17	15	16	13	16	18	17	15	16	13	16	44.3	44.3	44.3	57.924	539	539	0	136.08	By MS/MS	By MS/MS	By MS/MS	By MS/MS	By MS/MS	By MS/MS	44.3	42.5	37.3	41.9	26	40.4	357590000	32354000
P63104;E7EX29;B0AZS6;B7Z2E6;H0YB80;E7ESK7;E9PD24;E7EVZ2;E5RIR4;E5RGE1	18;15;12;9;9;9;7;7;6;5	15;12;11;8;8;7;5;5;4;3	13;10;9;6;6;7;5;5;4;3	14-3-3 protein zeta/delta	YWHAZ	sp|P63104|1433Z_HUMAN 14-3-3 protein zeta/delta OS=Homo sapiens OX=9606 GN=YWHAZ PE=1 SV=1;tr|E7EX29|E7EX29_HUMAN Tyrosine 3-monooxygenase/tryptophan 5-monooxygenase activation protein zeta (Fragment) OS=Homo sapiens OX=9606 GN=YWHAZ PE=1 SV=1;tr|B0AZS6|B0	18	15	13	18	18	18	18	18	18	15	15	15	15	15	15	13	13	13	13	13	13	73.1	62.9	58.8	27.745	245	245;246;168;125;130;137;92;98;75;51	0	323.31	By MS/MS	By MS/MS	By MS/MS	By MS/MS	By MS/MS	By MS/MS	73.1	73.1	73.1	73.1	73.1	73.1	16927000000	1448300000
P78371;F5GWF6;F8VQ14	18;17;14	18;17;14	18;17;14	T-complex protein 1 subunit beta	CCT2	sp|P78371|TCPB_HUMAN T-complex protein 1 subunit beta OS=Homo sapiens OX=9606 GN=CCT2 PE=1 SV=4;tr|F5GWF6|F5GWF6_HUMAN T-complex protein 1 subunit beta OS=Homo sapiens OX=9606 GN=CCT2 PE=1 SV=2;tr|F8VQ14|F8VQ14_HUMAN T-complex protein 1 subunit beta OS=Hom	18	18	18	16	17	16	16	14	17	16	17	16	16	14	17	16	17	16	16	14	17	49.3	49.3	49.3	57.488	535	535;530;416	0	171.53	By MS/MS	By MS/MS	By MS/MS	By MS/MS	By MS/MS	By MS/MS	42.6	46.7	45	45.2	40.2	47.9	422950000	45765000
P80303;E9PKG6;E9PLR0;E9PLE9;A0A2R8Y6G7;H0YEG8;E9PM22;E9PJP3;H0YD18	18;15;9;9;9;6;4;3;3	18;15;9;9;9;6;4;3;3	18;15;9;9;9;6;4;3;3	Nucleobindin-2;Nesfatin-1	NUCB2	sp|P80303|NUCB2_HUMAN Nucleobindin-2 OS=Homo sapiens OX=9606 GN=NUCB2 PE=1 SV=3;tr|E9PKG6|E9PKG6_HUMAN Nucleobindin 2 OS=Homo sapiens OX=9606 GN=NUCB2 PE=1 SV=2;tr|E9PLR0|E9PLR0_HUMAN Nucleobindin 2 (Fragment) OS=Homo sapiens OX=9606 GN=NUCB2 PE=1 SV=1;tr|	18	18	18	17	17	16	16	17	17	17	17	16	16	17	17	17	17	16	16	17	17	46.4	46.4	46.4	50.222	420	420;338;195;198;231;198;90;69;73	0	240.83	By MS/MS	By MS/MS	By MS/MS	By MS/MS	By MS/MS	By MS/MS	46	44	42.4	43.6	44	44	1369600000	104580000
Q10471;F8VUJ3;Q8N4A0	18;1;1	18;1;1	18;1;1	Polypeptide N-acetylgalactosaminyltransferase 2;Polypeptide N-acetylgalactosaminyltransferase 2 soluble form	GALNT2	sp|Q10471|GALT2_HUMAN Polypeptide N-acetylgalactosaminyltransferase 2 OS=Homo sapiens OX=9606 GN=GALNT2 PE=1 SV=1	18	18	18	14	16	14	13	15	17	14	16	14	13	15	17	14	16	14	13	15	17	38.7	38.7	38.7	64.732	571	571;575;578	0	121.74	By MS/MS	By MS/MS	By MS/MS	By MS/MS	By MS/MS	By MS/MS	26.3	32.7	29.2	24.2	32.4	35.2	458960000	51979000
Q15046;H3BVA8;J3KRL2;H3BPV7;H3BRC9	18;5;3;2;1	18;5;3;2;1	18;5;3;2;1	Lysine--tRNA ligase	KARS	sp|Q15046|SYK_HUMAN Lysine--tRNA ligase OS=Homo sapiens OX=9606 GN=KARS1 PE=1 SV=3	18	18	18	14	16	13	13	14	14	14	16	13	13	14	14	14	16	13	13	14	14	33.8	33.8	33.8	68.047	597	597;256;102;104;76	0	121.53	By MS/MS	By MS/MS	By MS/MS	By MS/MS	By MS/MS	By MS/MS	28.1	32	27.3	23.3	28.3	27.1	333850000	25877000
Q16270	18	18	18	Insulin-like growth factor-binding protein 7	IGFBP7	sp|Q16270|IBP7_HUMAN Insulin-like growth factor-binding protein 7 OS=Homo sapiens OX=9606 GN=IGFBP7 PE=1 SV=1	18	18	18	15	17	17	17	17	18	15	17	17	17	17	18	15	17	17	17	17	18	60.6	60.6	60.6	29.13	282	282	0	323.31	By MS/MS	By MS/MS	By MS/MS	By MS/MS	By MS/MS	By MS/MS	56	60.6	60.6	58.9	58.9	60.6	19559000000	2582300000
Q16706;H0YLB9;A0A0C4DGL1;H0YNG5;P49641	18;1;1;1;1	18;1;1;1;1	18;1;1;1;1	Alpha-mannosidase 2	MAN2A1	sp|Q16706|MA2A1_HUMAN Alpha-mannosidase 2 OS=Homo sapiens OX=9606 GN=MAN2A1 PE=1 SV=2	18	18	18	14	14	16	14	15	15	14	14	16	14	15	15	14	14	16	14	15	15	18.9	18.9	18.9	131.14	1144	1144;793;796;938;1150	0	126.01	By MS/MS	By MS/MS	By MS/MS	By MS/MS	By MS/MS	By MS/MS	14.1	14	16.6	13.6	15.3	15.3	263550000	23471000
Q5TCU3;P07951	18;17	1;0	1;0	Tropomyosin beta chain	TPM2	tr|Q5TCU3|Q5TCU3_HUMAN Tropomyosin 2 OS=Homo sapiens OX=9606 GN=TPM2 PE=1 SV=1;sp|P07951|TPM2_HUMAN Tropomyosin beta chain OS=Homo sapiens OX=9606 GN=TPM2 PE=1 SV=1	18	1	1	18	17	17	18	18	18	1	1	1	1	1	1	1	1	1	1	1	1	47.9	4.6	4.6	32.814	284	284;284	0	15.825	By MS/MS	By MS/MS	By MS/MS	By MS/MS	By MS/MS	By MS/MS	47.9	47.5	46.5	47.9	47.9	47.9	26451000	1262100
Q8WUJ3;H0YL56	18;2	18;2	18;2	Cell migration-inducing and hyaluronan-binding protein	CEMIP	sp|Q8WUJ3|CEMIP_HUMAN Cell migration-inducing and hyaluronan-binding protein OS=Homo sapiens OX=9606 GN=CEMIP PE=1 SV=2	18	18	18	6	11	11	15	15	13	6	11	11	15	15	13	6	11	11	15	15	13	17.9	17.9	17.9	153	1361	1361;145	0	128.66	By MS/MS	By MS/MS	By MS/MS	By MS/MS	By MS/MS	By MS/MS	5.4	10.1	11.1	14.8	14.3	12.6	184850000	8703800
Q96G03;E7ENQ8;E9PD70	18;6;5	18;6;5	18;6;5	Phosphoglucomutase-2	PGM2	sp|Q96G03|PGM2_HUMAN Phosphopentomutase OS=Homo sapiens OX=9606 GN=PGM2 PE=1 SV=4	18	18	18	10	9	8	14	9	18	10	9	8	14	9	18	10	9	8	14	9	18	36.4	36.4	36.4	68.283	612	612;195;86	0	129.68	By MS/MS	By MS/MS	By MS/MS	By MS/MS	By MS/MS	By MS/MS	18.1	18.8	16.3	28.8	17.5	36.4	293270000	14864000
Q96TA1	18	18	18	Niban-like protein 1	FAM129B	sp|Q96TA1|NIBA2_HUMAN Protein Niban 2 OS=Homo sapiens OX=9606 GN=NIBAN2 PE=1 SV=3	18	18	18	16	17	15	17	15	14	16	17	15	17	15	14	16	17	15	17	15	14	28	28	28	84.137	746	746	0	156.01	By MS/MS	By MS/MS	By MS/MS	By MS/MS	By MS/MS	By MS/MS	24.9	27.9	25.2	25.9	22.8	23.3	565510000	54465000
Q9UBG0;E7EME3	18;3	18;3	18;3	C-type mannose receptor 2	MRC2	sp|Q9UBG0|MRC2_HUMAN C-type mannose receptor 2 OS=Homo sapiens OX=9606 GN=MRC2 PE=1 SV=2	18	18	18	13	15	15	14	13	17	13	15	15	14	13	17	13	15	15	14	13	17	18.4	18.4	18.4	166.67	1479	1479;345	0	153.05	By MS/MS	By MS/MS	By MS/MS	By MS/MS	By MS/MS	By MS/MS	13.5	15.4	15.1	14.4	13.5	17.3	317940000	27168000
Q9UJ70;H7C3G9;C9JEV6;H7C286;H7C1L7;H0YEB7;E9PPU6;H0YE82;H0YF44;H0YC94	18;17;15;10;7;7;5;4;4;4	18;17;15;10;7;7;5;4;4;4	18;17;15;10;7;7;5;4;4;4	N-acetyl-D-glucosamine kinase	NAGK	sp|Q9UJ70|NAGK_HUMAN N-acetyl-D-glucosamine kinase OS=Homo sapiens OX=9606 GN=NAGK PE=1 SV=4;tr|H7C3G9|H7C3G9_HUMAN N-acetyl-D-glucosamine kinase OS=Homo sapiens OX=9606 GN=NAGK PE=1 SV=2;tr|C9JEV6|C9JEV6_HUMAN N-acetyl-D-glucosamine kinase OS=Homo sapiens	18	18	18	13	17	15	17	15	17	13	17	15	17	15	17	13	17	15	17	15	17	68	68	68	37.375	344	344;340;293;196;159;182;94;84;109;136	0	199.81	By MS/MS	By MS/MS	By MS/MS	By MS/MS	By MS/MS	By MS/MS	49.7	58.4	55.2	68	54.9	68	613020000	43666000
A0A7I2V4I6;P22626;A0A7I2V4N1;A0A7I2V3P1;A0A7I2V3P7;A0A7I2V323;A0A7I2V4S4;A0A087WUI2;A0A024RA28;A0A7I2V4N0;A0A7I2YQN4	17;17;16;16;16;16;15;13;13;11;9	17;17;16;16;16;16;15;13;13;11;9	16;16;15;15;15;15;14;12;12;10;8	Heterogeneous nuclear ribonucleoproteins A2/B1	HNRNPA2B1;HNRPA2B1	tr|A0A7I2V4I6|A0A7I2V4I6_HUMAN Heterogeneous nuclear ribonucleoproteins A2/B1 OS=Homo sapiens OX=9606 GN=HNRNPA2B1 PE=1 SV=1;sp|P22626|ROA2_HUMAN Heterogeneous nuclear ribonucleoproteins A2/B1 OS=Homo sapiens OX=9606 GN=HNRNPA2B1 PE=1 SV=2;tr|A0A7I2V4N1|A0	17	17	16	15	17	16	16	17	16	15	17	16	16	17	16	14	16	15	15	16	15	52.2	52.2	52.2	34.259	318	318;353;301;309;325;333;260;261;301;158;155	0	231.49	By MS/MS	By MS/MS	By MS/MS	By MS/MS	By MS/MS	By MS/MS	49.4	52.2	49.7	49.7	52.2	51.9	2.9952e+09	353080000
A0A8I5KX71;Q5T1M5;A0A8I5QJ94;A0A8I5QJL3;A0A8I5KRH4;A0A8I5KV70;A0A8I5KXA6;A0A8I5KQM8;A0A8I5KRZ8	17;17;16;16;5;5;5;5;3	17;17;16;16;5;5;5;5;3	17;17;16;16;5;5;5;5;3	FK506-binding protein 15	FKBP15	tr|A0A8I5KX71|A0A8I5KX71_HUMAN peptidylprolyl isomerase OS=Homo sapiens OX=9606 GN=FKBP15 PE=1 SV=1;sp|Q5T1M5|FKB15_HUMAN FK506-binding protein 15 OS=Homo sapiens OX=9606 GN=FKBP15 PE=1 SV=2;tr|A0A8I5QJ94|A0A8I5QJ94_HUMAN peptidylprolyl isomerase OS=Homo s	17	17	17	0	0	0	13	6	12	0	0	0	13	6	12	0	0	0	13	6	12	17.7	17.7	17.7	137.57	1256	1256;1219;1173;1203;344;363;483;604;537	0	149.13				By MS/MS	By MS/MS	By MS/MS	0	0	0	11.7	6.8	14.5	109330000	0
A0A8V8TMD7;A0A8V8TME2;A0A8V8TP41;Q86UX7;A0A8V8TNT4;F5H3I6;F5H1C6;A0A8V8TMT4;A0A8V8TMB3;A0A8V8TMU1;A0A8V8TMS8;A0A8V8TMT7;A0A8V8TP46;A0A8V8TNT9;H0YFT5	17;17;17;17;16;11;10;9;9;8;5;4;3;2;1	17;17;17;17;16;11;10;9;9;8;5;4;3;2;1	17;17;17;17;16;11;10;9;9;8;5;4;3;2;1	Fermitin family homolog 3	FERMT3	tr|A0A8V8TMD7|A0A8V8TMD7_HUMAN FERM domain containing kindlin 3 OS=Homo sapiens OX=9606 GN=FERMT3 PE=1 SV=1;tr|A0A8V8TME2|A0A8V8TME2_HUMAN FERM domain containing kindlin 3 OS=Homo sapiens OX=9606 GN=FERMT3 PE=1 SV=1;tr|A0A8V8TP41|A0A8V8TP41_HUMAN FERM doma	17	17	17	0	0	0	16	10	17	0	0	0	16	10	17	0	0	0	16	10	17	35.9	35.9	35.9	70.782	618	618;661;670;667;585;483;286;266;273;446;192;221;86;189;130	0	176.49				By MS/MS	By MS/MS	By MS/MS	0	0	0	31.2	19.9	35.9	544350000	0
A1L4H1;M0QZ17	17;4	17;4	17;4	Soluble scavenger receptor cysteine-rich domain-containing protein SSC5D	SSC5D	sp|A1L4H1|SRCRL_HUMAN Soluble scavenger receptor cysteine-rich domain-containing protein SSC5D OS=Homo sapiens OX=9606 GN=SSC5D PE=1 SV=3	17	17	17	15	17	15	7	15	13	15	17	15	7	15	13	15	17	15	7	15	13	18.8	18.8	18.8	165.74	1573	1573;90	0	189.52	By MS/MS	By MS/MS	By MS/MS	By MS/MS	By MS/MS	By MS/MS	16.5	18.8	17	8.5	16.5	14.4	323790000	45737000
P07858;E9PHZ5;A0A7I2V440;A0A7P0NGZ6;A0A7I2YQK9;E9PQM1;E9PR21;A0A7I2V4Z9;E9PSG5;A0A7I2V668;E9PKQ7;E9PNL5;E9PLY3;A0A7I2V4S6;A0A7I2V302;E9PCB3;A0A7I2V2J1;E9PS78;A0A7I2V367;R4GMQ5;E9PL32;E9PKX0;E9PIS1	17;17;16;16;15;14;14;13;13;12;8;8;8;8;7;7;7;6;5;3;2;2;2	17;17;16;16;15;14;14;13;13;12;8;8;8;8;7;7;7;6;5;3;2;2;2	17;17;16;16;15;14;14;13;13;12;8;8;8;8;7;7;7;6;5;3;2;2;2	Cathepsin B;Cathepsin B light chain;Cathepsin B heavy chain	CTSB	sp|P07858|CATB_HUMAN Cathepsin B OS=Homo sapiens OX=9606 GN=CTSB PE=1 SV=3;tr|E9PHZ5|E9PHZ5_HUMAN Cathepsin B OS=Homo sapiens OX=9606 GN=CTSB PE=1 SV=9;tr|A0A7I2V440|A0A7I2V440_HUMAN Cathepsin B OS=Homo sapiens OX=9606 GN=CTSB PE=1 SV=1;tr|A0A7P0NGZ6|A0A7P	17	17	17	16	17	17	16	16	16	16	17	17	16	16	16	16	17	17	16	16	16	55.2	55.2	55.2	37.821	339	339;371;356;338;324;283;320;323;291;267;136;143;165;271;118;110;139;92;192;76;68;70;55	0	323.31	By MS/MS	By MS/MS	By MS/MS	By MS/MS	By MS/MS	By MS/MS	55.2	55.2	55.2	55.2	55.2	55.2	8.4396e+09	1.0708e+09
F5H365;Q15436;G3V4V1;G3V1W4;G3V3G5;G3V2R6;G3V5X8;G3V4Q2;G3V5K1	17;17;5;5;5;5;4;4;2	17;17;5;5;5;5;4;4;2	14;14;3;3;3;3;3;3;1	Protein transport protein Sec23A	SEC23A	tr|F5H365|F5H365_HUMAN Protein transport protein SEC23 OS=Homo sapiens OX=9606 GN=SEC23A PE=1 SV=1;sp|Q15436|SC23A_HUMAN Protein transport protein Sec23A OS=Homo sapiens OX=9606 GN=SEC23A PE=1 SV=2	17	17	14	15	16	16	12	9	12	15	16	16	12	9	12	13	13	13	9	7	9	30.4	30.4	25.5	82.968	736	736;765;93;108;140;169;85;86;40	0	141.49	By MS/MS	By MS/MS	By MS/MS	By MS/MS	By MS/MS	By MS/MS	28	29.3	28.5	22.1	16.7	21.7	276790000	41737000
P06865;H3BP20;H3BS10;A0A804HIQ5;A0A804HLJ5;A0A804HKX5;A0A804HIC8;A0A804HIU3;H3BTD4;H3BU85;A0A804HJ97;A0A087WUJ7;A0A804HK32;H3BT62;H3BQ04;H3BVH8;A0A804HIC7;A0A087WTY2;A0A804HJK0;H3BRP6	17;17;15;14;14;14;10;9;9;9;5;2;1;1;1;1;1;1;1;1	17;17;15;14;14;14;10;9;9;9;5;2;1;1;1;1;1;1;1;1	17;17;15;14;14;14;10;9;9;9;5;2;1;1;1;1;1;1;1;1	Beta-hexosaminidase subunit alpha;Beta-hexosaminidase	HEXA	sp|P06865|HEXA_HUMAN Beta-hexosaminidase subunit alpha OS=Homo sapiens OX=9606 GN=HEXA PE=1 SV=2;tr|H3BP20|H3BP20_HUMAN Beta-hexosaminidase OS=Homo sapiens OX=9606 GN=HEXA PE=1 SV=1;tr|H3BS10|H3BS10_HUMAN Beta-hexosaminidase OS=Homo sapiens OX=9606 GN=HEXA	17	17	17	15	15	14	16	16	17	15	15	14	16	16	17	15	15	14	16	16	17	32.7	32.7	32.7	60.702	529	529;540;509;485;474;473;390;358;373;360;257;227;90;143;143;134;121;119;96;88	0	197.84	By MS/MS	By MS/MS	By MS/MS	By MS/MS	By MS/MS	By MS/MS	27	27	25.5	31	29.1	32.7	1.5706e+09	132340000
O00534;B4DHS6	17;9	17;9	17;9	von Willebrand factor A domain-containing protein 5A	VWA5A	sp|O00534|VMA5A_HUMAN von Willebrand factor A domain-containing protein 5A OS=Homo sapiens OX=9606 GN=VWA5A PE=1 SV=2;tr|B4DHS6|B4DHS6_HUMAN cDNA FLJ55206, highly similar to Loss of heterozygosity 11 chromosomal region 2 gene A protein OS=Homo sapiens OX=9	17	17	17	10	14	17	15	15	14	10	14	17	15	15	14	10	14	17	15	15	14	28.1	28.1	28.1	86.488	786	786;431	0	109.86	By MS/MS	By MS/MS	By MS/MS	By MS/MS	By MS/MS	By MS/MS	14.8	22.6	28.1	25.3	23.8	22.4	261950000	21079000
O15143;C9JEY1;C9K057;F8VXW2;C9JBJ7;C9JTT6;C9JM51	17;15;15;7;6;5;1	3;1;1;1;1;1;1	3;1;1;1;1;1;1	Actin-related protein 2/3 complex subunit 1B	ARPC1B	sp|O15143|ARC1B_HUMAN Actin-related protein 2/3 complex subunit 1B OS=Homo sapiens OX=9606 GN=ARPC1B PE=1 SV=3;tr|C9JEY1|C9JEY1_HUMAN Actin related protein 2/3 complex subunit 1B (Fragment) OS=Homo sapiens OX=9606 GN=ARPC1B PE=1 SV=2;tr|C9K057|C9K057_HUMAN	17	3	3	9	11	11	15	13	16	2	2	2	2	2	3	2	2	2	2	2	3	53	13.2	13.2	40.949	372	372;334;352;130;102;82;30	0	57.142	By MS/MS	By MS/MS	By MS/MS	By MS/MS	By MS/MS	By MS/MS	26.3	32.8	29	47.6	36.8	50.8	152810000	6579600
O60763	17	17	17	General vesicular transport factor p115	USO1	sp|O60763|USO1_HUMAN General vesicular transport factor p115 OS=Homo sapiens OX=9606 GN=USO1 PE=1 SV=2	17	17	17	11	11	11	15	12	16	11	11	11	15	12	16	11	11	11	15	12	16	24.4	24.4	24.4	107.89	962	962	0	157.22	By MS/MS	By MS/MS	By MS/MS	By MS/MS	By MS/MS	By MS/MS	14.8	15.3	14.8	21.3	18	22.3	223930000	13779000
O95479	17	17	17	GDH/6PGL endoplasmic bifunctional protein;Glucose 1-dehydrogenase;6-phosphogluconolactonase	H6PD	sp|O95479|G6PE_HUMAN GDH/6PGL endoplasmic bifunctional protein OS=Homo sapiens OX=9606 GN=H6PD PE=1 SV=2	17	17	17	5	2	5	17	14	16	5	2	5	17	14	16	5	2	5	17	14	16	25.9	25.9	25.9	88.892	791	791	0	148.23	By MS/MS	By matching	By MS/MS	By MS/MS	By MS/MS	By MS/MS	6.6	2.9	7.1	25.9	21.5	24	286740000	3407300
O95967;E9PRU1;H0YET5;E9PRQ8;E9PKA3;H0YEU0;E9PI47;H0YCR9	17;16;6;5;5;4;3;2	17;16;6;5;5;4;3;2	17;16;6;5;5;4;3;2	EGF-containing fibulin-like extracellular matrix protein 2	EFEMP2	sp|O95967|FBLN4_HUMAN EGF-containing fibulin-like extracellular matrix protein 2 OS=Homo sapiens OX=9606 GN=EFEMP2 PE=1 SV=3;tr|E9PRU1|E9PRU1_HUMAN EGF containing fibulin extracellular matrix protein 2 OS=Homo sapiens OX=9606 GN=EFEMP2 PE=1 SV=1	17	17	17	17	17	17	12	15	15	17	17	17	12	15	15	17	17	17	12	15	15	50.3	50.3	50.3	49.405	443	443;436;182;183;202;74;76;69	0	323.31	By MS/MS	By MS/MS	By MS/MS	By MS/MS	By MS/MS	By MS/MS	50.3	50.3	50.3	39.1	43.8	46.5	1.9457e+09	277050000
P00338;F5GYU2;F5GXY2;F5GXH2;F5H5J4;F5H6W8;F5GZQ4;F5GWW2;F5GXU1;F5GXC7;F5H8H6;P07864;Q6ZMR3;F5H5G7;F5H155;G3XAP5;F5H245	17;8;8;7;5;5;3;2;2;2;2;1;1;1;1;1;1	16;8;8;7;5;5;3;2;2;2;2;0;0;0;0;0;0	16;8;8;7;5;5;3;2;2;2;2;0;0;0;0;0;0	L-lactate dehydrogenase A chain	LDHA	sp|P00338|LDHA_HUMAN L-lactate dehydrogenase A chain OS=Homo sapiens OX=9606 GN=LDHA PE=1 SV=2	17	16	16	17	17	17	17	17	17	16	16	16	16	16	16	16	16	16	16	16	16	43.1	39.5	39.5	36.688	332	332;144;156;114;89;94;72;45;46;45;42;332;332;183;225;241;318	0	209.4	By MS/MS	By MS/MS	By MS/MS	By MS/MS	By MS/MS	By MS/MS	43.1	43.1	43.1	43.1	43.1	43.1	3.1742e+09	365300000
P00750;A0A7I2YQ93;B4DNJ1;B4DN26;E7ESF4;A0A7I2V6D6;A0A7I2V268;E5RHG4;E5RGA1;H0YBH9	17;16;15;15;15;9;5;4;4;2	17;16;15;15;15;9;5;4;4;2	17;16;15;15;15;9;5;4;4;2	Tissue-type plasminogen activator;Tissue-type plasminogen activator chain A;Tissue-type plasminogen activator chain B	PLAT	sp|P00750|TPA_HUMAN Tissue-type plasminogen activator OS=Homo sapiens OX=9606 GN=PLAT PE=1 SV=1;tr|A0A7I2YQ93|A0A7I2YQ93_HUMAN t-plasminogen activator OS=Homo sapiens OX=9606 GN=PLAT PE=1 SV=1;tr|B4DNJ1|B4DNJ1_HUMAN Plasminogen activator, tissue type OS=Ho	17	17	17	16	17	16	9	5	14	16	17	16	9	5	14	16	17	16	9	5	14	39.3	39.3	39.3	62.916	562	562;583;436;473;499;392;182;157;178;96	0	196.48	By MS/MS	By MS/MS	By MS/MS	By MS/MS	By MS/MS	By MS/MS	35.1	39.3	37.9	24	12.1	33.5	350900000	61862000
P07814;V9GYZ6;V9GZ76	17;9;3	17;9;3	17;9;3	Bifunctional glutamate/proline--tRNA ligase;Glutamate--tRNA ligase;Proline--tRNA ligase	EPRS	sp|P07814|SYEP_HUMAN Bifunctional glutamate/proline--tRNA ligase OS=Homo sapiens OX=9606 GN=EPRS1 PE=1 SV=5;tr|V9GYZ6|V9GYZ6_HUMAN glutamate--tRNA ligase (Fragment) OS=Homo sapiens OX=9606 GN=EPRS1 PE=1 SV=1	17	17	17	9	10	11	13	10	13	9	10	11	13	10	13	9	10	11	13	10	13	17.7	17.7	17.7	170.59	1512	1512;968;194	0	152.58	By MS/MS	By MS/MS	By MS/MS	By MS/MS	By MS/MS	By MS/MS	9.5	10.1	11.4	13.2	9.5	13.4	220060000	21189000
P11215;H3BMV4	17;1	17;1	16;1	Integrin alpha-M	ITGAM	sp|P11215|ITAM_HUMAN Integrin alpha-M OS=Homo sapiens OX=9606 GN=ITGAM PE=1 SV=2	17	17	16	0	0	0	17	9	15	0	0	0	17	9	15	0	0	0	16	8	14	18	18	17	127.18	1152	1152;165	0	138.35				By MS/MS	By MS/MS	By MS/MS	0	0	0	18	8.3	15.7	202640000	0
P12429;D6RA82;D6RFG5;D6RCA8;D6RFJ9;D6RAZ8	17;15;7;4;3;3	17;15;7;4;3;3	17;15;7;4;3;3	Annexin A3;Annexin	ANXA3	sp|P12429|ANXA3_HUMAN Annexin A3 OS=Homo sapiens OX=9606 GN=ANXA3 PE=1 SV=3;tr|D6RA82|D6RA82_HUMAN Annexin OS=Homo sapiens OX=9606 GN=ANXA3 PE=1 SV=1	17	17	17	0	1	2	17	8	15	0	1	2	17	8	15	0	1	2	17	8	15	55.7	55.7	55.7	36.375	323	323;284;154;134;55;104	0	153.93		By MS/MS	By MS/MS	By MS/MS	By MS/MS	By MS/MS	0	2.8	7.7	55.7	29.4	53.3	377590000	0
P14550;Q5T621;V9GYG2;V9GYP9	17;6;5;5	17;6;5;5	17;6;5;5	Alcohol dehydrogenase [NADP(+)]	AKR1A1	sp|P14550|AK1A1_HUMAN Aldo-keto reductase family 1 member A1 OS=Homo sapiens OX=9606 GN=AKR1A1 PE=1 SV=3	17	17	17	14	17	15	17	16	17	14	17	15	17	16	17	14	17	15	17	16	17	64.3	64.3	64.3	36.573	325	325;147;119;140	0	249.23	By MS/MS	By MS/MS	By MS/MS	By MS/MS	By MS/MS	By MS/MS	51.4	64.3	59.7	64.3	56.9	64.3	1214000000	57031000
P17987;E7ERF2;E7EQR6;F5H282;F5GZ03;F5H136;F5GZI8;F5H676;F5GYL4;F5H726;F5H7Y1	17;14;9;8;7;6;4;4;3;3;2	17;14;9;8;7;6;4;4;3;3;2	17;14;9;8;7;6;4;4;3;3;2	T-complex protein 1 subunit alpha	TCP1	sp|P17987|TCPA_HUMAN T-complex protein 1 subunit alpha OS=Homo sapiens OX=9606 GN=TCP1 PE=1 SV=1;tr|E7ERF2|E7ERF2_HUMAN T-complex protein 1 subunit alpha OS=Homo sapiens OX=9606 GN=TCP1 PE=1 SV=1;tr|E7EQR6|E7EQR6_HUMAN T-complex 1 OS=Homo sapiens OX=9606 G	17	17	17	15	15	15	14	11	15	15	15	15	14	11	15	15	15	15	14	11	15	34.2	34.2	34.2	60.343	556	556;433;401;332;221;136;100;111;65;91;59	0	116.21	By MS/MS	By MS/MS	By MS/MS	By MS/MS	By MS/MS	By MS/MS	30.6	30.9	30.8	27.9	20.7	30.4	406470000	38071000
P20700;E9PBF6;A0A0D9SFE5;A0A0D9SFY5	17;11;9;6	15;9;9;6	15;9;9;6	Lamin-B1	LMNB1	sp|P20700|LMNB1_HUMAN Lamin-B1 OS=Homo sapiens OX=9606 GN=LMNB1 PE=1 SV=2;tr|E9PBF6|E9PBF6_HUMAN Lamin B1 OS=Homo sapiens OX=9606 GN=LMNB1 PE=1 SV=1;tr|A0A0D9SFE5|A0A0D9SFE5_HUMAN Lamin B1 OS=Homo sapiens OX=9606 GN=LMNB1 PE=1 SV=1	17	15	15	9	11	12	15	9	14	7	9	10	13	8	13	7	9	10	13	8	13	32.6	31.1	31.1	66.408	586	586;387;329;166	0	130.9	By MS/MS	By MS/MS	By MS/MS	By MS/MS	By MS/MS	By MS/MS	14.7	22.5	23.9	28.5	19.5	27.8	329370000	16632000
P21281;H0YC04;C9JL73;P15313;C9JNS9;H0YC45;E5RGH6;C9JZ02	17;8;6;6;3;1;1;1	17;8;6;6;3;1;1;1	17;8;6;6;3;1;1;1	V-type proton ATPase subunit B, brain isoform	ATP6V1B2	sp|P21281|VATB2_HUMAN V-type proton ATPase subunit B, brain isoform OS=Homo sapiens OX=9606 GN=ATP6V1B2 PE=1 SV=3	17	17	17	11	10	11	17	13	13	11	10	11	17	13	13	11	10	11	17	13	13	47	47	47	56.5	511	511;199;496;513;310;49;66;157	0	126.54	By MS/MS	By MS/MS	By MS/MS	By MS/MS	By MS/MS	By MS/MS	29.2	25.8	29.4	47	34.1	35.2	280890000	14677000
P23528;G3V1A4;E9PP50;E9PK25;E9PQB7;E9PLJ3;E9PS23	17;16;16;16;13;10;10	17;16;16;16;13;10;10	13;12;12;12;9;9;10	Cofilin-1	CFL1	sp|P23528|COF1_HUMAN Cofilin-1 OS=Homo sapiens OX=9606 GN=CFL1 PE=1 SV=3;tr|G3V1A4|G3V1A4_HUMAN Cofilin 1 OS=Homo sapiens OX=9606 GN=CFL1 PE=1 SV=1;tr|E9PP50|E9PP50_HUMAN Cofilin 1 (Fragment) OS=Homo sapiens OX=9606 GN=CFL1 PE=1 SV=8;tr|E9PK25|E9PK25_HUMAN	17	17	13	16	15	15	17	16	16	16	15	15	17	16	16	12	12	12	13	13	12	75.3	75.3	54.2	18.502	166	166;149;159;204;122;79;90	0	323.31	By MS/MS	By MS/MS	By MS/MS	By MS/MS	By MS/MS	By MS/MS	75.3	74.7	75.3	75.3	75.3	75.3	5806800000	397180000
P26022	17	17	17	Pentraxin-related protein PTX3	PTX3	sp|P26022|PTX3_HUMAN Pentraxin-related protein PTX3 OS=Homo sapiens OX=9606 GN=PTX3 PE=1 SV=3	17	17	17	17	17	15	14	16	16	17	17	15	14	16	16	17	17	15	14	16	16	52.5	52.5	52.5	41.975	381	381	0	323.31	By MS/MS	By MS/MS	By MS/MS	By MS/MS	By MS/MS	By MS/MS	52.5	52.5	44.6	44.6	49.3	49.3	10125000000	1.0576e+09
P26640;A0A140T936;A0A140T954;A2ABF4;A0A0G2JJT9;A0A140T904;H0Y426	17;15;7;4;4;2;1	17;15;7;4;4;2;1	17;15;7;4;4;2;1	Valine--tRNA ligase	VARS	sp|P26640|SYVC_HUMAN Valine--tRNA ligase OS=Homo sapiens OX=9606 GN=VARS1 PE=1 SV=4;tr|A0A140T936|A0A140T936_HUMAN Valine--tRNA ligase (Fragment) OS=Homo sapiens OX=9606 GN=VARS1 PE=1 SV=1	17	17	17	5	3	4	16	12	10	5	3	4	16	12	10	5	3	4	16	12	10	18.8	18.8	18.8	140.47	1264	1264;1183;366;174;174;95;288	0	128.89	By MS/MS	By MS/MS	By MS/MS	By MS/MS	By MS/MS	By MS/MS	5.5	2.8	4	18	13.2	11.1	177210000	3409700
P28838;H0Y9Q1	17;7	17;7	17;7	Cytosol aminopeptidase	LAP3	sp|P28838|AMPL_HUMAN Cytosol aminopeptidase OS=Homo sapiens OX=9606 GN=LAP3 PE=1 SV=3	17	17	17	16	14	11	15	15	16	16	14	11	15	15	16	16	14	11	15	15	16	47	47	47	56.166	519	519;208	0	121.38	By MS/MS	By MS/MS	By MS/MS	By MS/MS	By MS/MS	By MS/MS	43	38	32.2	41.4	41.4	44.3	314810000	46161000
P32455;A0A7P0TAZ1;Q9H0R5;H3BNS1;Q5T8M0;F6SPX6;F6X827	17;6;4;3;1;1;1	17;6;4;3;1;1;1	14;5;3;3;1;0;0	Interferon-induced guanylate-binding protein 1	GBP1	sp|P32455|GBP1_HUMAN Guanylate-binding protein 1 OS=Homo sapiens OX=9606 GN=GBP1 PE=1 SV=2	17	17	14	9	11	9	15	9	16	9	11	9	15	9	16	8	10	8	13	7	13	31.1	31.1	24.5	67.93	592	592;296;595;218;137;142;290	0	118.33	By MS/MS	By MS/MS	By MS/MS	By MS/MS	By MS/MS	By MS/MS	15	19.9	15.5	27.5	17.1	27.9	294250000	12398000
P36955;I3L4N7;I3L4F9;I3L107;I3L4Z0;I3L2R7;I3L3Z3;I3L425;I3L1U4	17;6;5;5;4;3;2;1;1	17;6;5;5;4;3;2;1;1	17;6;5;5;4;3;2;1;1	Pigment epithelium-derived factor	SERPINF1	sp|P36955|PEDF_HUMAN Pigment epithelium-derived factor OS=Homo sapiens OX=9606 GN=SERPINF1 PE=1 SV=4	17	17	17	17	17	17	17	16	17	17	17	17	17	16	17	17	17	17	17	16	17	42.6	42.6	42.6	46.312	418	418;138;90;99;128;132;111;87;114	0	279.18	By MS/MS	By MS/MS	By MS/MS	By MS/MS	By MS/MS	By MS/MS	42.6	42.6	42.6	42.6	38.5	42.6	6.5143e+09	942610000
P38606;A0A994J738;A0A994J477;C9JA17;C9JVW8	17;14;7;5;5	17;14;7;5;5	17;14;7;5;5	V-type proton ATPase catalytic subunit A	ATP6V1A	sp|P38606|VATA_HUMAN V-type proton ATPase catalytic subunit A OS=Homo sapiens OX=9606 GN=ATP6V1A PE=1 SV=2;tr|A0A994J738|A0A994J738_HUMAN H(+)-transporting two-sector ATPase OS=Homo sapiens OX=9606 GN=ATP6V1A PE=1 SV=1	17	17	17	12	15	15	14	14	11	12	15	15	14	14	11	12	15	15	14	14	11	37.4	37.4	37.4	68.303	617	617;532;307;184;221	0	151.36	By MS/MS	By MS/MS	By MS/MS	By MS/MS	By MS/MS	By MS/MS	23.5	31.1	32.4	31.6	31.8	22.9	391390000	25473000
P47756;B1AK88;B1AK87;B1AK85;A0A6I8PRV6;A0A6I8PIN8;E9PEW5;A0A0A0MQX1;Q9HD67	17;16;14;11;5;2;1;1;1	17;16;14;11;5;2;1;1;1	17;16;14;11;5;2;1;1;1	F-actin-capping protein subunit beta	CAPZB	sp|P47756|CAPZB_HUMAN F-actin-capping protein subunit beta OS=Homo sapiens OX=9606 GN=CAPZB PE=1 SV=5;tr|B1AK88|B1AK88_HUMAN F-actin-capping protein subunit beta OS=Homo sapiens OX=9606 GN=CAPZB PE=1 SV=1;tr|B1AK87|B1AK87_HUMAN F-actin-capping protein subu	17	17	17	16	15	13	16	15	16	16	15	13	16	15	16	16	15	13	16	15	16	59.2	59.2	59.2	30.628	272	272;301;244;260;59;63;1397;2069;2058	0	183.59	By MS/MS	By MS/MS	By MS/MS	By MS/MS	By MS/MS	By MS/MS	55.9	53.7	49.6	57.7	54.4	56.6	1.9514e+09	123120000
P48163	17	17	16	NADP-dependent malic enzyme	ME1	sp|P48163|MAOX_HUMAN NADP-dependent malic enzyme OS=Homo sapiens OX=9606 GN=ME1 PE=1 SV=1	17	17	16	14	15	16	15	14	14	14	15	16	15	14	14	14	15	16	14	14	14	36.5	36.5	36.5	64.149	572	572	0	140.24	By MS/MS	By MS/MS	By MS/MS	By MS/MS	By MS/MS	By MS/MS	28.8	33	36.5	32	28.8	31.8	541850000	66856000
P51858	17	17	17	Hepatoma-derived growth factor	HDGF	sp|P51858|HDGF_HUMAN Hepatoma-derived growth factor OS=Homo sapiens OX=9606 GN=HDGF PE=1 SV=1	17	17	17	16	17	14	14	15	16	16	17	14	14	15	16	16	17	14	14	15	16	73.8	73.8	73.8	26.788	240	240	0	212.35	By MS/MS	By MS/MS	By MS/MS	By MS/MS	By MS/MS	By MS/MS	70.4	73.8	60	65.8	62.5	69.6	690050000	99402000
P80723;U3KQP0	17;4	17;4	17;4	Brain acid soluble protein 1	BASP1	sp|P80723|BASP1_HUMAN Brain acid soluble protein 1 OS=Homo sapiens OX=9606 GN=BASP1 PE=1 SV=2	17	17	17	16	16	16	17	17	17	16	16	16	17	17	17	16	16	16	17	17	17	85.5	85.5	85.5	22.693	227	227;45	0	323.31	By MS/MS	By MS/MS	By MS/MS	By MS/MS	By MS/MS	By MS/MS	85	85	85	85.5	85.5	85.5	2.1447e+09	169460000
Q02790;F5H1U3;H0YFG2;F5H120	17;3;2;1	17;3;2;1	17;3;2;1	Peptidyl-prolyl cis-trans isomerase FKBP4;Peptidyl-prolyl cis-trans isomerase FKBP4, N-terminally processed	FKBP4	sp|Q02790|FKBP4_HUMAN Peptidyl-prolyl cis-trans isomerase FKBP4 OS=Homo sapiens OX=9606 GN=FKBP4 PE=1 SV=3	17	17	17	11	13	11	16	14	15	11	13	11	16	14	15	11	13	11	16	14	15	50.8	50.8	50.8	51.804	459	459;86;84;51	0	133.12	By MS/MS	By MS/MS	By MS/MS	By MS/MS	By MS/MS	By MS/MS	30.7	35.7	29.6	47.7	40.7	45.5	264580000	18889000
Q13200;H7C1H2;H7C2Q3;C9JPC0;F8WBS8	17;4;2;2;1	17;4;2;2;1	17;4;2;2;1	26S proteasome non-ATPase regulatory subunit 2	PSMD2	sp|Q13200|PSMD2_HUMAN 26S proteasome non-ATPase regulatory subunit 2 OS=Homo sapiens OX=9606 GN=PSMD2 PE=1 SV=3	17	17	17	13	14	14	14	13	15	13	14	14	14	13	15	13	14	14	14	13	15	23	23	23	100.2	908	908;203;143;217;59	0	124.51	By MS/MS	By MS/MS	By MS/MS	By MS/MS	By MS/MS	By MS/MS	17.3	20.6	20.2	18.1	18.4	21.1	258810000	23966000
Q13885;Q9BVA1	17;16	3;2	2;1	Tubulin beta-2A chain;Tubulin beta-2B chain	TUBB2A;TUBB2B	sp|Q13885|TBB2A_HUMAN Tubulin beta-2A chain OS=Homo sapiens OX=9606 GN=TUBB2A PE=1 SV=1;sp|Q9BVA1|TBB2B_HUMAN Tubulin beta-2B chain OS=Homo sapiens OX=9606 GN=TUBB2B PE=1 SV=1	17	3	2	15	17	17	14	16	16	2	3	3	0	2	2	1	2	2	0	2	2	49.4	8.8	6.1	49.906	445	445;445	0	23.34	By MS/MS	By MS/MS	By MS/MS	By matching	By MS/MS	By MS/MS	44	49.4	49.4	40.7	46.7	46.7	31577000	3275600
Q15393;J3QL37;J3QRB2;I3L4G7	17;3;2;1	17;3;2;1	17;3;2;1	Splicing factor 3B subunit 3	SF3B3	sp|Q15393|SF3B3_HUMAN Splicing factor 3B subunit 3 OS=Homo sapiens OX=9606 GN=SF3B3 PE=1 SV=4	17	17	17	8	9	9	16	11	11	8	9	9	16	11	11	8	9	9	16	11	11	18.2	18.2	18.2	135.58	1217	1217;57;31;72	0	125.13	By MS/MS	By MS/MS	By MS/MS	By MS/MS	By MS/MS	By MS/MS	8.2	9.4	9.7	17.3	10.8	12.1	214130000	7531300
Q6P4A8	17	17	14	Phospholipase B-like 1;Phospholipase B-like 1 chain A;Phospholipase B-like 1 chain B;Phospholipase B-like 1 chain C	PLBD1	sp|Q6P4A8|PLBL1_HUMAN Phospholipase B-like 1 OS=Homo sapiens OX=9606 GN=PLBD1 PE=1 SV=2	17	17	14	0	0	0	13	16	16	0	0	0	13	16	16	0	0	0	11	13	13	38.7	38.7	32.5	63.254	553	553	0	277.81				By MS/MS	By MS/MS	By MS/MS	0	0	0	28.6	33.6	34.7	853640000	0
Q9UHD8;A0A6Q8PHC2;K7EL40;K7EK18;K7ER52;K7EIE4;K7EQD7;K7EJZ2;K7ER14;K7EKN4;K7EN52;K7ENQ5;K7EJ51;K7EQ08	17;11;9;8;7;7;7;5;5;4;4;4;3;1	17;11;9;8;7;7;7;5;5;4;4;4;3;1	17;11;9;8;7;7;7;5;5;4;4;4;3;1	Septin-9	SEPT9	sp|Q9UHD8|SEPT9_HUMAN Septin-9 OS=Homo sapiens OX=9606 GN=SEPTIN9 PE=1 SV=2;tr|A0A6Q8PHC2|A0A6Q8PHC2_HUMAN Septin 9 OS=Homo sapiens OX=9606 GN=SEPTIN9 PE=1 SV=1;tr|K7EL40|K7EL40_HUMAN Septin 9 (Fragment) OS=Homo sapiens OX=9606 GN=SEPTIN9 PE=1 SV=1	17	17	17	15	17	14	15	15	17	15	17	14	15	15	17	15	17	14	15	15	17	38.6	38.6	38.6	65.401	586	586;290;209;195;151;157;165;135;159;107;115;127;134;57	0	148.95	By MS/MS	By MS/MS	By MS/MS	By MS/MS	By MS/MS	By MS/MS	31.2	38.6	29.7	32.8	32.8	38.6	453870000	60151000
A0A024R571;Q9H4M9;C9JC03;C9J2Z4;C9JDQ8;Q9NZN3;C9JIJ3;C9IZH1	16;16;12;10;6;5;3;3	15;15;11;10;6;4;2;2	14;14;10;9;5;3;2;2	EH domain-containing protein 1	EHD1	tr|A0A024R571|A0A024R571_HUMAN EH domain containing 1 OS=Homo sapiens OX=9606 GN=EHD1 PE=1 SV=1;sp|Q9H4M9|EHD1_HUMAN EH domain-containing protein 1 OS=Homo sapiens OX=9606 GN=EHD1 PE=1 SV=2;tr|C9JC03|C9JC03_HUMAN EH domain containing 1 (Fragment) OS=Homo s	16	15	14	8	11	9	15	10	15	7	10	8	14	9	14	6	9	7	13	8	13	34.9	33.2	31.6	61.927	548	548;534;374;306;162;535;145;148	0	108.48	By MS/MS	By MS/MS	By MS/MS	By MS/MS	By MS/MS	By MS/MS	18.4	25	18.8	32.5	20.4	32.5	185150000	9907100
A0A0S2Z4G6;Q6ZN40;P09493;H0YKP3;A0A994J554;A0A494C0V8	16;16;16;10;8;6	5;5;5;0;5;5	0;0;0;0;0;0	Tropomyosin alpha-1 chain	TPM1	tr|A0A0S2Z4G6|A0A0S2Z4G6_HUMAN Tropomyosin 1 (Fragment) OS=Homo sapiens OX=9606 GN=TPM1 PE=1 SV=1;tr|Q6ZN40|Q6ZN40_HUMAN Tropomyosin 1 OS=Homo sapiens OX=9606 GN=TPM1 PE=1 SV=1;sp|P09493|TPM1_HUMAN Tropomyosin alpha-1 chain OS=Homo sapiens OX=9606 GN=TPM1	16	5	0	15	15	14	16	16	16	5	5	5	5	5	5	0	0	0	0	0	0	40.5	12.7	0	32.726	284	284;326;284;157;180;155	0	26.114	By MS/MS	By MS/MS	By MS/MS	By MS/MS	By MS/MS	By MS/MS	35.6	40.1	34.2	40.5	40.5	40.5	198780000	12048000
A0A1B0GV23;A0A1B0GVD5;A0A1B0GWE8;C9JH19;P07339;A0A1B0GW44;F8W787;A0A1B0GVP3;A0A1B0GU92;A0A1B0GU03;F8WD96;H7C469;A0A1B0GVF1	16;16;16;16;16;15;14;14;14;14;10;9;1	16;16;16;16;16;15;14;14;14;14;10;9;1	16;16;16;16;16;15;14;14;14;14;10;9;1	Cathepsin D;Cathepsin D light chain;Cathepsin D heavy chain	CTSD	tr|A0A1B0GV23|A0A1B0GV23_HUMAN Cathepsin D OS=Homo sapiens OX=9606 GN=CTSD PE=1 SV=1;tr|A0A1B0GVD5|A0A1B0GVD5_HUMAN Cathepsin D OS=Homo sapiens OX=9606 GN=CTSD PE=1 SV=1;tr|A0A1B0GWE8|A0A1B0GWE8_HUMAN Cathepsin D OS=Homo sapiens OX=9606 GN=CTSD PE=1 SV=1;t	16	16	16	15	15	16	16	15	15	15	15	16	16	15	15	15	15	16	16	15	15	48.3	48.3	48.3	43.831	406	406;409;410;451;412;405;377;405;557;582;276;336;73	0	305.9	By MS/MS	By MS/MS	By MS/MS	By MS/MS	By MS/MS	By MS/MS	48	48	48.3	48.3	48	48	7.1387e+09	324060000
A0A1W2PQ90;Q92878;A0A494C1B7;E7EN38;A0A494C0Y7;E7ESD9;A0A494BZX5;A0A494C122;A0A494BZX8;H7C0V2;H7C0P8	16;16;12;8;6;6;6;6;2;1;1	16;16;12;8;6;6;6;6;2;1;1	16;16;12;8;6;6;6;6;2;1;1	DNA repair protein RAD50	RAD50	tr|A0A1W2PQ90|A0A1W2PQ90_HUMAN Zinc-hook domain-containing protein OS=Homo sapiens OX=9606 PE=3 SV=2;sp|Q92878|RAD50_HUMAN DNA repair protein RAD50 OS=Homo sapiens OX=9606 GN=RAD50 PE=1 SV=1;tr|A0A494C1B7|A0A494C1B7_HUMAN RAD50 double strand break repair p	16	16	16	0	0	0	16	8	10	0	0	0	16	8	10	0	0	0	16	8	10	15.4	15.4	15.4	142.94	1213	1213;1312;894;660;482;551;606;659;258;157;158	0	105.37				By MS/MS	By MS/MS	By MS/MS	0	0	0	15.4	7.2	9.8	77789000	0
A0A5F9UP49;Q9BRK5;A0A5F9UJX7;H0Y3T6;G3V1E2	16;16;14;9;8	16;16;14;9;8	16;16;14;9;8	45 kDa calcium-binding protein	SDF4	tr|A0A5F9UP49|A0A5F9UP49_HUMAN 45 kDa calcium-binding protein OS=Homo sapiens OX=9606 GN=SDF4 PE=1 SV=1;sp|Q9BRK5|CAB45_HUMAN 45 kDa calcium-binding protein OS=Homo sapiens OX=9606 GN=SDF4 PE=1 SV=1;tr|A0A5F9UJX7|A0A5F9UJX7_HUMAN 45 kDa calcium-binding pro	16	16	16	14	15	14	13	15	14	14	15	14	13	15	14	14	15	14	13	15	14	45.9	45.9	45.9	40.936	355	355;362;341;243;254	0	323.31	By MS/MS	By MS/MS	By MS/MS	By MS/MS	By MS/MS	By MS/MS	37.5	45.6	43.1	37.7	40	43.1	2619500000	198950000
A0A7I2V466;A0A7I2V2Q8;P53634;A0A7I2V6E3;A0A7I2YQT5;A0A7I2V5C5;H0YCY8;A0A7I2V2V5;A0A7I2V5L5;A0A7I2V2F3;A0A7I2V4Z3;A0A7I2V3A2;A0A7I2V5J2;A0A7I2V3M6	16;16;16;15;14;10;10;3;2;2;2;2;2;2	16;16;16;15;14;10;10;3;2;2;2;2;2;2	16;16;16;15;14;10;10;3;2;2;2;2;2;2	Dipeptidyl peptidase 1;Dipeptidyl peptidase 1 exclusion domain chain;Dipeptidyl peptidase 1 heavy chain;Dipeptidyl peptidase 1 light chain	CTSC	tr|A0A7I2V466|A0A7I2V466_HUMAN Dipeptidyl peptidase 1 OS=Homo sapiens OX=9606 GN=CTSC PE=1 SV=1;tr|A0A7I2V2Q8|A0A7I2V2Q8_HUMAN Dipeptidyl peptidase 1 OS=Homo sapiens OX=9606 GN=CTSC PE=1 SV=1;sp|P53634|CATC_HUMAN Dipeptidyl peptidase 1 OS=Homo sapiens OX=9	16	16	16	14	15	15	15	14	16	14	15	15	15	14	16	14	15	15	15	14	16	38.7	38.7	38.7	50.328	450	450;452;463;419;342;302;325;143;108;117;134;135;150;165	0	244.7	By MS/MS	By MS/MS	By MS/MS	By MS/MS	By MS/MS	By MS/MS	33.6	35.6	35.6	35.6	35.3	38.7	2.0136e+09	157760000
A0A7I2V4Z0;A0A7I2YQN2;O60506;A0A7I2V346;A0A7I2V5Q6;B7Z645;A0A7I2V2F2;A0A7I2V309;A0A7I2YQV8;F6UXX1;A0A7I2V4J0;A0A7I2V2F0	16;16;16;14;13;12;12;12;10;7;5;1	16;16;16;14;13;12;12;12;10;7;5;1	12;12;12;11;9;9;9;9;8;5;3;0	Heterogeneous nuclear ribonucleoprotein Q	SYNCRIP	tr|A0A7I2V4Z0|A0A7I2V4Z0_HUMAN Synaptotagmin binding cytoplasmic RNA interacting protein OS=Homo sapiens OX=9606 GN=SYNCRIP PE=1 SV=1;tr|A0A7I2YQN2|A0A7I2YQN2_HUMAN Synaptotagmin binding cytoplasmic RNA interacting protein OS=Homo sapiens OX=9606 GN=SYNCRI	16	16	12	13	13	12	15	12	13	13	13	12	15	12	13	10	10	9	11	9	10	38	38	30.6	61.008	545	545;561;623;524;337;464;490;525;465;185;165;67	0	153.45	By MS/MS	By MS/MS	By MS/MS	By MS/MS	By MS/MS	By MS/MS	31.2	31.2	26.6	34.7	26.6	29.9	503100000	31596000
A0A8V8TMY4;Q01813;A0A7I2V3Z0;B1APP6;Q5VSR5;H0Y757;V9GYV7;A0A7I2V5S1;A0A7I2YQB6;V9GY25;H0Y3Y3	16;16;14;9;5;4;4;4;1;1;1	16;16;14;9;5;4;4;4;1;1;1	14;14;13;9;4;4;3;3;0;1;1	ATP-dependent 6-phosphofructokinase, platelet type	PFKP	tr|A0A8V8TMY4|A0A8V8TMY4_HUMAN ATP-dependent 6-phosphofructokinase OS=Homo sapiens OX=9606 GN=PFKP PE=1 SV=1;sp|Q01813|PFKAP_HUMAN ATP-dependent 6-phosphofructokinase, platelet type OS=Homo sapiens OX=9606 GN=PFKP PE=1 SV=2;tr|A0A7I2V3Z0|A0A7I2V3Z0_HUMAN A	16	16	14	9	13	13	14	10	11	9	13	13	14	10	11	8	11	11	12	8	9	24.3	24.3	21.1	90.879	835	835;784;746;568;210;103;113;122;52;118;166	0	138.29	By MS/MS	By MS/MS	By MS/MS	By MS/MS	By MS/MS	By MS/MS	14.7	21	19.6	21.3	16.5	17.5	237760000	18513000
A0A994J6U9;A0A994J4E9;B4DUQ1;A0A994J782;A0A994J4U9;A0A994J4S7;P61978;Q5T6W2;A0A994J6T5;A0A994J795;S4R457;S4R359	16;16;16;15;15;15;15;14;13;4;3;3	16;16;16;15;15;15;15;14;13;4;3;3	16;16;16;15;15;15;15;14;13;4;3;3	Heterogeneous nuclear ribonucleoprotein K	HNRNPK	tr|A0A994J6U9|A0A994J6U9_HUMAN Heterogeneous nuclear ribonucleoprotein K OS=Homo sapiens OX=9606 GN=HNRNPK PE=1 SV=1;tr|A0A994J4E9|A0A994J4E9_HUMAN Heterogeneous nuclear ribonucleoprotein K OS=Homo sapiens OX=9606 GN=HNRNPK PE=1 SV=1;tr|B4DUQ1|B4DUQ1_HUMAN	16	16	16	12	16	15	13	12	13	12	16	15	13	12	13	12	16	15	13	12	13	40.6	40.6	40.6	47.91	434	434;435;439;453;458;459;463;379;359;106;77;100	0	129.81	By MS/MS	By MS/MS	By MS/MS	By MS/MS	By MS/MS	By MS/MS	30.9	40.6	38	35.9	29.7	31.8	598060000	42831000
B0QY89;Q9Y262;B0QY90;C9JHP4;C9K0Q7;H7C3A0	16;16;11;6;6;4	16;16;11;6;6;4	16;16;11;6;6;4	Eukaryotic translation initiation factor 3 subunit L	EIF3L	tr|B0QY89|B0QY89_HUMAN Eukaryotic translation initiation factor 3 subunit L OS=Homo sapiens OX=9606 GN=EIF3L PE=1 SV=1;sp|Q9Y262|EIF3L_HUMAN Eukaryotic translation initiation factor 3 subunit L OS=Homo sapiens OX=9606 GN=EIF3L PE=1 SV=1;tr|B0QY90|B0QY90_HU	16	16	16	13	15	13	16	15	15	13	15	13	16	15	15	13	15	13	16	15	15	25.5	25.5	25.5	70.901	607	607;564;466;150;183;127	0	137.23	By MS/MS	By MS/MS	By MS/MS	By MS/MS	By MS/MS	By MS/MS	20.9	23.2	23.1	25.5	25.4	23.9	257250000	17796000
D6RGI3;D6RER5;Q9NVA2;D6RDU5;H0Y961;D6RDP1;D6R9Y6;H0Y9G8;C9JV02;E7EW69;E7EX04;B5ME97;Q9P0V9	16;16;16;12;6;5;5;2;1;1;1;1;1	16;16;16;12;6;5;5;2;1;1;1;1;1	9;9;9;5;2;4;4;2;0;0;0;0;0	Septin-11	SEPT11	tr|D6RGI3|D6RGI3_HUMAN Septin OS=Homo sapiens OX=9606 GN=SEPTIN11 PE=1 SV=1;tr|D6RER5|D6RER5_HUMAN Septin OS=Homo sapiens OX=9606 GN=SEPTIN11 PE=1 SV=1;sp|Q9NVA2|SEP11_HUMAN Septin-11 OS=Homo sapiens OX=9606 GN=SEPTIN11 PE=1 SV=3;tr|D6RDU5|D6RDU5_HUMAN Sep	16	16	9	16	16	16	14	15	15	16	16	16	14	15	15	9	9	9	9	8	9	43.3	43.3	26.1	49.005	425	425;432;429;372;160;126;136;82;130;450;473;544;454	0	142.52	By MS/MS	By MS/MS	By MS/MS	By MS/MS	By MS/MS	By MS/MS	43.3	43.3	43.3	38.8	38.6	43.3	794840000	89231000
E7ES33;E7EPK1;Q16181;A0A5F9ZGZ7	16;16;16;4	16;16;16;4	1;1;1;1	Septin-7	SEPT7	tr|E7ES33|E7ES33_HUMAN Septin OS=Homo sapiens OX=9606 GN=SEPTIN7 PE=1 SV=3;tr|E7EPK1|E7EPK1_HUMAN Septin OS=Homo sapiens OX=9606 GN=SEPTIN7 PE=1 SV=2;sp|Q16181|SEPT7_HUMAN Septin-7 OS=Homo sapiens OX=9606 GN=SEPTIN7 PE=1 SV=2	16	16	1	14	16	14	14	13	14	14	16	14	14	13	14	1	1	1	1	0	1	38.6	38.6	4.1	48.715	417	417;437;437;174	0	126.8	By MS/MS	By MS/MS	By MS/MS	By MS/MS	By MS/MS	By MS/MS	31.2	38.6	31.2	36.7	27.3	35	728780000	81592000
H0YKB5;Q08431;A0A8Q3SI86;A0A8Q3WKS4;A0A8Q3SIX6;A0A8Q3SIZ9;H0YKS8;A0A8Q3SIU8	16;16;9;9;9;9;9;2	16;16;9;9;9;9;9;2	16;16;9;9;9;9;9;2	Lactadherin;Lactadherin short form;Medin	MFGE8	tr|H0YKB5|H0YKB5_HUMAN Milk fat globule EGF and factor V/VIII domain containing OS=Homo sapiens OX=9606 GN=MFGE8 PE=1 SV=2;sp|Q08431|MFGM_HUMAN Lactadherin OS=Homo sapiens OX=9606 GN=MFGE8 PE=1 SV=3;tr|A0A8Q3SI86|A0A8Q3SI86_HUMAN Milk fat globule EGF and f	16	16	16	14	16	16	13	15	16	14	16	16	13	15	16	14	16	16	13	15	16	53	53	53	42.451	379	379;387;229;235;242;243;298;133	0	179.37	By MS/MS	By MS/MS	By MS/MS	By MS/MS	By MS/MS	By MS/MS	43.8	53	53	41.7	48.5	53	1.0043e+09	107050000
P02794;G3V192;G3V1D1;E9PRK8;E9PKY7;E9PPQ4;E9PQR3;E9PKM5;E9PK45	16;14;12;5;5;3;2;2;2	16;14;12;5;5;3;2;2;2	16;14;12;5;5;3;2;2;2	Ferritin heavy chain;Ferritin heavy chain, N-terminally processed;Ferritin	FTH1	sp|P02794|FRIH_HUMAN Ferritin heavy chain OS=Homo sapiens OX=9606 GN=FTH1 PE=1 SV=2;tr|G3V192|G3V192_HUMAN Ferritin OS=Homo sapiens OX=9606 GN=FTH1 PE=1 SV=1;tr|G3V1D1|G3V1D1_HUMAN Ferritin OS=Homo sapiens OX=9606 GN=FTH1 PE=1 SV=1	16	16	16	8	10	8	15	16	16	8	10	8	15	16	16	8	10	8	15	16	16	63.4	63.4	63.4	21.225	183	183;153;113;95;114;58;50;81;102	0	323.31	By MS/MS	By MS/MS	By MS/MS	By MS/MS	By MS/MS	By MS/MS	42.1	43.7	54.1	60.7	63.4	63.4	4474200000	57153000
P04350;M0R278;M0R1I1	16;4;2	1;1;1	0;0;0	Tubulin beta-4A chain	TUBB4A	sp|P04350|TBB4A_HUMAN Tubulin beta-4A chain OS=Homo sapiens OX=9606 GN=TUBB4A PE=1 SV=2	16	1	0	15	16	16	15	14	16	1	1	1	0	0	1	0	0	0	0	0	0	48.2	4.1	0	49.585	444	444;167;74	0.0044346	8.6	By MS/MS	By MS/MS	By MS/MS	By matching	By matching	By MS/MS	46.2	48.2	48.2	44.1	40.8	48.2	5031500	505450
P07585;F8VXZ8;F8VUF6;F8VWU0;F8VX58;F8VNV6;H0YI87;H0YIH3;A0A7I2PRI8;F8VNW0;F8VU58;F8VSI3	16;8;8;8;6;5;3;3;1;1;1;1	16;8;8;8;6;5;3;3;1;1;1;1	15;8;8;8;6;4;3;2;1;1;1;1	Decorin	DCN	sp|P07585|PGS2_HUMAN Decorin OS=Homo sapiens OX=9606 GN=DCN PE=1 SV=1;tr|F8VXZ8|F8VXZ8_HUMAN Decorin (Fragment) OS=Homo sapiens OX=9606 GN=DCN PE=1 SV=1;tr|F8VUF6|F8VUF6_HUMAN Decorin (Fragment) OS=Homo sapiens OX=9606 GN=DCN PE=1 SV=1;tr|F8VWU0|F8VWU0_HUM	16	16	15	16	16	16	16	16	16	16	16	16	16	16	16	15	15	15	15	15	15	50.4	50.4	48.2	39.746	359	359;174;178;179;119;177;52;95;77;88;98;100	0	323.31	By MS/MS	By MS/MS	By MS/MS	By MS/MS	By MS/MS	By MS/MS	50.4	50.4	50.4	50.4	50.4	50.4	32553000000	4657900000
P07686;Q5URX0;H0YA83;H0Y9B6;D6REQ8;H0Y9M3	16;13;7;7;1;1	16;13;7;7;1;1	16;13;7;7;1;1	Beta-hexosaminidase subunit beta;Beta-hexosaminidase subunit beta chain B;Beta-hexosaminidase subunit beta chain A	HEXB	sp|P07686|HEXB_HUMAN Beta-hexosaminidase subunit beta OS=Homo sapiens OX=9606 GN=HEXB PE=1 SV=4;tr|Q5URX0|Q5URX0_HUMAN beta-N-acetylhexosaminidase OS=Homo sapiens OX=9606 GN=HEXB PE=1 SV=1	16	16	16	15	14	13	15	15	15	15	14	13	15	15	15	15	14	13	15	15	15	33.5	33.5	33.5	63.137	556	556;331;170;202;35;52	0	216.43	By MS/MS	By MS/MS	By MS/MS	By MS/MS	By MS/MS	By MS/MS	32.2	29.3	26.8	32.2	30.6	32.2	1.7161e+09	147270000
P09486;F5H4E2	16;1	16;1	5;1	SPARC	SPARC	sp|P09486|SPRC_HUMAN SPARC OS=Homo sapiens OX=9606 GN=SPARC PE=1 SV=1	16	16	5	16	16	15	15	15	16	16	16	15	15	15	16	5	5	5	5	4	5	50.2	50.2	21.8	34.632	303	303;111	0	323.31	By MS/MS	By MS/MS	By MS/MS	By MS/MS	By MS/MS	By MS/MS	50.2	50.2	49.8	50.2	50.2	50.2	14529000000	1.7403e+09
P09525;Q6P452;B4E1S2	16;15;4	16;15;4	16;15;4	Annexin A4;Annexin	ANXA4	sp|P09525|ANXA4_HUMAN Annexin A4 OS=Homo sapiens OX=9606 GN=ANXA4 PE=1 SV=4;tr|Q6P452|Q6P452_HUMAN Annexin OS=Homo sapiens OX=9606 GN=ANXA4 PE=1 SV=1	16	16	16	8	10	9	15	14	16	8	10	9	15	14	16	8	10	9	15	14	16	52	52	52	35.882	319	319;299;142	0	323.31	By MS/MS	By MS/MS	By MS/MS	By MS/MS	By MS/MS	By MS/MS	31	37.3	34.2	51.7	48.3	52	1.0615e+09	8592200
P10253;I3L0S5;I3L3L3;I3L2V9	16;3;3;1	16;3;3;1	16;3;3;1	Lysosomal alpha-glucosidase;76 kDa lysosomal alpha-glucosidase;70 kDa lysosomal alpha-glucosidase	GAA	sp|P10253|LYAG_HUMAN Lysosomal alpha-glucosidase OS=Homo sapiens OX=9606 GN=GAA PE=1 SV=4	16	16	16	9	9	8	15	13	16	9	9	8	15	13	16	9	9	8	15	13	16	24.2	24.2	24.2	105.32	952	952;208;284;93	0	180.29	By MS/MS	By MS/MS	By MS/MS	By MS/MS	By MS/MS	By MS/MS	11.4	11.4	11.2	21.6	19.5	24.2	932820000	12482000
P11216;H0Y4Z6	16;4	16;4	11;3	Glycogen phosphorylase, brain form	PYGB	sp|P11216|PYGB_HUMAN Glycogen phosphorylase, brain form OS=Homo sapiens OX=9606 GN=PYGB PE=1 SV=5	16	16	11	12	13	13	15	13	12	12	13	13	15	13	12	9	9	10	11	10	10	26.1	26.1	19.5	96.695	843	843;245	0	106.58	By MS/MS	By MS/MS	By MS/MS	By MS/MS	By MS/MS	By MS/MS	19.3	21.7	21.6	25	21.8	20.5	239250000	22302000
P14868;C9J7S3;C9JLC1;H7BZ35;C9JQM9	16;7;7;6;3	16;7;7;6;3	16;7;7;6;3	Aspartate--tRNA ligase, cytoplasmic	DARS	sp|P14868|SYDC_HUMAN Aspartate--tRNA ligase, cytoplasmic OS=Homo sapiens OX=9606 GN=DARS1 PE=1 SV=2	16	16	16	12	13	12	16	13	12	12	13	12	16	13	12	12	13	12	16	13	12	38.3	38.3	38.3	57.136	501	501;175;182;188;135	0	122.68	By MS/MS	By MS/MS	By MS/MS	By MS/MS	By MS/MS	By MS/MS	29.1	32.5	30.7	38.3	32.1	29.5	542160000	64723000
P19971;C9JGI3;A0A494C0L6;A0A494C1N7;A0A494BZZ4;A0A494C0A4;A0A494C0L3;A0A494C1L9	16;15;12;6;3;2;1;1	16;15;12;6;3;2;1;1	16;15;12;6;3;2;1;1	Thymidine phosphorylase	TYMP	sp|P19971|TYPH_HUMAN Thymidine phosphorylase OS=Homo sapiens OX=9606 GN=TYMP PE=1 SV=2;tr|C9JGI3|C9JGI3_HUMAN Thymidine phosphorylase (Fragment) OS=Homo sapiens OX=9606 GN=TYMP PE=1 SV=1;tr|A0A494C0L6|A0A494C0L6_HUMAN Thymidine phosphorylase (Fragment) OS=	16	16	16	0	0	0	14	11	15	0	0	0	14	11	15	0	0	0	14	11	15	49.2	49.2	49.2	49.955	482	482;445;289;169;325;80;107;137	0	212.53				By MS/MS	By MS/MS	By MS/MS	0	0	0	41.9	34.2	46.1	413220000	0
P23526	16	16	16	Adenosylhomocysteinase	AHCY	sp|P23526|SAHH_HUMAN Adenosylhomocysteinase OS=Homo sapiens OX=9606 GN=AHCY PE=1 SV=4	16	16	16	14	15	13	15	15	14	14	15	13	15	15	14	14	15	13	15	15	14	37	37	37	47.716	432	432	0	128.09	By MS/MS	By MS/MS	By MS/MS	By MS/MS	By MS/MS	By MS/MS	30.3	35.2	28.2	35.2	35	33.1	737580000	53696000
P24593;C9JXX4	16;9	16;9	16;9	Insulin-like growth factor-binding protein 5	IGFBP5	sp|P24593|IBP5_HUMAN Insulin-like growth factor-binding protein 5 OS=Homo sapiens OX=9606 GN=IGFBP5 PE=1 SV=1;tr|C9JXX4|C9JXX4_HUMAN Insulin like growth factor binding protein 5 (Fragment) OS=Homo sapiens OX=9606 GN=IGFBP5 PE=1 SV=1	16	16	16	16	16	16	15	16	16	16	16	16	15	16	16	16	16	16	15	16	16	62.5	62.5	62.5	30.57	272	272;233	0	323.31	By MS/MS	By MS/MS	By MS/MS	By MS/MS	By MS/MS	By MS/MS	62.5	62.5	62.5	62.5	62.5	62.5	9909100000	1267500000
P25786;F5GX11;B4DEV8;F5H112	16;14;8;1	16;14;8;1	16;14;8;1	Proteasome subunit alpha type-1;Proteasome subunit alpha type	PSMA1	sp|P25786|PSA1_HUMAN Proteasome subunit alpha type-1 OS=Homo sapiens OX=9606 GN=PSMA1 PE=1 SV=1;tr|F5GX11|F5GX11_HUMAN Proteasome 20S subunit alpha 1 OS=Homo sapiens OX=9606 GN=PSMA1 PE=1 SV=1;tr|B4DEV8|B4DEV8_HUMAN Proteasome subunit alpha type OS=Homo sa	16	16	16	14	13	14	16	16	16	14	13	14	16	16	16	14	13	14	16	16	16	55.5	55.5	55.5	29.555	263	263;238;164;14	0	139.71	By MS/MS	By MS/MS	By MS/MS	By MS/MS	By MS/MS	By MS/MS	47.1	46.8	52.5	55.5	55.5	55.5	1.835e+09	134660000
P27695;G3V3M6;G3V5Q1;G3V3C7;A0A0C4DGK8;G3V5D9;G3V5M0;G3V359;H7C4A8;G3V2D9;G3V3Y6	16;14;13;11;10;8;8;8;7;2;1	16;14;13;11;10;8;8;8;7;2;1	16;14;13;11;10;8;8;8;7;2;1	DNA-(apurinic or apyrimidinic site) lyase;DNA-(apurinic or apyrimidinic site) lyase, mitochondrial	APEX1	sp|P27695|APEX1_HUMAN DNA-(apurinic or apyrimidinic site) endonuclease OS=Homo sapiens OX=9606 GN=APEX1 PE=1 SV=2;tr|G3V3M6|G3V3M6_HUMAN DNA-(apurinic or apyrimidinic site) endonuclease (Fragment) OS=Homo sapiens OX=9606 GN=APEX1 PE=1 SV=1;tr|G3V5Q1|G3V5Q1	16	16	16	13	14	15	10	11	12	13	14	15	10	11	12	13	14	15	10	11	12	63.2	63.2	63.2	35.554	318	318;263;242;174;146;107;162;172;150;49;41	0	265.46	By MS/MS	By MS/MS	By MS/MS	By MS/MS	By MS/MS	By MS/MS	53.1	55	58.5	45.6	50.9	52.8	805180000	102600000
P28482;F6SU90;H0YDH9;K7ELV1;K7EN18;P31152;Q16659	16;3;2;1;1;1;1	16;3;2;1;1;1;1	12;0;0;0;0;0;0	Mitogen-activated protein kinase 1	MAPK1	sp|P28482|MK01_HUMAN Mitogen-activated protein kinase 1 OS=Homo sapiens OX=9606 GN=MAPK1 PE=1 SV=3	16	16	12	12	14	13	16	13	13	12	14	13	16	13	13	8	10	9	12	9	9	58.9	58.9	46.1	41.389	360	360;265;87;233;281;587;721	0	173.5	By MS/MS	By MS/MS	By MS/MS	By MS/MS	By MS/MS	By MS/MS	39.4	49.7	46.4	58.9	44.4	44.4	418720000	24182000
P40926;G3XAL0	16;12	16;12	16;12	Malate dehydrogenase, mitochondrial;Malate dehydrogenase	MDH2	sp|P40926|MDHM_HUMAN Malate dehydrogenase, mitochondrial OS=Homo sapiens OX=9606 GN=MDH2 PE=1 SV=3;tr|G3XAL0|G3XAL0_HUMAN Malate dehydrogenase OS=Homo sapiens OX=9606 GN=MDH2 PE=1 SV=1	16	16	16	16	16	16	15	16	16	16	16	16	15	16	16	16	16	16	15	16	16	60.7	60.7	60.7	35.503	338	338;231	0	323.31	By MS/MS	By MS/MS	By MS/MS	By MS/MS	By MS/MS	By MS/MS	60.7	60.7	60.7	57.1	60.7	60.7	3.3641e+09	231820000
P50995;H0Y6E1;E5RIN3;P27216	16;5;1;1	16;5;1;1	16;5;1;1	Annexin A11	ANXA11	sp|P50995|ANX11_HUMAN Annexin A11 OS=Homo sapiens OX=9606 GN=ANXA11 PE=1 SV=1	16	16	16	2	5	5	16	14	16	2	5	5	16	14	16	2	5	5	16	14	16	34.9	34.9	34.9	54.389	505	505;148;113;316	0	323.31	By MS/MS	By MS/MS	By MS/MS	By MS/MS	By MS/MS	By MS/MS	4.4	12.3	11.9	34.9	32.1	34.9	1362800000	1779000
P53618;E9PP73;E9PP63;E9PKQ1	16;10;3;3	16;10;3;3	16;10;3;3	Coatomer subunit beta	COPB1	sp|P53618|COPB_HUMAN Coatomer subunit beta OS=Homo sapiens OX=9606 GN=COPB1 PE=1 SV=3;tr|E9PP73|E9PP73_HUMAN COPI coat complex subunit beta 1 (Fragment) OS=Homo sapiens OX=9606 GN=COPB1 PE=1 SV=8	16	16	16	13	14	14	12	12	14	13	14	14	12	12	14	13	14	14	12	12	14	23.7	23.7	23.7	107.14	953	953;485;132;137	0	110.12	By MS/MS	By MS/MS	By MS/MS	By MS/MS	By MS/MS	By MS/MS	19.8	21.5	21.5	16.3	17	19.1	232490000	28564000
P54802;K7ENX5	16;1	16;1	16;1	Alpha-N-acetylglucosaminidase;Alpha-N-acetylglucosaminidase 82 kDa form;Alpha-N-acetylglucosaminidase 77 kDa form	NAGLU	sp|P54802|ANAG_HUMAN Alpha-N-acetylglucosaminidase OS=Homo sapiens OX=9606 GN=NAGLU PE=1 SV=2	16	16	16	7	9	7	16	8	13	7	9	7	16	8	13	7	9	7	16	8	13	31.1	31.1	31.1	82.265	743	743;170	0	140.03	By MS/MS	By MS/MS	By MS/MS	By MS/MS	By MS/MS	By MS/MS	15.1	20.1	14.4	31.1	17.2	25	244470000	6031600
Q00839;A0A1W2PPS1;A0A1X7SBS1;A0A994J6V2;A0A1W2PP35;Q5RI18;A0A1W2PQL0;A0A1W2PP34;A0A1W2PPL4;A0A1W2PPH7;A0A1W2PRZ7;A0A1W2PQ74;A0A1W2PQD4;A0A1W2PRI6;A0A1W2PP22	16;14;13;9;9;8;7;7;7;7;6;6;3;1;1	16;14;13;9;9;8;7;7;7;7;6;6;3;1;1	16;14;13;9;9;8;7;7;7;7;6;6;3;1;1	Heterogeneous nuclear ribonucleoprotein U	HNRNPU	sp|Q00839|HNRPU_HUMAN Heterogeneous nuclear ribonucleoprotein U OS=Homo sapiens OX=9606 GN=HNRNPU PE=1 SV=6;tr|A0A1W2PPS1|A0A1W2PPS1_HUMAN Heterogeneous nuclear ribonucleoprotein U OS=Homo sapiens OX=9606 GN=HNRNPU PE=1 SV=1;tr|A0A1X7SBS1|A0A1X7SBS1_HUMAN	16	16	16	14	14	13	14	14	14	14	14	13	14	14	14	14	14	13	14	14	14	23.2	23.2	23.2	90.583	825	825;804;744;665;728;602;527;546;547;549;302;372;327;128;181	0	190.18	By MS/MS	By MS/MS	By MS/MS	By MS/MS	By MS/MS	By MS/MS	20	20	20	18.7	20	19.4	547900000	52503000
Q03252	16	14	14	Lamin-B2	LMNB2	sp|Q03252|LMNB2_HUMAN Lamin-B2 OS=Homo sapiens OX=9606 GN=LMNB2 PE=1 SV=4	16	14	14	13	13	11	10	8	9	11	11	9	8	7	8	11	11	9	8	7	8	24.5	23.1	23.1	69.948	620	620	0	86.527	By MS/MS	By MS/MS	By MS/MS	By MS/MS	By MS/MS	By MS/MS	20.6	19.4	15.3	16	13.9	16.1	166100000	26207000
Q04446;E9PGM4	16;14	16;14	16;14	1,4-alpha-glucan-branching enzyme	GBE1	sp|Q04446|GLGB_HUMAN 1,4-alpha-glucan-branching enzyme OS=Homo sapiens OX=9606 GN=GBE1 PE=1 SV=3;tr|E9PGM4|E9PGM4_HUMAN 1,4-alpha-glucan branching enzyme OS=Homo sapiens OX=9606 GN=GBE1 PE=1 SV=1	16	16	16	13	15	13	13	16	15	13	15	13	13	16	15	13	15	13	13	16	15	32.8	32.8	32.8	80.473	702	702;661	0	138.72	By MS/MS	By MS/MS	By MS/MS	By MS/MS	By MS/MS	By MS/MS	26.5	29.8	27.8	26.5	32.8	30.3	390440000	35865000
Q06830;A0A0A0MSI0;A0A0A0MRQ5	16;13;8	16;13;8	12;10;4	Peroxiredoxin-1	PRDX1	sp|Q06830|PRDX1_HUMAN Peroxiredoxin-1 OS=Homo sapiens OX=9606 GN=PRDX1 PE=1 SV=1;tr|A0A0A0MSI0|A0A0A0MSI0_HUMAN Peroxiredoxin-1 (Fragment) OS=Homo sapiens OX=9606 GN=PRDX1 PE=1 SV=1;tr|A0A0A0MRQ5|A0A0A0MRQ5_HUMAN Peroxiredoxin 1 OS=Homo sapiens OX=9606 GN=	16	16	12	13	13	14	16	15	16	13	13	14	16	15	16	9	9	10	12	11	12	73.4	73.4	60.3	22.11	199	199;171;97	0	181.01	By MS/MS	By MS/MS	By MS/MS	By MS/MS	By MS/MS	By MS/MS	56.3	64.3	68.3	73.4	72.9	73.4	5223900000	321170000
Q13045;J3KS54;J3QQQ2;A0A1W2PNT9;J3QQU5;A0A1W2PP30;K7EP37;A0A1W2PS03;K7EP27;A0A1W2PPD5;J3QLR6;A0A1W2PSB1;K7EQZ7;A0A1W2PR04	16;7;4;4;2;2;1;1;1;1;1;1;1;1	16;7;4;4;2;2;1;1;1;1;1;1;1;1	16;7;4;4;2;2;1;1;1;1;1;1;1;1	Protein flightless-1 homolog	FLII	sp|Q13045|FLII_HUMAN Protein flightless-1 homolog OS=Homo sapiens OX=9606 GN=FLII PE=1 SV=2	16	16	16	1	1	1	16	9	10	1	1	1	16	9	10	1	1	1	16	9	10	15.9	15.9	15.9	144.75	1269	1269;700;279;279;117;117;99;99;133;133;185;185;207;207	0	127.64	By MS/MS	By MS/MS	By MS/MS	By MS/MS	By MS/MS	By MS/MS	0.9	0.9	0.9	15.9	7.2	8.7	177690000	2771200
Q13228;A6PVX1;H0Y532;F2Z2W8;F8WCR4;C9JVL0	16;9;8;5;5;3	16;9;8;5;5;3	16;9;8;5;5;3	Selenium-binding protein 1	SELENBP1	sp|Q13228|SBP1_HUMAN Methanethiol oxidase OS=Homo sapiens OX=9606 GN=SELENBP1 PE=1 SV=2;tr|A6PVX1|A6PVX1_HUMAN Methanethiol oxidase (Fragment) OS=Homo sapiens OX=9606 GN=SELENBP1 PE=1 SV=1;tr|H0Y532|H0Y532_HUMAN Methanethiol oxidase (Fragment) OS=Homo sapi	16	16	16	14	14	12	15	12	13	14	14	12	15	12	13	14	14	12	15	12	13	43.4	43.4	43.4	52.39	472	472;295;305;123;165;80	0	145.41	By MS/MS	By MS/MS	By MS/MS	By MS/MS	By MS/MS	By MS/MS	37.3	37.9	32.2	41.1	31.8	35	490660000	32453000
Q15008;C9J7B7;C9J0E9;H7C531	16;6;6;3	16;6;6;3	16;6;6;3	26S proteasome non-ATPase regulatory subunit 6	PSMD6	sp|Q15008|PSMD6_HUMAN 26S proteasome non-ATPase regulatory subunit 6 OS=Homo sapiens OX=9606 GN=PSMD6 PE=1 SV=1	16	16	16	10	11	10	15	9	14	10	11	10	15	9	14	10	11	10	15	9	14	42.2	42.2	42.2	45.531	389	389;144;226;138	0	115.9	By MS/MS	By MS/MS	By MS/MS	By MS/MS	By MS/MS	By MS/MS	27.2	30.3	27.2	39.8	24.9	39.3	262160000	19433000
Q16719;A0A087X297;B8ZZA3;A0A087WYM2;F8WEP1;A0A087WYQ7	16;9;8;6;4;3	16;9;8;6;4;3	16;9;8;6;4;3	Kynureninase	KYNU	sp|Q16719|KYNU_HUMAN Kynureninase OS=Homo sapiens OX=9606 GN=KYNU PE=1 SV=1;tr|A0A087X297|A0A087X297_HUMAN Kynureninase (Fragment) OS=Homo sapiens OX=9606 GN=KYNU PE=1 SV=1;tr|B8ZZA3|B8ZZA3_HUMAN Kynureninase OS=Homo sapiens OX=9606 GN=KYNU PE=1 SV=1	16	16	16	7	9	7	14	12	16	7	9	7	14	12	16	7	9	7	14	12	16	37.8	37.8	37.8	52.351	465	465;236;148;168;76;157	0	149.95	By MS/MS	By MS/MS	By MS/MS	By MS/MS	By MS/MS	By MS/MS	18.9	25.6	18.1	35.1	30.1	37.8	437650000	6079900
Q7Z7M9	16	16	16	Polypeptide N-acetylgalactosaminyltransferase 5	GALNT5	sp|Q7Z7M9|GALT5_HUMAN Polypeptide N-acetylgalactosaminyltransferase 5 OS=Homo sapiens OX=9606 GN=GALNT5 PE=1 SV=1	16	16	16	14	16	15	11	15	15	14	16	15	11	15	15	14	16	15	11	15	15	17.2	17.2	17.2	106.26	940	940	0	135.26	By MS/MS	By MS/MS	By MS/MS	By MS/MS	By MS/MS	By MS/MS	16.2	17.2	16.2	12.6	16.4	16.2	560610000	75690000
Q8IUX7;H7C1J5;H7C0W8;H7C3D7;Q8N436	16;2;1;1;1	16;2;1;1;1	16;2;1;1;1	Adipocyte enhancer-binding protein 1	AEBP1	sp|Q8IUX7|AEBP1_HUMAN Adipocyte enhancer-binding protein 1 OS=Homo sapiens OX=9606 GN=AEBP1 PE=1 SV=1	16	16	16	15	16	14	14	16	16	15	16	14	14	16	16	15	16	14	14	16	16	18.1	18.1	18.1	130.93	1158	1158;69;104;251;756	0	205.41	By MS/MS	By MS/MS	By MS/MS	By MS/MS	By MS/MS	By MS/MS	17.5	18.1	16.7	16.7	18.1	18.1	664500000	59919000
Q8NBJ4;F8WAT9;C9JYM4;C9J941	16;3;3;2	16;3;3;2	16;3;3;2	Golgi membrane protein 1	GOLM1	sp|Q8NBJ4|GOLM1_HUMAN Golgi membrane protein 1 OS=Homo sapiens OX=9606 GN=GOLM1 PE=1 SV=1	16	16	16	15	15	14	9	16	15	15	15	14	9	16	15	15	15	14	9	16	15	39.4	39.4	39.4	45.333	401	401;105;121;80	0	176.63	By MS/MS	By MS/MS	By MS/MS	By MS/MS	By MS/MS	By MS/MS	35.9	37.2	33.7	27.9	39.4	37.2	793130000	80682000
Q9NZN4	16	16	14	EH domain-containing protein 2	EHD2	sp|Q9NZN4|EHD2_HUMAN EH domain-containing protein 2 OS=Homo sapiens OX=9606 GN=EHD2 PE=1 SV=2	16	16	14	9	11	12	14	14	14	9	11	12	14	14	14	8	10	11	12	13	13	37	37	33.5	61.161	543	543	0	135.96	By MS/MS	By MS/MS	By MS/MS	By MS/MS	By MS/MS	By MS/MS	19.9	24.5	29.5	33.5	33.1	33.7	441920000	33900000
Q9UHL4;R4GMV4;R4GN05	16;2;2	16;2;2	16;2;2	Dipeptidyl peptidase 2	DPP7	sp|Q9UHL4|DPP2_HUMAN Dipeptidyl peptidase 2 OS=Homo sapiens OX=9606 GN=DPP7 PE=1 SV=3	16	16	16	5	5	6	15	13	16	5	5	6	15	13	16	5	5	6	15	13	16	37	37	37	54.341	492	492;120;155	0	238.45	By MS/MS	By MS/MS	By MS/MS	By MS/MS	By MS/MS	By MS/MS	12.4	12.4	15	37	33.3	37	1.936e+09	7953900
Q9UKP4	16	16	16	A disintegrin and metalloproteinase with thrombospondin motifs 7	ADAMTS7	sp|Q9UKP4|ATS7_HUMAN A disintegrin and metalloproteinase with thrombospondin motifs 7 OS=Homo sapiens OX=9606 GN=ADAMTS7 PE=1 SV=2	16	16	16	13	15	13	1	6	5	13	15	13	1	6	5	13	15	13	1	6	5	13.2	13.2	13.2	184.09	1686	1686	0	108.95	By MS/MS	By MS/MS	By MS/MS	By MS/MS	By MS/MS	By MS/MS	9.8	12.3	10.1	0.7	3.9	3.3	130950000	27564000
A0A1W2PPH1;A0A1W2PQH3;P23368;A0A1W2PQT3;A0A1W2PQY8;A0A1W2PQ37;A0A1W2PQF8;A0A1W2PR68;A0A1W2PRS2;A0A1W2PRY9;A0A1W2PQH4;A0A1W2PPY2;A0A1W2PRH1;Q6TCH8	15;15;15;14;14;12;12;12;2;2;2;1;1;1	15;15;15;14;14;12;12;12;2;2;2;1;1;1	14;14;14;13;13;11;11;12;2;2;2;1;1;0	NAD-dependent malic enzyme, mitochondrial	ME2	tr|A0A1W2PPH1|A0A1W2PPH1_HUMAN Malic enzyme OS=Homo sapiens OX=9606 GN=ME2 PE=1 SV=1;tr|A0A1W2PQH3|A0A1W2PQH3_HUMAN Malic enzyme OS=Homo sapiens OX=9606 GN=ME2 PE=1 SV=1;sp|P23368|MAOM_HUMAN NAD-dependent malic enzyme, mitochondrial OS=Homo sapiens OX=9606	15	15	14	2	1	0	14	10	12	2	1	0	14	10	12	1	0	0	13	9	11	35.3	35.3	33.7	61.221	546	546;547;584;536;565;443;480;530;132;133;133;55;83;259	0	142.49	By MS/MS	By matching		By MS/MS	By MS/MS	By MS/MS	4.6	1.6	0	33	21.8	26.4	256320000	1242600
A0A3B3ITK7;P36871	15;15	15;15	15;15	Phosphoglucomutase-1	PGM1	tr|A0A3B3ITK7|A0A3B3ITK7_HUMAN Phosphoglucomutase 1 OS=Homo sapiens OX=9606 GN=PGM1 PE=1 SV=1;sp|P36871|PGM1_HUMAN Phosphoglucomutase-1 OS=Homo sapiens OX=9606 GN=PGM1 PE=1 SV=3	15	15	15	13	15	12	15	11	14	13	15	12	15	11	14	13	15	12	15	11	14	30.7	30.7	30.7	63.957	584	584;562	0	118.11	By MS/MS	By MS/MS	By MS/MS	By MS/MS	By MS/MS	By MS/MS	26.4	30.7	24.8	30.7	22.6	29.1	321720000	25595000
P12081;E7ETE2;A0A6Q8PHA5;A0A6Q8PF47;A0A6Q8PHE3;B4DDD8;A0A6Q8PFF2;A0A6Q8PF07;B4E1C5;A0A6Q8PFN6;A0A6Q8PFG9;A0A6Q8PHQ0;A0A2R8Y6I1;A0A2R8Y3N3;P49590;A0A2R8Y5P7;D6RJE6;D6RF05;A0A2R8YCI2;B4DQ67;D6RB22;A0A2R8Y5E8;A0A2R8Y4X6;A0A2R8YFR1	15;15;15;14;13;13;12;12;12;7;7;6;4;4;4;4;3;3;3;2;2;2;2;2	15;15;15;14;13;13;12;12;12;7;7;6;4;4;4;4;3;3;3;2;2;2;2;2	15;15;15;14;13;13;12;12;12;7;7;6;4;4;4;4;3;3;3;2;2;2;2;2	Histidine--tRNA ligase, cytoplasmic	HARS	sp|P12081|HARS1_HUMAN Histidine--tRNA ligase, cytoplasmic OS=Homo sapiens OX=9606 GN=HARS1 PE=1 SV=2;tr|E7ETE2|E7ETE2_HUMAN Histidine--tRNA ligase, cytoplasmic OS=Homo sapiens OX=9606 GN=HARS1 PE=1 SV=2;tr|A0A6Q8PHA5|A0A6Q8PHA5_HUMAN Histidine--tRNA ligase	15	15	15	13	12	12	13	13	13	13	12	12	13	13	13	13	12	12	13	13	13	32.8	32.8	32.8	57.41	509	509;512;473;511;399;435;470;440;395;270;248;171;436;473;506;512;293;60;84;334;399;219;160;52	0	107.39	By MS/MS	By MS/MS	By MS/MS	By MS/MS	By MS/MS	By MS/MS	28.7	23.4	25.7	29.3	28.1	28.7	366090000	28304000
A0A7I2V3U0;A0A7I2V586;A0A7I2V3F1;A2A274;Q99798;A0A7I2V5A1;A0A7I2V5T4;A0A7I2V614;A0A7I2V538;A0A7I2V6A6;A0A7I2V4I8;A0A7I2V5W7;A0A7I2V3C8;A0A7I2V3U7	15;15;15;15;15;14;14;13;8;6;5;5;5;3	15;15;15;15;15;14;14;13;8;6;5;5;5;3	15;15;15;15;15;14;14;13;8;6;5;5;5;3	Aconitate hydratase, mitochondrial	ACO2	tr|A0A7I2V3U0|A0A7I2V3U0_HUMAN Aconitate hydratase, mitochondrial OS=Homo sapiens OX=9606 GN=ACO2 PE=1 SV=1;tr|A0A7I2V586|A0A7I2V586_HUMAN Aconitate hydratase, mitochondrial OS=Homo sapiens OX=9606 GN=ACO2 PE=1 SV=1;tr|A0A7I2V3F1|A0A7I2V3F1_HUMAN Aconitate	15	15	15	11	11	10	14	11	14	11	11	10	14	11	14	11	11	10	14	11	14	26.6	26.6	26.6	79.014	725	725;747;788;805;780;716;775;731;487;422;288;324;324;160	0	107.83	By MS/MS	By MS/MS	By MS/MS	By MS/MS	By MS/MS	By MS/MS	19.4	19.4	18.2	25.1	20.7	25.5	228060000	15797000
P43490;A0A7P0T9I9;A0A7P0T895;A0A7P0T973;A0A7P0T8L3;A0A7P0T931;A0A7P0T862;A0A7P0TAS5;A0A7P0T8D2;A0A0C4DFS8;A0A7P0T941;A0A7P0TBB7;A0A7P0TA73;A0A7P0Z466;B7Z8W6;A0A7P0Z4N0;A0A7P0T9F0;A0A7P0TB17;A0A7P0T8Z3;A0A7P0T8R4;A0A7P0TAI8;A0A7P0Z437;A0A7P0Z4L4;C9JG65;C9JF35;A0A7P0TAZ2	15;15;14;14;13;13;13;12;11;11;8;8;8;8;8;5;5;5;5;5;5;3;2;2;2;2	15;15;14;14;13;13;13;12;11;11;8;8;8;8;8;5;5;5;5;5;5;3;2;2;2;2	15;15;14;14;13;13;13;12;11;11;8;8;8;8;8;5;5;5;5;5;5;3;2;2;2;2	Nicotinamide phosphoribosyltransferase	NAMPT	sp|P43490|NAMPT_HUMAN Nicotinamide phosphoribosyltransferase OS=Homo sapiens OX=9606 GN=NAMPT PE=1 SV=1;tr|A0A7P0T9I9|A0A7P0T9I9_HUMAN Nicotinamide phosphoribosyltransferase OS=Homo sapiens OX=9606 GN=NAMPT PE=1 SV=1;tr|A0A7P0T895|A0A7P0T895_HUMAN Nicotina	15	15	15	9	11	12	13	10	13	9	11	12	13	10	13	9	11	12	13	10	13	43.6	43.6	43.6	55.52	491	491;488;490;444;464;425;404;426;375;368;253;283;253;252;241;188;175;173;162;152;150;124;53;88;73;51	0	141.43	By MS/MS	By MS/MS	By MS/MS	By MS/MS	By MS/MS	By MS/MS	25.5	31.6	33.4	39.7	27.7	37.7	272190000	22483000
P48444;B0YIW6;E9PK34	15;15;1	15;15;1	15;15;1	Coatomer subunit delta	ARCN1	sp|P48444|COPD_HUMAN Coatomer subunit delta OS=Homo sapiens OX=9606 GN=ARCN1 PE=1 SV=1;tr|B0YIW6|B0YIW6_HUMAN Coatomer subunit delta OS=Homo sapiens OX=9606 GN=ARCN1 PE=1 SV=1	15	15	15	14	14	14	12	11	13	14	14	14	12	11	13	14	14	14	12	11	13	30.5	30.5	30.5	57.21	511	511;552;83	0	107.06	By MS/MS	By MS/MS	By MS/MS	By MS/MS	By MS/MS	By MS/MS	28.8	28.8	29.2	23.1	20.9	26.4	453100000	48058000
F5H7S3;H7BYY1;B7Z596;H0YL42	15;15;15;6	4;4;4;1	0;0;0;0		TPM1	tr|F5H7S3|F5H7S3_HUMAN Tropomyosin 1 OS=Homo sapiens OX=9606 GN=TPM1 PE=1 SV=2;tr|H7BYY1|H7BYY1_HUMAN Tropomyosin 1 OS=Homo sapiens OX=9606 GN=TPM1 PE=1 SV=1;tr|B7Z596|B7Z596_HUMAN Tropomyosin 1 OS=Homo sapiens OX=9606 GN=TPM1 PE=1 SV=1	15	4	0	15	15	14	14	15	15	4	4	4	3	4	4	0	0	0	0	0	0	46.1	17.6	0	28.524	245	245;248;275;108	0	39.473	By MS/MS	By MS/MS	By MS/MS	By MS/MS	By MS/MS	By MS/MS	46.1	46.1	44.5	42	46.1	46.1	151640000	9514000
E7ENZ3;B7ZAR1;E9PCA1;P48643	15;15;15;15	15;15;15;15	15;15;15;15	T-complex protein 1 subunit epsilon	CCT5	tr|E7ENZ3|E7ENZ3_HUMAN Chaperonin containing TCP1 subunit 5 OS=Homo sapiens OX=9606 GN=CCT5 PE=1 SV=1;tr|B7ZAR1|B7ZAR1_HUMAN T-complex protein 1 subunit epsilon OS=Homo sapiens OX=9606 GN=CCT5 PE=1 SV=1;tr|E9PCA1|E9PCA1_HUMAN T-complex protein 1 subunit ep	15	15	15	10	12	14	12	10	11	10	12	14	12	10	11	10	12	14	12	10	11	33.1	33.1	33.1	53.848	486	486;503;520;541	0	105.19	By MS/MS	By MS/MS	By MS/MS	By MS/MS	By MS/MS	By MS/MS	21.4	26.3	31.5	24.9	22.2	24.5	323550000	30499000
C9JME2;Q9Y4F1;M0QXT1;A0A1B0GV68;M0QYB0;M0R262;H0Y783	15;15;6;6;4;2;2	15;15;6;6;4;2;2	15;15;6;6;4;2;2	FERM, RhoGEF and pleckstrin domain-containing protein 1	FARP1	tr|C9JME2|C9JME2_HUMAN FERM, ARH/RhoGEF and pleckstrin domain protein 1 OS=Homo sapiens OX=9606 GN=FARP1 PE=1 SV=2;sp|Q9Y4F1|FARP1_HUMAN FERM, ARHGEF and pleckstrin domain-containing protein 1 OS=Homo sapiens OX=9606 GN=FARP1 PE=1 SV=1	15	15	15	9	10	11	11	13	15	9	10	11	11	13	15	9	10	11	11	13	15	17.9	17.9	17.9	122.09	1076	1076;1045;248;801;203;171;215	0	155.27	By MS/MS	By MS/MS	By MS/MS	By MS/MS	By MS/MS	By MS/MS	12.1	13.4	14.5	13.7	16.3	17.9	245280000	15027000
D6RF35;P02774;D6RBJ7;D6RF20	15;15;10;5	15;15;10;5	15;15;10;5	Vitamin D-binding protein	GC	tr|D6RF35|D6RF35_HUMAN Vitamin D-binding protein OS=Homo sapiens OX=9606 GN=GC PE=1 SV=1;sp|P02774|VTDB_HUMAN Vitamin D-binding protein OS=Homo sapiens OX=9606 GN=GC PE=1 SV=2;tr|D6RBJ7|D6RBJ7_HUMAN Vitamin D-binding protein OS=Homo sapiens OX=9606 GN=GC P	15	15	15	5	5	5	14	13	14	5	5	5	14	13	14	5	5	5	14	13	14	37.8	37.8	37.8	53.02	476	476;474;348;145	0	323.31	By MS/MS	By MS/MS	By MS/MS	By MS/MS	By MS/MS	By MS/MS	10.1	10.1	10.1	35.3	34	35.7	2564600000	104260000
Q5TG12;E9PGC5;Q15262;H0YDP9;E9PRW2	15;15;15;6;1	15;15;15;6;1	15;15;15;6;1	Protein-tyrosine-phosphatase;Receptor-type tyrosine-protein phosphatase kappa	PTPRK	tr|Q5TG12|Q5TG12_HUMAN protein-tyrosine-phosphatase OS=Homo sapiens OX=9606 GN=PTPRK PE=1 SV=1;tr|E9PGC5|E9PGC5_HUMAN protein-tyrosine-phosphatase OS=Homo sapiens OX=9606 GN=PTPRK PE=1 SV=1;sp|Q15262|PTPRK_HUMAN Receptor-type tyrosine-protein phosphatase k	15	15	15	11	13	14	14	12	13	11	13	14	14	12	13	11	13	14	14	12	13	12.1	12.1	12.1	164.2	1458	1458;1472;1439;204;248	0	142.69	By MS/MS	By MS/MS	By MS/MS	By MS/MS	By MS/MS	By MS/MS	8.4	9.9	10.8	10.8	9.9	9.9	491810000	56573000
F5H6E2;O00159;I3L501;I3L3Y6;I3L3F5	15;15;2;2;1	15;15;2;2;1	15;15;2;2;1	Unconventional myosin-Ic	MYO1C	tr|F5H6E2|F5H6E2_HUMAN Myosin IC OS=Homo sapiens OX=9606 GN=MYO1C PE=1 SV=1;sp|O00159|MYO1C_HUMAN Unconventional myosin-Ic OS=Homo sapiens OX=9606 GN=MYO1C PE=1 SV=4	15	15	15	4	6	8	14	13	15	4	6	8	14	13	15	4	6	8	14	13	15	18.3	18.3	18.3	118.99	1039	1039;1063;168;170;137	0	94.064	By MS/MS	By MS/MS	By MS/MS	By MS/MS	By MS/MS	By MS/MS	4.6	6.9	8.8	17.1	16.1	18.3	185010000	2242400
H3BN02;P20702;Q13349	15;15;2	14;14;1	14;14;1	Integrin alpha-X	ITGAX	tr|H3BN02|H3BN02_HUMAN Integrin subunit alpha X OS=Homo sapiens OX=9606 GN=ITGAX PE=1 SV=1;sp|P20702|ITAX_HUMAN Integrin alpha-X OS=Homo sapiens OX=9606 GN=ITGAX PE=1 SV=3	15	14	14	0	0	0	15	9	13	0	0	0	14	8	12	0	0	0	14	8	12	17.6	16.7	16.7	128.54	1169	1169;1163;1161	0	93.173				By MS/MS	By MS/MS	By MS/MS	0	0	0	17.6	8	15.7	147820000	0
H3BQZ7;Q1KMD3	15;15	15;15	15;15	Heterogeneous nuclear ribonucleoprotein U-like protein 2	HNRNPUL2-BSCL2;HNRNPUL2	tr|H3BQZ7|H3BQZ7_HUMAN HCG2044799 OS=Homo sapiens OX=9606 GN=HNRNPUL2-BSCL2 PE=4 SV=1;sp|Q1KMD3|HNRL2_HUMAN Heterogeneous nuclear ribonucleoprotein U-like protein 2 OS=Homo sapiens OX=9606 GN=HNRNPUL2 PE=1 SV=1	15	15	15	8	9	8	14	7	12	8	9	8	14	7	12	8	9	8	14	7	12	26.9	26.9	26.9	84.69	746	746;747	0	153.05	By MS/MS	By MS/MS	By MS/MS	By MS/MS	By MS/MS	By MS/MS	14.5	17.4	15.7	23.5	12.6	20.2	265060000	13995000
O14672;H0YNC5;H3BS53;B5MC71	15;3;1;1	15;3;1;1	15;3;1;1	Disintegrin and metalloproteinase domain-containing protein 10	ADAM10	sp|O14672|ADA10_HUMAN Disintegrin and metalloproteinase domain-containing protein 10 OS=Homo sapiens OX=9606 GN=ADAM10 PE=1 SV=1	15	15	15	12	14	14	14	12	14	12	14	14	14	12	14	12	14	14	14	12	14	25	25	25	84.141	748	748;148;58;71	0	181.38	By MS/MS	By MS/MS	By MS/MS	By MS/MS	By MS/MS	By MS/MS	19.9	24.1	24.1	22.5	18.2	22.5	468370000	47380000
O15144;C9JTV5;G5E9J0;H7C3F9;G5E9S7	15;4;4;4;2	15;4;4;4;2	15;4;4;4;2	Actin-related protein 2/3 complex subunit 2	ARPC2	sp|O15144|ARPC2_HUMAN Actin-related protein 2/3 complex subunit 2 OS=Homo sapiens OX=9606 GN=ARPC2 PE=1 SV=1	15	15	15	13	13	13	15	13	15	13	13	13	15	13	15	13	13	13	15	13	15	54.3	54.3	54.3	34.333	300	300;89;91;165;38	0	161.22	By MS/MS	By MS/MS	By MS/MS	By MS/MS	By MS/MS	By MS/MS	41.3	41.3	50.3	54.3	41.3	54.3	2.1302e+09	105760000
P00505	15	15	15	Aspartate aminotransferase, mitochondrial	GOT2	sp|P00505|AATM_HUMAN Aspartate aminotransferase, mitochondrial OS=Homo sapiens OX=9606 GN=GOT2 PE=1 SV=3	15	15	15	12	13	11	13	14	14	12	13	11	13	14	14	12	13	11	13	14	14	35.6	35.6	35.6	47.517	430	430	0	138.54	By MS/MS	By MS/MS	By MS/MS	By MS/MS	By MS/MS	By MS/MS	30.5	33.5	27.7	31.6	33.5	33.5	747210000	82787000
P01833	15	15	15	Polymeric immunoglobulin receptor;Secretory component	PIGR	sp|P01833|PIGR_HUMAN Polymeric immunoglobulin receptor OS=Homo sapiens OX=9606 GN=PIGR PE=1 SV=4	15	15	15	0	0	0	15	15	13	0	0	0	15	15	13	0	0	0	15	15	13	24	24	24	83.283	764	764	0	174.5				By MS/MS	By MS/MS	By MS/MS	0	0	0	24	24	21.9	434540000	0
P04406;E7EUT5;O14556	15;13;1	15;13;1	15;13;1	Glyceraldehyde-3-phosphate dehydrogenase	GAPDH	sp|P04406|G3P_HUMAN Glyceraldehyde-3-phosphate dehydrogenase OS=Homo sapiens OX=9606 GN=GAPDH PE=1 SV=3;tr|E7EUT5|E7EUT5_HUMAN Glyceraldehyde-3-phosphate dehydrogenase OS=Homo sapiens OX=9606 GN=GAPDH PE=1 SV=1	15	15	15	15	15	15	15	15	15	15	15	15	15	15	15	15	15	15	15	15	15	57.6	57.6	57.6	36.053	335	335;260;408	0	323.31	By MS/MS	By MS/MS	By MS/MS	By MS/MS	By MS/MS	By MS/MS	57.6	57.6	57.6	57.6	57.6	57.6	7.3768e+09	941570000
P06576;H0YH81;F8W079;F8W0P7;H0YI37	15;14;9;7;4	15;14;9;7;4	15;14;9;7;4	ATP synthase subunit beta, mitochondrial;ATP synthase subunit beta	ATP5B	sp|P06576|ATPB_HUMAN ATP synthase subunit beta, mitochondrial OS=Homo sapiens OX=9606 GN=ATP5F1B PE=1 SV=3;tr|H0YH81|H0YH81_HUMAN ATP synthase subunit beta (Fragment) OS=Homo sapiens OX=9606 GN=ATP5F1B PE=1 SV=1;tr|F8W079|F8W079_HUMAN ATP synthase F1 subun	15	15	15	8	9	7	15	15	13	8	9	7	15	15	13	8	9	7	15	15	13	40.3	40.3	40.3	56.559	529	529;362;284;270;133	0	206.83	By MS/MS	By MS/MS	By MS/MS	By MS/MS	By MS/MS	By MS/MS	18.5	21.9	17.4	40.3	40.3	34.6	702000000	6544100
P08254;H7C139	15;5	15;5	13;5	Stromelysin-1	MMP3	sp|P08254|MMP3_HUMAN Stromelysin-1 OS=Homo sapiens OX=9606 GN=MMP3 PE=1 SV=2	15	15	13	10	13	8	14	14	15	10	13	8	14	14	15	9	11	6	12	12	13	28.3	28.3	23.9	53.977	477	477;99	0	102.58	By MS/MS	By MS/MS	By MS/MS	By MS/MS	By MS/MS	By MS/MS	17.8	24.9	16.4	26.6	26.8	28.3	714820000	30584000
P09972;A8MVZ9;J3KSV6;J3QKP5;C9J8F3;K7EKH5;J3QKK1	15;11;9;9;8;6;5	9;9;7;7;6;4;5	9;9;7;7;6;4;5	Fructose-bisphosphate aldolase C;Fructose-bisphosphate aldolase	ALDOC	sp|P09972|ALDOC_HUMAN Fructose-bisphosphate aldolase C OS=Homo sapiens OX=9606 GN=ALDOC PE=1 SV=2;tr|A8MVZ9|A8MVZ9_HUMAN Fructose-bisphosphate aldolase OS=Homo sapiens OX=9606 GN=ALDOC PE=1 SV=1;tr|J3KSV6|J3KSV6_HUMAN fructose-bisphosphate aldolase (Fragme	15	9	9	13	14	15	13	15	14	8	8	9	7	9	8	8	8	9	7	9	8	43.1	31.3	31.3	39.455	364	364;336;175;180;149;135;122	0	123.19	By MS/MS	By MS/MS	By MS/MS	By MS/MS	By MS/MS	By MS/MS	43.1	43.1	43.1	39	43.1	43.1	1347200000	137540000
P18669;P15259;Q8N0Y7	15;6;3	15;6;3	15;6;3	Phosphoglycerate mutase 1	PGAM1	sp|P18669|PGAM1_HUMAN Phosphoglycerate mutase 1 OS=Homo sapiens OX=9606 GN=PGAM1 PE=1 SV=2	15	15	15	15	15	14	14	15	15	15	15	14	14	15	15	15	15	14	14	15	15	59.8	59.8	59.8	28.804	254	254;253;254	0	256.7	By MS/MS	By MS/MS	By MS/MS	By MS/MS	By MS/MS	By MS/MS	59.8	59.8	59.4	59.4	59.8	59.8	3.9253e+09	368980000
P21695;Q8N335	15;1	15;1	15;1	Glycerol-3-phosphate dehydrogenase [NAD(+)], cytoplasmic	GPD1	sp|P21695|GPDA_HUMAN Glycerol-3-phosphate dehydrogenase [NAD(+)], cytoplasmic OS=Homo sapiens OX=9606 GN=GPD1 PE=1 SV=4	15	15	15	0	0	0	15	10	14	0	0	0	15	10	14	0	0	0	15	10	14	49.6	49.6	49.6	37.567	349	349;351	0	100.48				By MS/MS	By MS/MS	By MS/MS	0	0	0	49.6	31.2	44.7	235940000	0
P27348;E9PG15	15;8	10;6	10;6	14-3-3 protein theta	YWHAQ	sp|P27348|1433T_HUMAN 14-3-3 protein theta OS=Homo sapiens OX=9606 GN=YWHAQ PE=1 SV=1;tr|E9PG15|E9PG15_HUMAN Tyrosine 3-monooxygenase/tryptophan 5-monooxygenase activation protein theta (Fragment) OS=Homo sapiens OX=9606 GN=YWHAQ PE=1 SV=1	15	10	10	15	15	15	15	15	15	10	10	10	10	10	10	10	10	10	10	10	10	62.9	48.6	48.6	27.764	245	245;149	0	323.31	By MS/MS	By MS/MS	By MS/MS	By MS/MS	By MS/MS	By MS/MS	62.9	62.9	62.9	62.9	62.9	62.9	1.9337e+09	202290000
P40121;E7ENU9;A0A979HLS2;A0A979HLS1;B8ZZL6;H7C0X8	15;12;12;12;8;3	15;12;12;12;8;3	15;12;12;12;8;3	Macrophage-capping protein	CAPG	sp|P40121|CAPG_HUMAN Macrophage-capping protein OS=Homo sapiens OX=9606 GN=CAPG PE=1 SV=2;tr|E7ENU9|E7ENU9_HUMAN Capping actin protein, gelsolin like (Fragment) OS=Homo sapiens OX=9606 GN=CAPG PE=1 SV=1;tr|A0A979HLS2|A0A979HLS2_HUMAN Capping actin protein,	15	15	15	9	7	9	15	12	15	9	7	9	15	12	15	9	7	9	15	12	15	54.9	54.9	54.9	38.498	348	348;253;253;253;218;103	0	323.31	By MS/MS	By MS/MS	By MS/MS	By MS/MS	By MS/MS	By MS/MS	32.8	24.4	32.8	54.9	41.4	54.9	6.2595e+09	22055000
P40925;A0A5K1VW95;B9A041;B8ZZ51;C9JF79;C9JRL4;C9JLV6	15;14;12;10;7;5;2	15;14;12;10;7;5;2	15;14;12;10;7;5;2	Malate dehydrogenase, cytoplasmic	MDH1	sp|P40925|MDHC_HUMAN Malate dehydrogenase, cytoplasmic OS=Homo sapiens OX=9606 GN=MDH1 PE=1 SV=4;tr|A0A5K1VW95|A0A5K1VW95_HUMAN Malate dehydrogenase OS=Homo sapiens OX=9606 GN=MDH1 PE=1 SV=1;tr|B9A041|B9A041_HUMAN Malate dehydrogenase 1 OS=Homo sapiens OX=	15	15	15	15	15	15	15	15	15	15	15	15	15	15	15	15	15	15	15	15	15	45.5	45.5	45.5	36.426	334	334;353;210;169;222;119;114	0	210.97	By MS/MS	By MS/MS	By MS/MS	By MS/MS	By MS/MS	By MS/MS	45.5	45.5	45.5	45.5	45.5	45.5	4957300000	251260000
P47897;A0A1B0GVU9;B4DDN1;A0A0U1RQT0;H7C0R3;C9J165;A0A0U1RRI9;A0A0U1RQQ5;A0A0U1RQL2;A0A0U1RQE9;A0A0U1RQU2;A0A0U1RQM8;A0A0U1RR66;A0A0U1RQX5;A0A1B0GTT3;F2Z2V6;A0A0U1RRC8;A0A0U1RQX9;A0A0U1RR79;A0A0U1RQJ6;A0A0U1RRJ7	15;13;12;6;6;5;3;3;3;3;3;3;3;3;2;2;2;2;1;1;1	15;13;12;6;6;5;3;3;3;3;3;3;3;3;2;2;2;2;1;1;1	15;13;12;6;6;5;3;3;3;3;3;3;3;3;2;2;2;2;1;1;1	Glutamine--tRNA ligase	QARS	sp|P47897|SYQ_HUMAN Glutamine--tRNA ligase OS=Homo sapiens OX=9606 GN=QARS1 PE=1 SV=1;tr|A0A1B0GVU9|A0A1B0GVU9_HUMAN glutamine--tRNA ligase (Fragment) OS=Homo sapiens OX=9606 GN=QARS1 PE=1 SV=1;tr|B4DDN1|B4DDN1_HUMAN glutamine--tRNA ligase OS=Homo sapiens	15	15	15	11	9	10	13	10	8	11	9	10	13	10	8	11	9	10	13	10	8	23.5	23.5	23.5	87.798	775	775;736;630;342;253;339;182;194;191;187;174;173;173;134;169;100;91;83;75;96;68	0	106.98	By MS/MS	By MS/MS	By MS/MS	By MS/MS	By MS/MS	By MS/MS	17.4	14.7	15.1	20	15.5	12.5	131440000	13060000
P48740	15	14	2	Mannan-binding lectin serine protease 1;Mannan-binding lectin serine protease 1 heavy chain;Mannan-binding lectin serine protease 1 light chain	MASP1	sp|P48740|MASP1_HUMAN Mannan-binding lectin serine protease 1 OS=Homo sapiens OX=9606 GN=MASP1 PE=1 SV=3	15	14	2	15	15	15	13	15	15	14	14	14	12	14	14	2	2	2	2	2	2	27.8	26.6	3.4	79.246	699	699	0	211.71	By MS/MS	By MS/MS	By MS/MS	By MS/MS	By MS/MS	By MS/MS	27.8	27.8	27.8	27	27.8	27.8	1.6175e+09	235660000
P55084;F5GZQ3;B5MD38;C9JEY0;C9JE81;C9K0M0	15;13;10;5;5;2	15;13;10;5;5;2	15;13;10;5;5;2	Trifunctional enzyme subunit beta, mitochondrial;3-ketoacyl-CoA thiolase	HADHB	sp|P55084|ECHB_HUMAN Trifunctional enzyme subunit beta, mitochondrial OS=Homo sapiens OX=9606 GN=HADHB PE=1 SV=3;tr|F5GZQ3|F5GZQ3_HUMAN Hydroxyacyl-CoA dehydrogenase trifunctional multienzyme complex subunit beta OS=Homo sapiens OX=9606 GN=HADHB PE=1 SV=1;	15	15	15	0	0	0	15	10	12	0	0	0	15	10	12	0	0	0	15	10	12	38	38	38	51.294	474	474;459;351;149;175;84	0	124.13				By MS/MS	By MS/MS	By MS/MS	0	0	0	38	20.3	32.9	186480000	0
P68133;P68032;A6NL76;P63267;P62736;A0A804HKV3;C9JFL5;F6UVQ4;F6QUT6;F8WB63;B8ZZJ2	15;15;14;14;14;10;9;9;9;8;8	3;3;3;3;3;3;2;2;2;1;1	3;3;3;3;3;3;2;2;2;1;1	Actin, alpha skeletal muscle;Actin, alpha cardiac muscle 1;Actin, gamma-enteric smooth muscle;Actin, aortic smooth muscle	ACTA1;ACTC1;ACTG2;ACTA2	sp|P68133|ACTS_HUMAN Actin, alpha skeletal muscle OS=Homo sapiens OX=9606 GN=ACTA1 PE=1 SV=1;sp|P68032|ACTC_HUMAN Actin, alpha cardiac muscle 1 OS=Homo sapiens OX=9606 GN=ACTC1 PE=1 SV=1;tr|A6NL76|A6NL76_HUMAN Actin alpha 1, skeletal muscle OS=Homo sapiens	15	3	3	15	15	12	14	15	14	3	3	2	3	3	3	3	3	2	3	3	3	37.4	11.7	11.7	42.051	377	377;377;351;376;377;332;144;151;151;105;119	0	68.681	By MS/MS	By MS/MS	By MS/MS	By MS/MS	By MS/MS	By MS/MS	37.4	37.4	34.5	37.4	37.4	37.4	3.1066e+09	282640000
P78417;Q5TA02;Q5TA01	15;14;8	15;14;8	15;14;8	Glutathione S-transferase omega-1	GSTO1	sp|P78417|GSTO1_HUMAN Glutathione S-transferase omega-1 OS=Homo sapiens OX=9606 GN=GSTO1 PE=1 SV=2;tr|Q5TA02|Q5TA02_HUMAN Glutathione S-transferase omega (Fragment) OS=Homo sapiens OX=9606 GN=GSTO1 PE=1 SV=1;tr|Q5TA01|Q5TA01_HUMAN Glutathione S-transferase	15	15	15	14	15	14	15	14	15	14	15	14	15	14	15	14	15	14	15	14	15	46.9	46.9	46.9	27.566	241	241;200;180	0	227.83	By MS/MS	By MS/MS	By MS/MS	By MS/MS	By MS/MS	By MS/MS	46.5	46.9	46.5	46.9	46.5	46.9	5125800000	265610000
Q04917;A2IDB2;F8WEB6;A2IDB1	15;8;3;3	12;7;2;2	12;7;2;2	14-3-3 protein eta	YWHAH	sp|Q04917|1433F_HUMAN 14-3-3 protein eta OS=Homo sapiens OX=9606 GN=YWHAH PE=1 SV=4;tr|A2IDB2|A2IDB2_HUMAN Tyrosine 3-monooxygenase/tryptophan 5-monooxygenase activation protein eta (Fragment) OS=Homo sapiens OX=9606 GN=YWHAH PE=1 SV=1	15	12	12	15	15	14	15	15	15	12	12	11	12	12	12	12	12	11	12	12	12	67.9	57.7	57.7	28.218	246	246;162;39;72	0	128.07	By MS/MS	By MS/MS	By MS/MS	By MS/MS	By MS/MS	By MS/MS	67.9	67.9	62.2	67.9	67.9	67.9	1.0523e+09	108480000
Q06323;H0YLU2;H0YKK6	15;7;3	15;7;3	15;7;3	Proteasome activator complex subunit 1	PSME1	sp|Q06323|PSME1_HUMAN Proteasome activator complex subunit 1 OS=Homo sapiens OX=9606 GN=PSME1 PE=1 SV=1	15	15	15	14	13	13	13	14	14	14	13	13	13	14	14	14	13	13	13	14	14	55.4	55.4	55.4	28.723	249	249;114;90	0	139.96	By MS/MS	By MS/MS	By MS/MS	By MS/MS	By MS/MS	By MS/MS	55.4	50.2	52.6	49.8	55.4	52.2	452730000	34968000
Q13509;A0A0B4J269;G3V2A3;G3V5W4;G3V2R8;G3V3R4;G3V2N6;G3V3J6;G3V3W7	15;14;4;3;3;3;3;1;1	5;4;1;2;2;2;2;1;1	3;2;1;2;2;2;2;1;1	Tubulin beta-3 chain	TUBB3	sp|Q13509|TBB3_HUMAN Tubulin beta-3 chain OS=Homo sapiens OX=9606 GN=TUBB3 PE=1 SV=2;tr|A0A0B4J269|A0A0B4J269_HUMAN G-protein coupled receptors family 1 profile domain-containing protein OS=Homo sapiens OX=9606 PE=1 SV=1	15	5	3	14	15	15	12	13	13	4	5	5	2	3	3	2	3	3	1	1	1	44.2	18.9	14.2	50.432	450	450;797;189;97;118;148;164;55;87	0	57.064	By MS/MS	By MS/MS	By MS/MS	By MS/MS	By MS/MS	By MS/MS	38.7	44.2	44.2	30	32.7	32.7	163030000	20366000
Q15084	15	15	15	Protein disulfide-isomerase A6	PDIA6	sp|Q15084|PDIA6_HUMAN Protein disulfide-isomerase A6 OS=Homo sapiens OX=9606 GN=PDIA6 PE=1 SV=1	15	15	15	11	14	13	13	14	11	11	14	13	13	14	11	11	14	13	13	14	11	43.2	43.2	43.2	48.121	440	440	0	187.18	By MS/MS	By MS/MS	By MS/MS	By MS/MS	By MS/MS	By MS/MS	34.3	43.2	40	37.5	41.4	35.2	988690000	46469000
Q15818;A0A8Q3WL24	15;3	15;3	15;3	Neuronal pentraxin-1	NPTX1	sp|Q15818|NPTX1_HUMAN Neuronal pentraxin-1 OS=Homo sapiens OX=9606 GN=NPTX1 PE=1 SV=2	15	15	15	14	15	14	14	15	14	14	15	14	14	15	14	14	15	14	14	15	14	33.8	33.8	33.8	47.122	432	432;194	0	323.31	By MS/MS	By MS/MS	By MS/MS	By MS/MS	By MS/MS	By MS/MS	33.3	33.8	33.3	33.3	33.8	33.3	2783100000	263010000
Q32Q12;J3KPD9;P22392;E7ERL0;E5RHP0;F6XY72;C9K028	15;11;11;9;5;4;2	15;11;11;9;5;4;2	2;1;2;0;0;1;0	Nucleoside diphosphate kinase;Nucleoside diphosphate kinase B	NME1-NME2;NME2;NME1	tr|Q32Q12|Q32Q12_HUMAN Nucleoside diphosphate kinase OS=Homo sapiens OX=9606 GN=NME1-NME2 PE=1 SV=1;tr|J3KPD9|J3KPD9_HUMAN NME1-NME2 readthrough OS=Homo sapiens OX=9606 GN=NME1-NME2 PE=1 SV=1;sp|P22392|NDKB_HUMAN Nucleoside diphosphate kinase B OS=Homo sap	15	15	2	13	13	13	14	13	15	13	13	13	14	13	15	2	2	1	2	2	2	71.2	71.2	7.5	32.642	292	292;197;152;139;82;82;60	0	137.62	By MS/MS	By MS/MS	By MS/MS	By MS/MS	By MS/MS	By MS/MS	62.3	63.4	66.4	68.8	62.3	71.2	4.2716e+09	329480000
Q99613;B5ME19;H3BPE3;H3BPE4	15;14;1;1	15;14;1;1	15;14;1;1	Eukaryotic translation initiation factor 3 subunit C;Eukaryotic translation initiation factor 3 subunit C-like protein	EIF3C;EIF3CL	sp|Q99613|EIF3C_HUMAN Eukaryotic translation initiation factor 3 subunit C OS=Homo sapiens OX=9606 GN=EIF3C PE=1 SV=1;sp|B5ME19|EIFCL_HUMAN Eukaryotic translation initiation factor 3 subunit C-like protein OS=Homo sapiens OX=9606 GN=EIF3CL PE=1 SV=1	15	15	15	9	8	9	14	9	15	9	8	9	14	9	15	9	8	9	14	9	15	18.3	18.3	18.3	105.34	913	913;914;132;148	0	138.06	By MS/MS	By MS/MS	By MS/MS	By MS/MS	By MS/MS	By MS/MS	12.4	9.4	10	16.5	10.7	18.3	187930000	7928200
Q99832;F8WAM2	15;4	15;4	15;4	T-complex protein 1 subunit eta	CCT7	sp|Q99832|TCPH_HUMAN T-complex protein 1 subunit eta OS=Homo sapiens OX=9606 GN=CCT7 PE=1 SV=2	15	15	15	12	13	12	14	11	14	12	13	12	14	11	14	12	13	12	14	11	14	35.4	35.4	35.4	59.366	543	543;98	0	155.45	By MS/MS	By MS/MS	By MS/MS	By MS/MS	By MS/MS	By MS/MS	28	32.2	28	32.4	26	35.2	312840000	34480000
Q9HC38;I3L1I0	15;5	15;5	4;3	Glyoxalase domain-containing protein 4	GLOD4	sp|Q9HC38|GLOD4_HUMAN Glyoxalase domain-containing protein 4 OS=Homo sapiens OX=9606 GN=GLOD4 PE=1 SV=1	15	15	4	13	13	13	15	14	14	13	13	13	15	14	14	4	3	3	4	4	3	51.1	51.1	12.8	34.793	313	313;115	0	115.43	By MS/MS	By MS/MS	By MS/MS	By MS/MS	By MS/MS	By MS/MS	39.9	47.3	47.3	51.1	47.3	47.9	922080000	54331000
Q9NRN5;B4DNG0	15;13	15;13	15;13	Olfactomedin-like protein 3	OLFML3	sp|Q9NRN5|OLFL3_HUMAN Olfactomedin-like protein 3 OS=Homo sapiens OX=9606 GN=OLFML3 PE=2 SV=1;tr|B4DNG0|B4DNG0_HUMAN Olfactomedin like 3 OS=Homo sapiens OX=9606 GN=OLFML3 PE=1 SV=1	15	15	15	14	14	15	8	13	13	14	14	15	8	13	13	14	14	15	8	13	13	41.9	41.9	41.9	46.01	406	406;345	0	164.66	By MS/MS	By MS/MS	By MS/MS	By MS/MS	By MS/MS	By MS/MS	39.4	39.4	41.9	25.1	37.7	35.7	526090000	83347000
A0A087WY71;C9JGT8;C9JPV8;E9PFW3;Q96CW1;A0A8I5KWD3;C9JJD3;C9JTK4;H7C4C3;A0A8I5QJU5;C9JJ47;A0A8I5KT55;A0A8I5KTP2	14;14;14;14;14;13;13;12;12;6;6;5;1	14;14;14;14;14;13;13;12;12;6;6;5;1	14;14;14;14;14;13;13;12;12;6;6;5;1	AP-2 complex subunit mu	AP2M1	tr|A0A087WY71|A0A087WY71_HUMAN AP-2 complex subunit mu OS=Homo sapiens OX=9606 GN=AP2M1 PE=1 SV=1;tr|C9JGT8|C9JGT8_HUMAN AP-2 complex subunit mu OS=Homo sapiens OX=9606 GN=AP2M1 PE=1 SV=2;tr|C9JPV8|C9JPV8_HUMAN AP-2 complex subunit mu OS=Homo sapiens OX=96	14	14	14	9	10	9	13	10	14	9	10	9	13	10	14	9	10	9	13	10	14	36.6	36.6	36.6	49.526	434	434;437;458;460;435;364;383;393;432;182;201;124;80	0	92.706	By MS/MS	By MS/MS	By MS/MS	By MS/MS	By MS/MS	By MS/MS	22.4	23.5	22.8	33.2	25.3	36.6	369420000	26683000
A0A0U1RQV4;Q13464	14;14	14;14	11;11	Rho-associated protein kinase 1	ROCK1	tr|A0A0U1RQV4|A0A0U1RQV4_HUMAN non-specific serine/threonine protein kinase OS=Homo sapiens OX=9606 GN=ROCK1 PE=1 SV=1;sp|Q13464|ROCK1_HUMAN Rho-associated protein kinase 1 OS=Homo sapiens OX=9606 GN=ROCK1 PE=1 SV=1	14	14	11	1	2	0	12	9	12	1	2	0	12	9	12	0	1	0	9	7	9	12.7	12.7	9.9	133.07	1137	1137;1354	0	81.474	By MS/MS	By MS/MS		By MS/MS	By MS/MS	By MS/MS	0.9	1.6	0	10.4	7.5	10.6	81406000	1433300
A0A7I2U302;P08473;A0A6Q8PFY6;C9IYX7;C9JDZ3	14;14;12;2;1	14;14;12;2;1	14;14;12;2;1	Neprilysin	MME	tr|A0A7I2U302|A0A7I2U302_HUMAN Membrane metalloendopeptidase OS=Homo sapiens OX=9606 GN=MME PE=1 SV=1;sp|P08473|NEP_HUMAN Neprilysin OS=Homo sapiens OX=9606 GN=MME PE=1 SV=2;tr|A0A6Q8PFY6|A0A6Q8PFY6_HUMAN Neprilysin OS=Homo sapiens OX=9606 GN=MME PE=1 SV=1	14	14	14	7	8	5	12	12	14	7	8	5	12	12	14	7	8	5	12	12	14	21.8	21.8	21.8	89.01	780	780;750;703;119;93	0	108.52	By MS/MS	By MS/MS	By MS/MS	By MS/MS	By MS/MS	By MS/MS	10.8	12.7	7.3	19	19	21.8	185720000	6292000
O14980;A0A7I2V2Y6;A0A7I2V3P3;A0A7I2V461;A0A7I2YQV4;A0A7I2V2S3;A0A7I2V3N0;A0A7I2YQX3;A0A7I2V4A3;A0A7I2V2H0;A0A7I2V3W6;C9JKM9;A0A7I2V6B9;A0A7I2V488;C9J673;A0A7I2V2C5;A0A7I2V3J1;A0A7I2YQP1;F8WF71;A0A7P0Z4B7;C9IYM2	14;14;13;13;13;13;13;11;11;11;11;9;9;8;5;4;4;4;3;3;2	14;14;13;13;13;13;13;11;11;11;11;9;9;8;5;4;4;4;3;3;2	14;14;13;13;13;13;13;11;11;11;11;9;9;8;5;4;4;4;3;3;2	Exportin-1	XPO1	sp|O14980|XPO1_HUMAN Exportin-1 OS=Homo sapiens OX=9606 GN=XPO1 PE=1 SV=1;tr|A0A7I2V2Y6|A0A7I2V2Y6_HUMAN Exportin 1 OS=Homo sapiens OX=9606 GN=XPO1 PE=1 SV=1;tr|A0A7I2V3P3|A0A7I2V3P3_HUMAN Exportin 1 OS=Homo sapiens OX=9606 GN=XPO1 PE=1 SV=1;tr|A0A7I2V461|	14	14	14	9	11	12	10	11	7	9	11	12	10	11	7	9	11	12	10	11	7	17.6	17.6	17.6	123.38	1071	1071;1026;941;1056;1007;952;735;677;688;979;999;451;940;904;132;115;115;115;82;136;62	0	99.36	By MS/MS	By MS/MS	By MS/MS	By MS/MS	By MS/MS	By MS/MS	10.5	12.9	15.5	12.7	13.8	9.4	138670000	16352000
P09651;A0A7I2V3R8;F8W6I7;A0A7I2V3W0;A0A7I2V2L6;F8VZ49;Q32P51;A0A7I2YQX9;F8VTQ5;A0A2R8Y4L2;F8W646;A0A7I2V5U9;H0YH80;A0A7I2YQ85;A0A7I2YQY2;A0A7I2V2Z4;A0A7I2V5T1;F8VYN5;A0A7I2V3W4;A0A7I2V5H0;A0A7I2V3C7;A0A7I2YQV3;A0A7I2V4M0;A0A7I2V334	14;14;14;13;13;12;10;10;10;8;7;6;5;3;1;1;1;1;1;1;1;1;1;1	13;13;13;12;12;11;9;9;9;7;7;5;5;3;1;1;1;1;1;1;1;1;1;1	12;12;12;11;11;10;8;8;8;7;6;4;5;3;1;1;1;1;1;1;1;1;1;1	Heterogeneous nuclear ribonucleoprotein A1;Heterogeneous nuclear ribonucleoprotein A1, N-terminally processed;Heterogeneous nuclear ribonucleoprotein A1-like 2	HNRNPA1;HNRNPA1L2	sp|P09651|ROA1_HUMAN Heterogeneous nuclear ribonucleoprotein A1 OS=Homo sapiens OX=9606 GN=HNRNPA1 PE=1 SV=5;tr|A0A7I2V3R8|A0A7I2V3R8_HUMAN Heterogeneous nuclear ribonucleoprotein A1 OS=Homo sapiens OX=9606 GN=HNRNPA1 PE=1 SV=1;tr|F8W6I7|F8W6I7_HUMAN Heter	14	13	12	11	11	12	13	11	12	10	10	11	12	10	11	10	10	11	11	10	10	40.3	37.9	37.9	38.746	372	372;319;307;326;242;231;320;275;145;275;156;75;191;49;45;48;83;69;58;56;54;54;53;83	0	157.23	By MS/MS	By MS/MS	By MS/MS	By MS/MS	By MS/MS	By MS/MS	32.8	35.8	36	35.5	39.8	35.2	2.0075e+09	200100000
A0A7I2V430;A0A7I2V4F0;Q92499;A0A087WZ71;A0A7I2V2M5;A0A087X2G1;A0A7I2YQ77;A0A7I2V4J3;A0A7I2V421;A0A7I2V5X8	14;14;14;13;13;12;12;9;8;7	14;14;14;13;13;12;12;9;8;7	11;11;11;11;10;10;9;6;5;4	ATP-dependent RNA helicase DDX1	DDX1	tr|A0A7I2V430|A0A7I2V430_HUMAN ATP-dependent RNA helicase OS=Homo sapiens OX=9606 GN=DDX1 PE=1 SV=1;tr|A0A7I2V4F0|A0A7I2V4F0_HUMAN ATP-dependent RNA helicase OS=Homo sapiens OX=9606 GN=DDX1 PE=1 SV=1;sp|Q92499|DDX1_HUMAN ATP-dependent RNA helicase DDX1 OS=	14	14	11	11	13	14	5	5	3	11	13	14	5	5	3	9	10	11	4	4	2	24.4	24.4	18.9	77.86	697	697;734;740;648;729;636;677;474;358;319	0	91.65	By MS/MS	By MS/MS	By MS/MS	By MS/MS	By MS/MS	By MS/MS	18.2	23	24.4	6.5	6.7	4.4	110440000	20230000
A0A7I2V641;Q99460;A0A7P0MW50;A0A087WW66;A0A7I2V523;A0A7I2V2K8;A0A7I2YQY1;A0A7I2V262;A0A7I2V5C8;A0A7I2YQI9;A0A7I2V4X0;A0A7I2V479;A0A7I2V491;A0A7I2V4A5;H7BZR6;C9J9M4	14;14;13;13;13;12;12;12;12;11;11;9;6;3;2;1	14;14;13;13;13;12;12;12;12;11;11;9;6;3;2;1	14;14;13;13;13;12;12;12;12;11;11;9;6;3;2;1	26S proteasome non-ATPase regulatory subunit 1	PSMD1	tr|A0A7I2V641|A0A7I2V641_HUMAN 26S proteasome non-ATPase regulatory subunit 1 OS=Homo sapiens OX=9606 GN=PSMD1 PE=1 SV=1;sp|Q99460|PSMD1_HUMAN 26S proteasome non-ATPase regulatory subunit 1 OS=Homo sapiens OX=9606 GN=PSMD1 PE=1 SV=2;tr|A0A7P0MW50|A0A7P0MW5	14	14	14	7	9	7	12	9	8	7	9	7	12	9	8	7	9	7	12	9	8	25.3	25.3	25.3	90.581	817	817;953;893;914;924;892;909;909;923;710;806;893;608;358;163;203	0	159.79	By MS/MS	By MS/MS	By MS/MS	By MS/MS	By MS/MS	By MS/MS	12.9	16.4	14.3	21.8	16.6	15.3	175900000	12290000
Q04637;E9PGM1;A0A7I2Y1C3;E7EUU4;E7EX73;C9JF13;C9J6B6;H7C0V6;REV__C9JQZ6;A0A0A0MSA7;A0A0U1RQK7;A0A8I5KT99;A0A8J9G7U8;A0A804HJV5;A0A8I5QJH9;A0A8I5KV92;O43432;REV__J3KQX6;REV__Q8NEG2;C9K073;C9J2Z7;A0A6Q8PFB2;REV__F5H7J8	14;14;14;14;14;4;3;3;1;1;1;1;1;1;1;1;1;1;1;1;1;1;1	14;14;14;14;14;4;3;3;1;1;1;1;1;1;1;1;1;1;1;1;1;1;1	14;14;14;14;14;4;3;3;1;1;1;1;1;1;1;1;1;1;1;1;1;1;1	Eukaryotic translation initiation factor 4 gamma 1	EIF4G1	sp|Q04637|IF4G1_HUMAN Eukaryotic translation initiation factor 4 gamma 1 OS=Homo sapiens OX=9606 GN=EIF4G1 PE=1 SV=4;tr|E9PGM1|E9PGM1_HUMAN Eukaryotic translation initiation factor 4 gamma 1 OS=Homo sapiens OX=9606 GN=EIF4G1 PE=1 SV=1;tr|A0A7I2Y1C3|A0A7I2Y	14	14	14	6	9	6	13	11	13	6	9	6	13	11	13	6	9	6	13	11	13	10.5	10.5	10.5	175.49	1599	1599;1513;1577;1560;1436;903;757;180;324;1621;1774;1747;1641;1640;1633;1895;1585;340;295;869;833;525;157	0	90.822	By MS/MS	By MS/MS	By MS/MS	By MS/MS	By MS/MS	By MS/MS	4.8	6.4	4.6	9.6	7.9	10.1	291730000	26749000
A0A7I2YQ74;A0A087WYS1;A0A7I2V4T0;C9JNZ1;A0A7I2V676;C9JVG3;C9JWG0;C9JQU9;C9JTZ5;C9JUW1;A0A7I2V2Q3;F2Z3H1;C9J3M0;F2Z3P4;F8WC70	14;12;7;7;7;6;5;5;4;4;4;2;1;1;1	14;12;7;7;7;6;5;5;4;4;4;2;1;1;1	1;1;1;1;1;1;1;0;1;1;1;1;1;1;1		UGP2	tr|A0A7I2YQ74|A0A7I2YQ74_HUMAN UTP--glucose-1-phosphate uridylyltransferase OS=Homo sapiens OX=9606 GN=UGP2 PE=1 SV=1;tr|A0A087WYS1|A0A087WYS1_HUMAN UTP--glucose-1-phosphate uridylyltransferase OS=Homo sapiens OX=9606 GN=UGP2 PE=1 SV=2;tr|A0A7I2V4T0|A0A7I2	14	14	1	12	13	11	14	12	14	12	13	11	14	12	14	1	1	0	1	1	1	39.8	39.8	2.8	51.695	460	460;463;181;212;296;170;150;175;104;135;144;76;38;48;52	0	186.44	By MS/MS	By MS/MS	By MS/MS	By MS/MS	By MS/MS	By MS/MS	32.8	35.4	30	39.8	32.8	39.8	842260000	36092000
A0A8I5KW59;Q9BS26;A0A8I5KU76;A0A8I5KVZ0;A0A8I5KTR3;A0A8I5KY49;A0A8I5KNC9	14;14;13;9;8;2;2	14;14;13;9;8;2;2	14;14;13;9;8;2;2	Endoplasmic reticulum resident protein 44	ERP44	tr|A0A8I5KW59|A0A8I5KW59_HUMAN Endoplasmic reticulum protein 44 OS=Homo sapiens OX=9606 GN=ERP44 PE=1 SV=1;sp|Q9BS26|ERP44_HUMAN Endoplasmic reticulum resident protein 44 OS=Homo sapiens OX=9606 GN=ERP44 PE=1 SV=1;tr|A0A8I5KU76|A0A8I5KU76_HUMAN Endoplasmic	14	14	14	9	10	9	13	13	11	9	10	9	13	13	11	9	10	9	13	13	11	43.8	43.8	43.8	44.109	381	381;406;344;330;256;98;105	0	130.39	By MS/MS	By MS/MS	By MS/MS	By MS/MS	By MS/MS	By MS/MS	29.1	31.2	31.2	41.2	40.4	34.6	726390000	30837000
A0A8Q3WMA7;P23246;H0Y9K7;H0Y9U2	14;14;5;1	14;14;5;1	13;13;5;1	Splicing factor, proline- and glutamine-rich	SFPQ	tr|A0A8Q3WMA7|A0A8Q3WMA7_HUMAN Splicing factor proline and glutamine rich OS=Homo sapiens OX=9606 GN=SFPQ PE=1 SV=1;sp|P23246|SFPQ_HUMAN Splicing factor, proline- and glutamine-rich OS=Homo sapiens OX=9606 GN=SFPQ PE=1 SV=2	14	14	13	10	14	13	13	10	12	10	14	13	13	10	12	9	13	12	12	9	11	24	24	22.9	78.613	728	728;707;223;88	0	138.81	By MS/MS	By MS/MS	By MS/MS	By MS/MS	By MS/MS	By MS/MS	18.3	24	24	21.4	18.3	18.3	324450000	23630000
A0A8V8TKI2;A0A8V8TLW4;P06756;A0A8V8TLW9;A0A8V8TKG0;A0A8V8TKT8;A0A8V8TLN8;A0A8V8TKU8;A0A8V8TKF7;A0A8V8TKH9;A0A8V8TLP3;H7BZG1	14;14;14;13;13;12;11;10;10;4;3;2	14;14;14;13;13;12;11;10;10;4;3;2	14;14;14;13;13;12;11;10;10;4;3;2	Integrin alpha-V;Integrin alpha-V heavy chain;Integrin alpha-V light chain	ITGAV	tr|A0A8V8TKI2|A0A8V8TKI2_HUMAN Integrin subunit alpha V OS=Homo sapiens OX=9606 GN=ITGAV PE=1 SV=1;tr|A0A8V8TLW4|A0A8V8TLW4_HUMAN Integrin subunit alpha V OS=Homo sapiens OX=9606 GN=ITGAV PE=1 SV=1;sp|P06756|ITAV_HUMAN Integrin alpha-V OS=Homo sapiens OX=9	14	14	14	7	9	5	14	12	14	7	9	5	14	12	14	7	9	5	14	12	14	16.7	16.7	16.7	113.26	1021	1021;1044;1048;1010;1012;974;989;815;953;175;170;136	0	92	By MS/MS	By MS/MS	By MS/MS	By MS/MS	By MS/MS	By MS/MS	7.1	9.2	5.2	16.7	13.7	16.7	178210000	4592800
A0A994J771;Q92614	14;14	14;14	14;14	Unconventional myosin-XVIIIa	MYO18A	tr|A0A994J771|A0A994J771_HUMAN Myosin XVIIIA OS=Homo sapiens OX=9606 GN=MYO18A PE=1 SV=1;sp|Q92614|MY18A_HUMAN Unconventional myosin-XVIIIa OS=Homo sapiens OX=9606 GN=MYO18A PE=1 SV=3	14	14	14	2	1	1	14	13	12	2	1	1	14	13	12	2	1	1	14	13	12	8.8	8.8	8.8	232.47	2051	2051;2054	0	135.92	By matching	By matching	By matching	By MS/MS	By MS/MS	By MS/MS	0.8	0.4	0.4	8.8	8.3	7.3	224390000	3958200
B1AKC9;P29323;Q6NVW1;A0A3B3IRY8;P54762;J3KR66;A0A7P0TBL4;A0A7P0TA58;Q96L35;E9PG71;A0A0B4J1T8;P54764;P54760;Q15375;P54753;Q9UF33	14;14;6;2;2;1;1;1;1;1;1;1;1;1;1;1	14;14;6;2;2;1;1;1;1;1;1;1;1;1;1;1	13;13;6;1;1;0;0;0;0;0;0;0;0;0;0;0	Receptor protein-tyrosine kinase;Ephrin type-B receptor 2	EPHB2	tr|B1AKC9|B1AKC9_HUMAN receptor protein-tyrosine kinase OS=Homo sapiens OX=9606 GN=EPHB2 PE=1 SV=1;sp|P29323|EPHB2_HUMAN Ephrin type-B receptor 2 OS=Homo sapiens OX=9606 GN=EPHB2 PE=1 SV=5	14	14	13	9	10	8	12	12	13	9	10	8	12	12	13	8	9	7	12	12	13	21.2	21.2	20.1	105.56	946	946;1055;482;1055;984;373;841;922;935;949;1130;986;987;998;998;1036	0	114.64	By MS/MS	By MS/MS	By MS/MS	By MS/MS	By MS/MS	By MS/MS	13.5	14	11.4	18.4	18.2	20.1	194090000	12737000
Q16851;E7EUC7;C9J6Q0	14;14;2	1;1;1	1;1;1	UTP--glucose-1-phosphate uridylyltransferase	UGP2	sp|Q16851|UGPA_HUMAN UTP--glucose-1-phosphate uridylyltransferase OS=Homo sapiens OX=9606 GN=UGP2 PE=1 SV=5;tr|E7EUC7|E7EUC7_HUMAN UTP--glucose-1-phosphate uridylyltransferase OS=Homo sapiens OX=9606 GN=UGP2 PE=1 SV=1	14	1	1	11	13	12	14	12	14	0	1	1	1	1	1	0	1	1	1	1	1	36.4	3	3	56.94	508	508;517;60	0	24.257	By matching	By MS/MS	By MS/MS	By MS/MS	By matching	By MS/MS	27.2	32.5	30.1	36.4	30.1	36.4	14198000	0
E9PB90;P52789	14;14	10;10	10;10	Hexokinase;Hexokinase-2	HK2	tr|E9PB90|E9PB90_HUMAN hexokinase OS=Homo sapiens OX=9606 GN=HK2 PE=1 SV=1;sp|P52789|HXK2_HUMAN Hexokinase-2 OS=Homo sapiens OX=9606 GN=HK2 PE=1 SV=2	14	10	10	2	2	1	14	5	10	1	1	1	10	1	6	1	1	1	10	1	6	21.4	16.3	16.3	98.972	889	889;917	0	63.916	By matching	By MS/MS	By matching	By MS/MS	By MS/MS	By MS/MS	3	2.7	1.7	21.4	6.7	14.7	52348000	334360
F5H7S7;Q13576;D6R939;E9PDT6;H0YA28;D6RDK8	14;14;4;3;1;1	12;12;4;2;1;1	12;12;4;2;1;1	Ras GTPase-activating-like protein IQGAP2	IQGAP2	tr|F5H7S7|F5H7S7_HUMAN IQ motif containing GTPase activating protein 2 OS=Homo sapiens OX=9606 GN=IQGAP2 PE=1 SV=2;sp|Q13576|IQGA2_HUMAN Ras GTPase-activating-like protein IQGAP2 OS=Homo sapiens OX=9606 GN=IQGAP2 PE=1 SV=4	14	12	12	1	2	1	14	6	12	0	0	0	12	5	10	0	0	0	12	5	10	11.1	10.1	10.1	174.45	1525	1525;1575;824;509;79;167	0	98.793	By matching	By matching	By matching	By MS/MS	By MS/MS	By MS/MS	0.6	1	0.6	11.1	4.5	9.4	77061000	0
O00231;J3QRY4;J3QS13	14;6;3	14;6;3	14;6;3	26S proteasome non-ATPase regulatory subunit 11	PSMD11	sp|O00231|PSD11_HUMAN 26S proteasome non-ATPase regulatory subunit 11 OS=Homo sapiens OX=9606 GN=PSMD11 PE=1 SV=3	14	14	14	9	10	7	14	9	9	9	10	7	14	9	9	9	10	7	14	9	9	43.4	43.4	43.4	47.463	422	422;187;90	0	103.43	By MS/MS	By MS/MS	By MS/MS	By MS/MS	By MS/MS	By MS/MS	26.5	30.8	20.9	43.4	26.5	29.1	194480000	17401000
O00299	14	14	14	Chloride intracellular channel protein 1	CLIC1	sp|O00299|CLIC1_HUMAN Chloride intracellular channel protein 1 OS=Homo sapiens OX=9606 GN=CLIC1 PE=1 SV=4	14	14	14	13	14	14	14	13	14	13	14	14	14	13	14	13	14	14	14	13	14	79.3	79.3	79.3	26.922	241	241	0	323.31	By MS/MS	By MS/MS	By MS/MS	By MS/MS	By MS/MS	By MS/MS	73.9	79.3	79.3	79.3	70.1	79.3	3.1043e+09	327060000
O14818;H0Y586;Q8TAA3;A0A087WYS6;F5GY34	14;7;4;3;1	14;7;4;3;1	14;7;4;3;1	Proteasome subunit alpha type-7	PSMA7	sp|O14818|PSA7_HUMAN Proteasome subunit alpha type-7 OS=Homo sapiens OX=9606 GN=PSMA7 PE=1 SV=1;tr|H0Y586|H0Y586_HUMAN Proteasome 20S subunit alpha 7 (Fragment) OS=Homo sapiens OX=9606 GN=PSMA7 PE=1 SV=1	14	14	14	11	11	11	12	14	14	11	11	11	12	14	14	11	11	11	12	14	14	59.3	59.3	59.3	27.887	248	248;187;256;224;63	0	182.46	By MS/MS	By MS/MS	By MS/MS	By MS/MS	By MS/MS	By MS/MS	48.4	48.4	48.4	56.5	59.3	59.3	1.5853e+09	100060000
P00738;A0A0C4DGL8;J3QR68;H0Y300;J3QLC9;P00739;H3BS21;J3KTC3;J3KRH2;J3KSV1;J3QQI8;H3BMJ7	14;12;12;12;10;6;5;3;3;2;2;2	14;12;12;12;10;6;5;3;3;2;2;2	14;12;12;12;10;6;5;3;3;2;2;2	Haptoglobin;Haptoglobin alpha chain;Haptoglobin beta chain	HP	sp|P00738|HPT_HUMAN Haptoglobin OS=Homo sapiens OX=9606 GN=HP PE=1 SV=1;tr|A0A0C4DGL8|A0A0C4DGL8_HUMAN Haptoglobin OS=Homo sapiens OX=9606 GN=HP PE=1 SV=1;tr|J3QR68|J3QR68_HUMAN Haptoglobin (Fragment) OS=Homo sapiens OX=9606 GN=HP PE=1 SV=1;tr|H0Y300|H0Y30	14	14	14	0	0	0	12	9	14	0	0	0	12	9	14	0	0	0	12	9	14	32.8	32.8	32.8	45.205	406	406;347;404;442;365;348;222;117;149;88;91;92	0	143.68				By MS/MS	By MS/MS	By MS/MS	0	0	0	30	21.9	32.8	407090000	0
P01857;A0A0A0MS07	14;12	14;12	6;5	Ig gamma-1 chain C region	IGHG1	sp|P01857|IGHG1_HUMAN Immunoglobulin heavy constant gamma 1 OS=Homo sapiens OX=9606 GN=IGHG1 PE=1 SV=2;tr|A0A0A0MS07|A0A0A0MS07_HUMAN Immunoglobulin heavy constant gamma 1 (Fragment) OS=Homo sapiens OX=9606 GN=IGHG1 PE=1 SV=1	14	14	6	1	1	1	14	13	14	1	1	1	14	13	14	0	0	0	6	6	6	49.9	49.9	22.1	43.911	399	399;295	0	255.36	By MS/MS	By MS/MS	By MS/MS	By MS/MS	By MS/MS	By MS/MS	2	2	2	49.9	44.1	49.9	4.1293e+09	4597700
P04899	14	14	9	Guanine nucleotide-binding protein G(i) subunit alpha-2	GNAI2	sp|P04899|GNAI2_HUMAN Guanine nucleotide-binding protein G(i) subunit alpha-2 OS=Homo sapiens OX=9606 GN=GNAI2 PE=1 SV=3	14	14	9	9	10	11	13	13	14	9	10	11	13	13	14	6	6	7	8	8	9	54.6	54.6	39.7	40.45	355	355	0	232.45	By MS/MS	By MS/MS	By MS/MS	By MS/MS	By MS/MS	By MS/MS	33.8	35.8	40.6	47.9	47.9	54.6	966520000	28426000
P05109	14	14	14	Protein S100-A8;Protein S100-A8, N-terminally processed	S100A8	sp|P05109|S10A8_HUMAN Protein S100-A8 OS=Homo sapiens OX=9606 GN=S100A8 PE=1 SV=1	14	14	14	4	2	1	13	10	14	4	2	1	13	10	14	4	2	1	13	10	14	72	72	72	10.834	93	93	0	163.56	By MS/MS	By MS/MS	By matching	By MS/MS	By MS/MS	By MS/MS	29	21.5	11.8	72	66.7	72	11352000000	14733000
P12270;Q5SWX9	14;1	14;1	14;1	Nucleoprotein TPR	TPR	sp|P12270|TPR_HUMAN Nucleoprotein TPR OS=Homo sapiens OX=9606 GN=TPR PE=1 SV=3	14	14	14	7	6	6	11	2	10	7	6	6	11	2	10	7	6	6	11	2	10	6.5	6.5	6.5	267.29	2363	2363;150	0	98.794	By MS/MS	By MS/MS	By MS/MS	By MS/MS	By MS/MS	By MS/MS	3.1	2.7	2.7	5.2	0.8	4.5	58531000	4221800
P14923;C9JTX4;C9J826;C9JK18;C9JKY1	14;5;5;5;5	14;5;5;5;5	12;5;5;5;5	Junction plakoglobin	JUP	sp|P14923|PLAK_HUMAN Junction plakoglobin OS=Homo sapiens OX=9606 GN=JUP PE=1 SV=3	14	14	12	9	9	7	8	13	12	9	9	7	8	13	12	7	8	5	6	11	10	26.2	26.2	22.1	81.744	745	745;235;276;295;297	0	98.799	By MS/MS	By MS/MS	By MS/MS	By MS/MS	By MS/MS	By MS/MS	15.7	15.4	15.2	14.9	25	23	165530000	12814000
P15121;E9PCX2;E9PEF9;C9JRZ8	14;12;6;1	14;12;6;1	14;12;6;1	Aldose reductase	AKR1B1	sp|P15121|ALDR_HUMAN Aldo-keto reductase family 1 member B1 OS=Homo sapiens OX=9606 GN=AKR1B1 PE=1 SV=3;tr|E9PCX2|E9PCX2_HUMAN Aldo-keto reductase family 1 member B OS=Homo sapiens OX=9606 GN=AKR1B1 PE=1 SV=1	14	14	14	12	13	14	14	12	14	12	13	14	14	12	14	12	13	14	14	12	14	50.3	50.3	50.3	35.853	316	316;263;102;316	0	130.06	By MS/MS	By MS/MS	By MS/MS	By MS/MS	By MS/MS	By MS/MS	44.3	44.3	50.3	50.3	44.3	50.3	2.0368e+09	192350000
P16284;A0A075B727;A0A075B728;A0A075B737	14;6;4;2	14;6;4;2	14;6;4;2	Platelet endothelial cell adhesion molecule	PECAM1	sp|P16284|PECA1_HUMAN Platelet endothelial cell adhesion molecule OS=Homo sapiens OX=9606 GN=PECAM1 PE=1 SV=2	14	14	14	0	0	0	13	8	12	0	0	0	13	8	12	0	0	0	13	8	12	26.6	26.6	26.6	82.521	738	738;230;183;134	0	134.49				By MS/MS	By MS/MS	By MS/MS	0	0	0	24.8	14.4	23.2	168760000	0
P21810;C9JKG1	14;6	13;6	13;6	Biglycan	BGN	sp|P21810|PGS1_HUMAN Biglycan OS=Homo sapiens OX=9606 GN=BGN PE=1 SV=2	14	13	13	14	14	14	14	14	14	13	13	13	13	13	13	13	13	13	13	13	13	46.5	44.3	44.3	41.654	368	368;238	0	260.3	By MS/MS	By MS/MS	By MS/MS	By MS/MS	By MS/MS	By MS/MS	46.5	46.5	46.5	46.5	46.5	46.5	2453800000	266670000
P30041	14	14	14	Peroxiredoxin-6	PRDX6	sp|P30041|PRDX6_HUMAN Peroxiredoxin-6 OS=Homo sapiens OX=9606 GN=PRDX6 PE=1 SV=3	14	14	14	12	12	12	12	14	13	12	12	12	12	14	13	12	12	12	12	14	13	63.8	63.8	63.8	25.035	224	224	0	171.74	By MS/MS	By MS/MS	By MS/MS	By MS/MS	By MS/MS	By MS/MS	63.4	63.4	63.4	62.9	63.8	63.4	997060000	69373000
P30622;J3KP58;F5H0N7;A0A3B3ITA2;F5H6A0;A0A3B3ISJ8	14;13;12;11;9;1	14;13;12;11;9;1	14;13;12;11;9;1	CAP-Gly domain-containing linker protein 1	CLIP1	sp|P30622|CLIP1_HUMAN CAP-Gly domain-containing linker protein 1 OS=Homo sapiens OX=9606 GN=CLIP1 PE=1 SV=2;tr|J3KP58|J3KP58_HUMAN CAP-Gly domain containing linker protein 1 OS=Homo sapiens OX=9606 GN=CLIP1 PE=1 SV=2;tr|F5H0N7|F5H0N7_HUMAN CAP-Gly domain c	14	14	14	4	4	6	13	11	12	4	4	6	13	11	12	4	4	6	13	11	12	12.2	12.2	12.2	162.24	1438	1438;1316;1063;791;802;867	0	112.17	By MS/MS	By MS/MS	By MS/MS	By MS/MS	By MS/MS	By MS/MS	3.4	3.3	4.5	11	9.5	10.2	102500000	3554400
P40227;J3KRI6	14;1	14;1	10;0	T-complex protein 1 subunit zeta	CCT6A	sp|P40227|TCPZ_HUMAN T-complex protein 1 subunit zeta OS=Homo sapiens OX=9606 GN=CCT6A PE=1 SV=3	14	14	10	13	14	11	12	11	13	13	14	11	12	11	13	9	10	10	8	7	9	33.5	33.5	26.9	58.024	531	531;128	0	113.14	By MS/MS	By MS/MS	By MS/MS	By MS/MS	By MS/MS	By MS/MS	28.8	33.5	28.8	24.9	25.6	31.6	253450000	34903000
P48745	14	14	14	Protein NOV homolog	NOV	sp|P48745|CCN3_HUMAN CCN family member 3 OS=Homo sapiens OX=9606 GN=CCN3 PE=1 SV=1	14	14	14	13	12	11	11	13	12	13	12	11	11	13	12	13	12	11	11	13	12	40.1	40.1	40.1	39.162	357	357	0	172.91	By MS/MS	By MS/MS	By MS/MS	By MS/MS	By MS/MS	By MS/MS	40.1	35.6	35.6	35	39.5	39.5	505730000	44554000
Q13332	14	14	5	Receptor-type tyrosine-protein phosphatase S	PTPRS	sp|Q13332|PTPRS_HUMAN Receptor-type tyrosine-protein phosphatase S OS=Homo sapiens OX=9606 GN=PTPRS PE=1 SV=3	14	14	5	10	13	11	1	6	5	10	13	11	1	6	5	4	5	3	0	2	2	11.2	11.2	3.8	217.04	1948	1948	0	112.32	By MS/MS	By MS/MS	By MS/MS	By MS/MS	By MS/MS	By MS/MS	8.6	10.1	9.7	0.6	5.1	4.9	121230000	19912000
Q14240;E7EQG2;J3KS93;E7EMV8	14;12;3;3	5;3;0;0	5;3;0;0	Eukaryotic initiation factor 4A-II;Eukaryotic initiation factor 4A-II, N-terminally processed	EIF4A2	sp|Q14240|IF4A2_HUMAN Eukaryotic initiation factor 4A-II OS=Homo sapiens OX=9606 GN=EIF4A2 PE=1 SV=2;tr|E7EQG2|E7EQG2_HUMAN ATP-dependent RNA helicase OS=Homo sapiens OX=9606 GN=EIF4A2 PE=1 SV=1	14	5	5	12	10	10	13	10	14	3	3	1	4	3	5	3	3	1	4	3	5	36.4	13	13	46.402	407	407;362;85;98	0	32.738	By MS/MS	By MS/MS	By MS/MS	By MS/MS	By MS/MS	By MS/MS	32.9	26	25.8	32.7	26	36.4	65445000	4356800
Q96HE7;G3V2H0;G3V3E6;G3V5B3;G3V503;A0A8I5KWQ1;Q86YB8	14;5;5;3;2;1;1	14;5;5;3;2;1;1	14;5;5;3;2;1;1	ERO1-like protein alpha	ERO1L	sp|Q96HE7|ERO1A_HUMAN ERO1-like protein alpha OS=Homo sapiens OX=9606 GN=ERO1A PE=1 SV=2	14	14	14	4	6	4	14	10	13	4	6	4	14	10	13	4	6	4	14	10	13	38	38	38	54.392	468	468;75;257;169;125;348;467	0	108.44	By MS/MS	By MS/MS	By MS/MS	By MS/MS	By MS/MS	By MS/MS	9.6	15.4	9.2	38	24.8	34.4	187730000	3415200
Q9HCU0	14	14	14	Endosialin	CD248	sp|Q9HCU0|CD248_HUMAN Endosialin OS=Homo sapiens OX=9606 GN=CD248 PE=1 SV=1	14	14	14	14	14	12	11	14	14	14	14	12	11	14	14	14	14	12	11	14	14	24.8	24.8	24.8	80.858	757	757	0	202.02	By MS/MS	By MS/MS	By MS/MS	By MS/MS	By MS/MS	By MS/MS	24.8	24.8	20.1	16.4	24.8	24.8	1.8831e+09	273760000
Q9UBP4;F6SYF8;E9PKW6;E9PHY3;E9PKK9	14;12;6;4;3	14;12;6;4;3	14;12;6;4;3	Dickkopf-related protein 3	DKK3	sp|Q9UBP4|DKK3_HUMAN Dickkopf-related protein 3 OS=Homo sapiens OX=9606 GN=DKK3 PE=1 SV=2;tr|F6SYF8|F6SYF8_HUMAN Dickkopf WNT signaling pathway inhibitor 3 OS=Homo sapiens OX=9606 GN=DKK3 PE=1 SV=1	14	14	14	13	14	14	11	14	14	13	14	14	11	14	14	13	14	14	11	14	14	58.6	58.6	58.6	38.39	350	350;364;234;183;132	0	323.31	By MS/MS	By MS/MS	By MS/MS	By MS/MS	By MS/MS	By MS/MS	58.6	58.6	58.6	47.1	58.6	58.6	16174000000	1.7948e+09
Q9UQ80;F8VR77;H0YIN7;F8W0A3;F8VZ69	14;8;5;5;1	14;8;5;5;1	14;8;5;5;1	Proliferation-associated protein 2G4	PA2G4	sp|Q9UQ80|PA2G4_HUMAN Proliferation-associated protein 2G4 OS=Homo sapiens OX=9606 GN=PA2G4 PE=1 SV=3;tr|F8VR77|F8VR77_HUMAN Proliferation-associated 2G4 OS=Homo sapiens OX=9606 GN=PA2G4 PE=1 SV=1	14	14	14	12	12	13	12	11	13	12	12	13	12	11	13	12	12	13	12	11	13	44.4	44.4	44.4	43.786	394	394;284;163;187;64	0	109.74	By MS/MS	By MS/MS	By MS/MS	By MS/MS	By MS/MS	By MS/MS	38.8	37.1	41.6	37.8	34.3	41.6	332060000	41616000
Q9Y266;A0A0A0MSU9;A0A0A0MSS4	14;7;5	14;7;5	14;7;5	Nuclear migration protein nudC	NUDC	sp|Q9Y266|NUDC_HUMAN Nuclear migration protein nudC OS=Homo sapiens OX=9606 GN=NUDC PE=1 SV=1;tr|A0A0A0MSU9|A0A0A0MSU9_HUMAN Nuclear distribution C, dynein complex regulator (Fragment) OS=Homo sapiens OX=9606 GN=NUDC PE=1 SV=1	14	14	14	11	12	11	14	13	11	11	12	11	14	13	11	11	12	11	14	13	11	42.9	42.9	42.9	38.242	331	331;186;133	0	96.92	By MS/MS	By MS/MS	By MS/MS	By MS/MS	By MS/MS	By MS/MS	33.2	37.8	33.2	42.9	40.5	33.2	483390000	35107000
Q9Y696	14	14	14	Chloride intracellular channel protein 4	CLIC4	sp|Q9Y696|CLIC4_HUMAN Chloride intracellular channel protein 4 OS=Homo sapiens OX=9606 GN=CLIC4 PE=1 SV=4	14	14	14	13	14	14	14	12	14	13	14	14	14	12	14	13	14	14	14	12	14	68.8	68.8	68.8	28.772	253	253	0	323.31	By MS/MS	By MS/MS	By MS/MS	By MS/MS	By MS/MS	By MS/MS	68.4	68.8	68.8	68.8	63.6	68.8	1410700000	135660000
A0A087X0K0;P39059	13;13	13;13	13;13	Collagen alpha-1(XV) chain;Restin;Restin-2;Restin-3;Restin-4	COL15A1	tr|A0A087X0K0|A0A087X0K0_HUMAN Collagen type XV alpha 1 chain OS=Homo sapiens OX=9606 GN=COL15A1 PE=1 SV=1;sp|P39059|COFA1_HUMAN Collagen alpha-1(XV) chain OS=Homo sapiens OX=9606 GN=COL15A1 PE=1 SV=2	13	13	13	12	13	13	11	13	12	12	13	13	11	13	12	12	13	13	11	13	12	12.7	12.7	12.7	140.06	1374	1374;1388	0	134.33	By MS/MS	By MS/MS	By MS/MS	By MS/MS	By MS/MS	By MS/MS	11.6	12.7	12.7	10.8	12.7	11.6	484940000	62757000
A0A2R8Y804;A0A2R8Y543;A0A2R8Y5C3;A0A2R8Y750;B4DGU4;A0A2R8YCH5;A0A2R8Y5A3;P35222;A0A2R8Y5Z1;A0A2R8Y7Z0;A0A2R8Y6G0;A0A2R8Y815	13;13;13;13;13;13;13;13;12;12;9;5	11;11;11;11;11;11;11;11;10;10;7;5	11;11;11;11;11;11;11;11;10;10;7;5	Catenin beta-1	CTNNB1	tr|A0A2R8Y804|A0A2R8Y804_HUMAN Catenin beta 1 OS=Homo sapiens OX=9606 GN=CTNNB1 PE=1 SV=1;tr|A0A2R8Y543|A0A2R8Y543_HUMAN Catenin beta 1 OS=Homo sapiens OX=9606 GN=CTNNB1 PE=1 SV=1;tr|A0A2R8Y5C3|A0A2R8Y5C3_HUMAN Catenin beta 1 OS=Homo sapiens OX=9606 GN=CTN	13	11	11	5	5	7	12	8	13	3	4	5	10	6	11	3	4	5	10	6	11	25.2	20.9	20.9	77.206	702	702;715;737;744;774;779;783;781;752;780;367;186	0	80.593	By MS/MS	By MS/MS	By MS/MS	By MS/MS	By MS/MS	By MS/MS	10.5	10.7	14.7	23.5	17	25.2	107450000	2894400
A0A6I8PRN4;Q06210;A0A6I8PTT9;O94808	13;13;11;1	13;13;11;1	13;13;11;1	Glutamine--fructose-6-phosphate aminotransferase [isomerizing] 1	GFPT1	tr|A0A6I8PRN4|A0A6I8PRN4_HUMAN glutamine--fructose-6-phosphate transaminase (isomerizing) OS=Homo sapiens OX=9606 GN=GFPT1 PE=1 SV=1;sp|Q06210|GFPT1_HUMAN Glutamine--fructose-6-phosphate aminotransferase [isomerizing] 1 OS=Homo sapiens OX=9606 GN=GFPT1 PE=	13	13	13	7	10	9	11	8	12	7	10	9	11	8	12	7	10	9	11	8	12	29.2	29.2	29.2	68.541	609	609;699;625;682	0	82.352	By MS/MS	By MS/MS	By MS/MS	By MS/MS	By MS/MS	By MS/MS	14.8	22.3	20	24.8	17.9	26.9	138980000	9176700
A0A6Q8PG52;A0A6Q8PH84;P51149;C9J592;C9IZZ0;A0A6Q8PGE6;C9J8S3;C9J4V0;C9J4S4;C9J7D1;A0A6Q8PF79	13;13;13;11;10;10;9;7;5;4;1	13;13;13;11;10;10;9;7;5;4;1	13;13;13;11;10;10;9;7;5;4;1	Ras-related protein Rab-7a	RAB7A	tr|A0A6Q8PG52|A0A6Q8PG52_HUMAN RAB7A, member RAS oncogene family OS=Homo sapiens OX=9606 GN=RAB7A PE=1 SV=1;tr|A0A6Q8PH84|A0A6Q8PH84_HUMAN RAB7A, member RAS oncogene family OS=Homo sapiens OX=9606 GN=RAB7A PE=1 SV=1;sp|P51149|RAB7A_HUMAN Ras-related protei	13	13	13	8	10	11	13	11	10	8	10	11	13	11	10	8	10	11	13	11	10	64.5	64.5	64.5	23.699	211	211;217;207;150;156;183;160;134;98;91;66	0	186.56	By MS/MS	By MS/MS	By MS/MS	By MS/MS	By MS/MS	By MS/MS	42.2	57.3	61.1	64.5	61.6	54	646680000	24185000
A0A7I2V5S2;P06748;A0A7I2YQC0;E5RI98;A0A7I2V5J8;A0A7I2V433;A0A7I2V2X9;A0A7I2V3U2;A0A7I2V4G8;A0A7I2V3G5;A0A7I2V579;E5RGW4	13;13;12;9;8;6;6;6;5;4;4;2	13;13;12;9;8;6;6;6;5;4;4;2	13;13;12;9;8;6;6;6;5;4;4;2	Nucleophosmin	NPM1	tr|A0A7I2V5S2|A0A7I2V5S2_HUMAN Nucleophosmin OS=Homo sapiens OX=9606 GN=NPM1 PE=1 SV=1;sp|P06748|NPM_HUMAN Nucleophosmin OS=Homo sapiens OX=9606 GN=NPM1 PE=1 SV=2;tr|A0A7I2YQC0|A0A7I2YQC0_HUMAN Nucleophosmin OS=Homo sapiens OX=9606 GN=NPM1 PE=1 SV=1;tr|E5R	13	13	13	10	10	11	11	10	12	10	10	11	11	10	12	10	10	11	11	10	12	55.1	55.1	55.1	33.875	305	305;294;323;230;201;156;175;195;123;90;99;59	0	233.36	By MS/MS	By MS/MS	By MS/MS	By MS/MS	By MS/MS	By MS/MS	43.3	44.6	44.9	53.4	42.3	52.5	1.7175e+09	147130000
A0A7P0Z497;P23284;A0A7P0TB45;A0A7P0T7U3	13;13;12;4	13;13;12;4	13;13;12;4	Peptidyl-prolyl cis-trans isomerase B	PPIB	tr|A0A7P0Z497|A0A7P0Z497_HUMAN Peptidyl-prolyl cis-trans isomerase OS=Homo sapiens OX=9606 GN=PPIB PE=1 SV=1;sp|P23284|PPIB_HUMAN Peptidyl-prolyl cis-trans isomerase B OS=Homo sapiens OX=9606 GN=PPIB PE=1 SV=2;tr|A0A7P0TB45|A0A7P0TB45_HUMAN Peptidyl-prolyl	13	13	13	12	12	12	13	12	13	12	12	12	13	12	13	12	12	12	13	12	13	61.3	61.3	61.3	20.21	181	181;216;216;123	0	125.19	By MS/MS	By MS/MS	By MS/MS	By MS/MS	By MS/MS	By MS/MS	56.9	56.9	56.9	61.3	56.9	61.3	4420900000	345960000
A0A9H3ZR93;A0A9H4DHQ2;P01860	13;13;13	7;7;7	6;6;6	Ig gamma-3 chain C region	IGHG3	tr|A0A9H3ZR93|A0A9H3ZR93_HUMAN Immunoglobulin heavy constant gamma 3 (G3m marker) (Fragment) OS=Homo sapiens OX=9606 GN=IGHG3 PE=4 SV=1;tr|A0A9H4DHQ2|A0A9H4DHQ2_HUMAN Immunoglobulin heavy constant gamma 3 (G3m marker) (Fragment) OS=Homo sapiens OX=9606 GN=	13	7	6	1	1	1	12	12	13	0	0	0	6	6	7	0	0	0	5	5	6	50.9	33.4	30.2	41.215	377	377;446;446	0	91.488	By matching	By matching	By matching	By MS/MS	By MS/MS	By MS/MS	2.1	2.1	2.1	45.6	45.9	50.9	698550000	0
A6NJA2;P54578;J3QQT6;J3KS55	13;13;1;1	13;13;1;1	13;13;1;1	Ubiquitin carboxyl-terminal hydrolase;Ubiquitin carboxyl-terminal hydrolase 14	USP14	tr|A6NJA2|A6NJA2_HUMAN Ubiquitin carboxyl-terminal hydrolase OS=Homo sapiens OX=9606 GN=USP14 PE=1 SV=2;sp|P54578|UBP14_HUMAN Ubiquitin carboxyl-terminal hydrolase 14 OS=Homo sapiens OX=9606 GN=USP14 PE=1 SV=3	13	13	13	11	13	10	11	10	12	11	13	10	11	10	12	11	13	10	11	10	12	31.5	31.5	31.5	51.086	448	448;494;20;28	0	105.32	By MS/MS	By MS/MS	By MS/MS	By MS/MS	By MS/MS	By MS/MS	23.7	31.5	22.8	29	22.8	27.7	216960000	20485000
P49589;B4DKY1;E9PRS8	13;13;1	13;13;1	13;13;1	Cysteine--tRNA ligase, cytoplasmic	CARS	sp|P49589|SYCC_HUMAN Cysteine--tRNA ligase, cytoplasmic OS=Homo sapiens OX=9606 GN=CARS1 PE=1 SV=3;tr|B4DKY1|B4DKY1_HUMAN cysteine--tRNA ligase OS=Homo sapiens OX=9606 GN=CARS1 PE=1 SV=1	13	13	13	9	9	8	10	9	9	9	9	8	10	9	9	9	9	8	10	9	9	19.9	19.9	19.9	85.472	748	748;739;76	0	92.951	By MS/MS	By MS/MS	By MS/MS	By MS/MS	By MS/MS	By MS/MS	13.8	13.8	12.3	15.8	13.6	13.6	171550000	19484000
E7ETN3;B4E1Z4;H7C5H1;P00751;A0A8V8TNU0;A0A0G2JH38;A0A8V8TMI9	13;13;11;11;7;4;3	13;13;11;11;7;4;3	11;11;11;11;7;4;3	Complement factor B;Complement factor B Ba fragment;Complement factor B Bb fragment	CFB	tr|E7ETN3|E7ETN3_HUMAN C3/C5 convertase OS=Homo sapiens OX=9606 PE=1 SV=1;tr|B4E1Z4|B4E1Z4_HUMAN Complement C2 OS=Homo sapiens OX=9606 PE=1 SV=1;tr|H7C5H1|H7C5H1_HUMAN Complement C2 OS=Homo sapiens OX=9606 GN=CFB PE=1 SV=2;sp|P00751|CFAB_HUMAN Complement f	13	13	11	1	2	2	8	12	10	1	2	2	8	12	10	0	1	1	7	10	9	13.4	13.4	11.4	124.02	1115	1115;1266;692;764;687;589;483	0	94.668	By MS/MS	By MS/MS	By MS/MS	By MS/MS	By MS/MS	By MS/MS	1.1	2	2	7.7	12.1	10.4	86078000	711760
B4E3Q4;Q9NZK5;A0A087X0I3;A0A8Q3WM36;A0A8Q3WMB0;A0A8Q3SIK1;A0A8Q3WL39;A0A8Q3WL33;A0A3B3IRR5;A0A3B3IT96;A0A8Q3SIG4;F5H7J3	13;13;12;10;10;10;10;9;2;2;2;1	13;13;12;10;10;10;10;9;2;2;2;1	13;13;12;10;10;10;10;9;2;2;2;1	Adenosine deaminase CECR1	CECR1	tr|B4E3Q4|B4E3Q4_HUMAN adenosine deaminase OS=Homo sapiens OX=9606 GN=ADA2 PE=1 SV=1;sp|Q9NZK5|ADA2_HUMAN Adenosine deaminase 2 OS=Homo sapiens OX=9606 GN=ADA2 PE=1 SV=2;tr|A0A087X0I3|A0A087X0I3_HUMAN Adenosine deaminase 2 OS=Homo sapiens OX=9606 GN=ADA2 P	13	13	13	0	0	0	7	3	13	0	0	0	7	3	13	0	0	0	7	3	13	34.3	34.3	34.3	54.36	469	469;511;391;261;274;309;359;253;69;187;267;152	0	103.39				By MS/MS	By MS/MS	By MS/MS	0	0	0	19.6	11.3	34.3	173290000	0
C9JIF9;P13798;H7C393;H7C1U0;C9JLK2;H0YFE5;F8WEH5	13;13;8;8;5;1;1	13;13;8;8;5;1;1	13;13;8;8;5;1;1	Acylamino-acid-releasing enzyme	APEH	tr|C9JIF9|C9JIF9_HUMAN Acylamino-acid-releasing enzyme OS=Homo sapiens OX=9606 GN=APEH PE=1 SV=1;sp|P13798|ACPH_HUMAN Acylamino-acid-releasing enzyme OS=Homo sapiens OX=9606 GN=APEH PE=1 SV=4;tr|H7C393|H7C393_HUMAN Acylaminoacyl-peptide hydrolase (Fragment	13	13	13	8	8	7	12	9	11	8	8	7	12	9	11	8	8	7	12	9	11	24.7	24.7	24.7	81.673	737	737;732;284;308;232;47;50	0	107.71	By MS/MS	By MS/MS	By MS/MS	By MS/MS	By MS/MS	By MS/MS	13	16	14.4	21.7	15.1	22.3	402770000	25667000
E9PK54	13	1	1		HSPA8	tr|E9PK54|E9PK54_HUMAN Heat shock protein family A (Hsp70) member 8 (Fragment) OS=Homo sapiens OX=9606 GN=HSPA8 PE=1 SV=8	13	1	1	13	13	13	13	12	13	1	1	1	1	1	1	1	1	1	1	1	1	78.1	6.6	6.6	19.955	183	183	0.0098039	6.4327	By MS/MS	By MS/MS	By MS/MS	By MS/MS	By MS/MS	By MS/MS	78.1	78.1	78.1	78.1	78.1	78.1	106720000	10386000
G3V4U0;Q9UBX5;G3XA98;G3V3Y2	13;13;12;2	13;13;12;2	13;13;12;2	Fibulin-5	FBLN5	tr|G3V4U0|G3V4U0_HUMAN Fibulin 5 OS=Homo sapiens OX=9606 GN=FBLN5 PE=1 SV=1;sp|Q9UBX5|FBLN5_HUMAN Fibulin-5 OS=Homo sapiens OX=9606 GN=FBLN5 PE=1 SV=1;tr|G3XA98|G3XA98_HUMAN Fibulin 5 OS=Homo sapiens OX=9606 GN=FBLN5 PE=1 SV=1	13	13	13	11	12	12	10	10	12	11	12	12	10	10	12	11	12	12	10	10	12	34.4	34.4	34.4	50.881	453	453;448;489;91	0	147.47	By MS/MS	By MS/MS	By MS/MS	By MS/MS	By MS/MS	By MS/MS	30.7	30.7	33.8	27.2	27.2	30.7	1.4847e+09	232620000
G3V5Z7;P60900;G3V295;G3V3I1;G3V3U4;H0YJC4;G3V4S5;G3V2S7	13;13;11;10;7;3;2;2	13;13;11;10;7;3;2;2	13;13;11;10;7;3;2;2	Proteasome subunit alpha type;Proteasome subunit alpha type-6	PSMA6	tr|G3V5Z7|G3V5Z7_HUMAN Proteasome subunit alpha type OS=Homo sapiens OX=9606 GN=PSMA6 PE=1 SV=1;sp|P60900|PSA6_HUMAN Proteasome subunit alpha type-6 OS=Homo sapiens OX=9606 GN=PSMA6 PE=1 SV=1;tr|G3V295|G3V295_HUMAN Proteasome subunit alpha type OS=Homo sap	13	13	13	10	11	12	13	12	13	10	11	12	13	12	13	10	11	12	13	12	13	53.6	53.6	53.6	28.147	252	252;246;203;148;107;85;41;67	0	153.92	By MS/MS	By MS/MS	By MS/MS	By MS/MS	By MS/MS	By MS/MS	44.8	49.6	53.6	53.6	53.6	53.6	1325200000	70279000
H0YA68;Q9Y2E5;E9PCD7	13;13;12	13;13;12	13;13;12	Alpha-mannosidase;Epididymis-specific alpha-mannosidase	MAN2B2	tr|H0YA68|H0YA68_HUMAN Alpha-mannosidase (Fragment) OS=Homo sapiens OX=9606 GN=MAN2B2 PE=1 SV=1;sp|Q9Y2E5|MA2B2_HUMAN Epididymis-specific alpha-mannosidase OS=Homo sapiens OX=9606 GN=MAN2B2 PE=1 SV=4;tr|E9PCD7|E9PCD7_HUMAN Alpha-mannosidase OS=Homo sapiens	13	13	13	7	8	10	12	9	11	7	8	10	12	9	11	7	8	10	12	9	11	18.9	18.9	18.9	107.51	953	953;1009;958	0	92.138	By MS/MS	By MS/MS	By MS/MS	By MS/MS	By MS/MS	By MS/MS	9.2	11.3	14	17.8	12.8	15.8	125070000	6877300
I3L3Q4;I3L1F4	13;1	2;1	2;1		GLOD4	tr|I3L3Q4|I3L3Q4_HUMAN Glyoxalase domain containing 4 (Fragment) OS=Homo sapiens OX=9606 GN=GLOD4 PE=1 SV=1	13	2	2	11	12	12	13	12	13	2	2	2	2	2	2	2	2	2	2	2	2	64.3	8.4	8.4	25.5	227	227;59	0	87.186	By MS/MS	By MS/MS	By MS/MS	By MS/MS	By MS/MS	By MS/MS	48.9	59	59	64.3	59	64.3	119630000	6890900
O00232;J3KTJ5;J3KSK1	13;1;1	13;1;1	13;1;1	26S proteasome non-ATPase regulatory subunit 12	PSMD12	sp|O00232|PSD12_HUMAN 26S proteasome non-ATPase regulatory subunit 12 OS=Homo sapiens OX=9606 GN=PSMD12 PE=1 SV=3	13	13	13	8	9	9	12	10	8	8	9	9	12	10	8	8	9	9	12	10	8	32.9	32.9	32.9	52.904	456	456;38;42	0	102.11	By MS/MS	By MS/MS	By MS/MS	By MS/MS	By MS/MS	By MS/MS	21.9	24.3	24.3	32.9	26.5	23.2	164400000	10291000
O00300;E5RFV7	13;2	13;2	13;2	Tumor necrosis factor receptor superfamily member 11B	TNFRSF11B	sp|O00300|TR11B_HUMAN Tumor necrosis factor receptor superfamily member 11B OS=Homo sapiens OX=9606 GN=TNFRSF11B PE=1 SV=3	13	13	13	8	10	8	13	12	13	8	10	8	13	12	13	8	10	8	13	12	13	38.4	38.4	38.4	46.026	401	401;145	0	217.55	By MS/MS	By MS/MS	By MS/MS	By MS/MS	By MS/MS	By MS/MS	25.2	30.9	20.2	38.4	34.9	38.4	1139700000	31502000
O43242;H0YGV8	13;2	13;2	13;2	26S proteasome non-ATPase regulatory subunit 3	PSMD3	sp|O43242|PSMD3_HUMAN 26S proteasome non-ATPase regulatory subunit 3 OS=Homo sapiens OX=9606 GN=PSMD3 PE=1 SV=2	13	13	13	11	12	11	12	12	11	11	12	11	12	12	11	11	12	11	12	12	11	25.7	25.7	25.7	60.977	534	534;117	0	102.64	By MS/MS	By MS/MS	By MS/MS	By MS/MS	By MS/MS	By MS/MS	23.4	23.6	21.7	23.6	23.8	21.7	202110000	17542000
O43776;K7EIU7;K7EQ35;K7EJ19;K7EPK2;K7ENF0;K7EMQ6	13;4;4;3;2;1;1	13;4;4;3;2;1;1	13;4;4;3;2;1;1	Asparagine--tRNA ligase, cytoplasmic	NARS	sp|O43776|SYNC_HUMAN Asparagine--tRNA ligase, cytoplasmic OS=Homo sapiens OX=9606 GN=NARS1 PE=1 SV=1	13	13	13	12	13	12	10	9	9	12	13	12	10	9	9	12	13	12	10	9	9	27.7	27.7	27.7	62.942	548	548;162;167;136;163;47;128	0	108.57	By MS/MS	By MS/MS	By MS/MS	By MS/MS	By MS/MS	By MS/MS	25.2	27.7	25.2	21.9	20.6	19.3	376230000	37786000
O60687;A0A1W2PR88;A0A1W2PRB1;A0A1W2PNZ6	13;7;6;2	13;7;6;2	13;7;6;2	Sushi repeat-containing protein SRPX2	SRPX2	sp|O60687|SRPX2_HUMAN Sushi repeat-containing protein SRPX2 OS=Homo sapiens OX=9606 GN=SRPX2 PE=1 SV=1;tr|A0A1W2PR88|A0A1W2PR88_HUMAN Sushi repeat containing protein X-linked 2 (Fragment) OS=Homo sapiens OX=9606 GN=SRPX2 PE=1 SV=1	13	13	13	11	12	13	6	12	11	11	12	13	6	12	11	11	12	13	6	12	11	35.1	35.1	35.1	52.971	465	465;312;223;62	0	83.116	By MS/MS	By MS/MS	By MS/MS	By MS/MS	By MS/MS	By MS/MS	29.9	32.7	35.1	17.8	32.7	29.5	512920000	60389000
O75436;S4R3Q6;S4R2Y3	13;9;1	13;9;1	13;9;1	Vacuolar protein sorting-associated protein 26A	VPS26A	sp|O75436|VP26A_HUMAN Vacuolar protein sorting-associated protein 26A OS=Homo sapiens OX=9606 GN=VPS26A PE=1 SV=2;tr|S4R3Q6|S4R3Q6_HUMAN VPS26 retromer complex component A OS=Homo sapiens OX=9606 GN=VPS26A PE=1 SV=1	13	13	13	10	10	9	13	9	12	10	10	9	13	9	12	10	10	9	13	9	12	50.8	50.8	50.8	38.169	327	327;226;63	0	181.9	By MS/MS	By MS/MS	By MS/MS	By MS/MS	By MS/MS	By MS/MS	41.6	41.6	37	50.8	37	50.5	762980000	27993000
O75882	13	13	13	Attractin	ATRN	sp|O75882|ATRN_HUMAN Attractin OS=Homo sapiens OX=9606 GN=ATRN PE=1 SV=2	13	13	13	13	13	12	9	11	12	13	13	12	9	11	12	13	13	12	9	11	12	10.3	10.3	10.3	158.54	1429	1429	0	143.13	By MS/MS	By MS/MS	By MS/MS	By MS/MS	By MS/MS	By MS/MS	10.3	10.3	9	6.9	8.1	9.4	424710000	54220000
O95861;A6NF51;F8W1J0;F8VZG4;F8VVW8;F8VRY7	13;11;6;5;4;1	13;11;6;5;4;1	13;11;6;5;4;1	3(2),5-bisphosphate nucleotidase 1	BPNT1	sp|O95861|BPNT1_HUMAN 3(2),5-bisphosphate nucleotidase 1 OS=Homo sapiens OX=9606 GN=BPNT1 PE=1 SV=1;tr|A6NF51|A6NF51_HUMAN 3(2), 5-bisphosphate nucleotidase 1 OS=Homo sapiens OX=9606 GN=BPNT1 PE=1 SV=2	13	13	13	9	9	7	11	9	12	9	9	7	11	9	12	9	9	7	11	9	12	48.4	48.4	48.4	33.392	308	308;291;170;136;130;116	0	142.8	By MS/MS	By MS/MS	By MS/MS	By MS/MS	By MS/MS	By MS/MS	33.8	31.5	26.9	45.1	37.3	45.5	267660000	10650000
P08476	13	13	13	Inhibin beta A chain	INHBA	sp|P08476|INHBA_HUMAN Inhibin beta A chain OS=Homo sapiens OX=9606 GN=INHBA PE=1 SV=2	13	13	13	6	4	7	11	9	12	6	4	7	11	9	12	6	4	7	11	9	12	37.1	37.1	37.1	47.442	426	426	0	132.72	By MS/MS	By MS/MS	By MS/MS	By MS/MS	By MS/MS	By MS/MS	18.1	11.7	23.5	32.9	28.9	36.9	237480000	5034200
P12956;B1AHC9	13;11	13;11	13;11	X-ray repair cross-complementing protein 6	XRCC6	sp|P12956|XRCC6_HUMAN X-ray repair cross-complementing protein 6 OS=Homo sapiens OX=9606 GN=XRCC6 PE=1 SV=2;tr|B1AHC9|B1AHC9_HUMAN X-ray repair cross complementing 6 OS=Homo sapiens OX=9606 GN=XRCC6 PE=1 SV=1	13	13	13	9	11	8	12	10	12	9	11	8	12	10	12	9	11	8	12	10	12	27.4	27.4	27.4	69.842	609	609;559	0	164.96	By MS/MS	By MS/MS	By MS/MS	By MS/MS	By MS/MS	By MS/MS	18.1	23.5	14.8	24.8	20.9	26.1	315580000	14194000
P16870;D6RF88;C9JE88;D6R930	13;4;4;4	13;4;4;4	13;4;4;4	Carboxypeptidase E	CPE	sp|P16870|CBPE_HUMAN Carboxypeptidase E OS=Homo sapiens OX=9606 GN=CPE PE=1 SV=1	13	13	13	13	13	12	11	12	13	13	13	12	11	12	13	13	13	12	11	12	13	38	38	38	53.15	476	476;139;147;157	0	105.51	By MS/MS	By MS/MS	By MS/MS	By MS/MS	By MS/MS	By MS/MS	38	38	35.3	33.6	33.6	38	564020000	78166000
P36222;H0Y3U8	13;6	13;6	13;6	Chitinase-3-like protein 1	CHI3L1	sp|P36222|CH3L1_HUMAN Chitinase-3-like protein 1 OS=Homo sapiens OX=9606 GN=CHI3L1 PE=1 SV=2	13	13	13	10	10	10	8	13	11	10	10	10	8	13	11	10	10	10	8	13	11	42.3	42.3	42.3	42.625	383	383;152	0	118.71	By MS/MS	By MS/MS	By MS/MS	By MS/MS	By MS/MS	By MS/MS	31.9	30	30.8	27.9	42.3	36.8	271610000	20217000
P47755;F8W9N7;C9JUG7;F8WED3;A0A1W2PS10	13;9;6;1;1	13;9;6;1;1	11;8;5;1;1	F-actin-capping protein subunit alpha-2	CAPZA2	sp|P47755|CAZA2_HUMAN F-actin-capping protein subunit alpha-2 OS=Homo sapiens OX=9606 GN=CAPZA2 PE=1 SV=3;tr|F8W9N7|F8W9N7_HUMAN F-actin-capping protein subunit alpha OS=Homo sapiens OX=9606 GN=CAPZA2 PE=1 SV=1	13	13	11	10	10	9	13	10	12	10	10	9	13	10	12	8	8	8	11	8	10	67.1	67.1	57.7	32.949	286	286;174;146;37;37	0	287.52	By MS/MS	By MS/MS	By MS/MS	By MS/MS	By MS/MS	By MS/MS	56.6	56.6	51	67.1	56.6	61.5	699690000	38633000
P48506;B4E2I4;A0A2R8YEL6;E1CEI4;A0A2R8Y648;A0A0C4DGB2;D6RGF8	13;12;11;10;7;6;1	13;12;11;10;7;6;1	13;12;11;10;7;6;1	Glutamate--cysteine ligase catalytic subunit	GCLC	sp|P48506|GSH1_HUMAN Glutamate--cysteine ligase catalytic subunit OS=Homo sapiens OX=9606 GN=GCLC PE=1 SV=2;tr|B4E2I4|B4E2I4_HUMAN Glutamate--cysteine ligase OS=Homo sapiens OX=9606 GN=GCLC PE=1 SV=1;tr|A0A2R8YEL6|A0A2R8YEL6_HUMAN Glutamate--cysteine ligas	13	13	13	10	12	13	6	8	9	10	12	13	6	8	9	10	12	13	6	8	9	26.7	26.7	26.7	72.765	637	637;584;639;599;361;252;54	0	80.952	By MS/MS	By MS/MS	By MS/MS	By MS/MS	By MS/MS	By MS/MS	18.1	25	26.7	8.9	14	16	168560000	31443000
P51572;A0A2R8Y5M6;C9JMD7;C9JSP1;C9JQ75;C9J0M4;C9JM14	13;11;9;9;9;9;3	13;11;9;9;9;9;3	13;11;9;9;9;9;3	B-cell receptor-associated protein 31	BCAP31	sp|P51572|BAP31_HUMAN B-cell receptor-associated protein 31 OS=Homo sapiens OX=9606 GN=BCAP31 PE=1 SV=3;tr|A0A2R8Y5M6|A0A2R8Y5M6_HUMAN B-cell receptor-associated protein OS=Homo sapiens OX=9606 GN=BCAP31 PE=1 SV=1;tr|C9JMD7|C9JMD7_HUMAN B-cell receptor-ass	13	13	13	4	5	6	13	13	13	4	5	6	13	13	13	4	5	6	13	13	13	44.7	44.7	44.7	27.991	246	246;211;178;182;187;188;138	0	112.09	By MS/MS	By MS/MS	By MS/MS	By MS/MS	By MS/MS	By MS/MS	17.5	20.7	24	44.7	44.7	44.7	1.0396e+09	4031600
P55058	13	13	13	Phospholipid transfer protein	PLTP	sp|P55058|PLTP_HUMAN Phospholipid transfer protein OS=Homo sapiens OX=9606 GN=PLTP PE=1 SV=1	13	13	13	12	13	11	11	12	11	12	13	11	11	12	11	12	13	11	11	12	11	34.9	34.9	34.9	54.739	493	493	0	281.1	By MS/MS	By MS/MS	By MS/MS	By MS/MS	By MS/MS	By MS/MS	30.6	34.9	27.6	30.4	30.8	30.4	1287700000	144090000
P61981	13	10	9	14-3-3 protein gamma;14-3-3 protein gamma, N-terminally processed	YWHAG	sp|P61981|1433G_HUMAN 14-3-3 protein gamma OS=Homo sapiens OX=9606 GN=YWHAG PE=1 SV=2	13	10	9	13	13	12	13	13	12	10	10	9	10	10	9	9	9	8	9	9	8	55.5	45.3	41.7	28.302	247	247	0	323.31	By MS/MS	By MS/MS	By MS/MS	By MS/MS	By MS/MS	By MS/MS	55.5	55.5	49.8	55.5	55.5	49.8	4.0515e+09	436160000
P62136;A0A7I2V4F7;E9PMD7	13;12;9	13;12;9	3;2;3	Serine/threonine-protein phosphatase PP1-alpha catalytic subunit;Serine/threonine-protein phosphatase	PPP1CA	sp|P62136|PP1A_HUMAN Serine/threonine-protein phosphatase PP1-alpha catalytic subunit OS=Homo sapiens OX=9606 GN=PPP1CA PE=1 SV=1;tr|A0A7I2V4F7|A0A7I2V4F7_HUMAN Serine/threonine-protein phosphatase OS=Homo sapiens OX=9606 GN=PPP1CA PE=1 SV=1;tr|E9PMD7|E9PM	13	13	3	10	11	11	13	10	11	10	11	11	13	10	11	2	2	2	3	1	2	46.1	46.1	9.4	37.512	330	330;335;295	0	171.37	By MS/MS	By MS/MS	By MS/MS	By MS/MS	By MS/MS	By MS/MS	39.4	42.1	42.1	46.1	39.1	37.6	655860000	23219000
P62873;F6X3N5;A0A994J3T6;F6UT28;A0A994J6X8;B1AKQ8;B3KVK2;F5H8J8;F5H100;F5H0S8;E9PCP0;P16520;A0A6Q8PF84;F5GZN8	13;12;10;8;8;7;6;3;3;3;3;3;1;1	13;12;10;8;8;7;6;3;3;3;3;3;1;1	7;6;4;4;4;3;4;1;1;1;1;1;1;1	Guanine nucleotide-binding protein G(I)/G(S)/G(T) subunit beta-1	GNB1	sp|P62873|GBB1_HUMAN Guanine nucleotide-binding protein G(I)/G(S)/G(T) subunit beta-1 OS=Homo sapiens OX=9606 GN=GNB1 PE=1 SV=3;tr|F6X3N5|F6X3N5_HUMAN G protein subunit beta 1 OS=Homo sapiens OX=9606 GN=GNB1 PE=1 SV=2;tr|A0A994J3T6|A0A994J3T6_HUMAN G prote	13	13	7	9	10	11	10	11	13	9	10	11	10	11	13	4	5	5	4	5	7	50.6	50.6	29.4	37.377	340	340;327;296;165;194;107;240;232;232;264;339;340;35;36	0	192.96	By MS/MS	By MS/MS	By MS/MS	By MS/MS	By MS/MS	By MS/MS	29.4	34.7	46.5	39.7	41.8	50.6	835610000	37462000
P63244;J3KPE3;H0Y8W2;D6RAC2;H0YAM7;H0YAF8;D6REE5;D6R9L0;D6R9Z1;D6RHH4;D6RFX4;H0Y8R5;D6RF23;D6RFZ9;D6RBD0;H0Y9P0;E9PD14;D6RAU2;D6RHJ5;D6R909;D6RGK8	13;12;11;10;10;10;9;9;9;8;8;7;5;4;4;3;3;3;2;1;1	13;12;11;10;10;10;9;9;9;8;8;7;5;4;4;3;3;3;2;1;1	13;12;11;10;10;10;9;9;9;8;8;7;5;4;4;3;3;3;2;1;1	Guanine nucleotide-binding protein subunit beta-2-like 1;Guanine nucleotide-binding protein subunit beta-2-like 1, N-terminally processed	GNB2L1	sp|P63244|RACK1_HUMAN Small ribosomal subunit protein RACK1 OS=Homo sapiens OX=9606 GN=RACK1 PE=1 SV=3;tr|J3KPE3|J3KPE3_HUMAN Receptor for activated C kinase 1 OS=Homo sapiens OX=9606 GN=RACK1 PE=1 SV=1;tr|H0Y8W2|H0Y8W2_HUMAN Receptor for activated C kinas	13	13	13	10	13	11	11	12	13	10	13	11	11	12	13	10	13	11	11	12	13	53.9	53.9	53.9	35.076	317	317;273;274;269;247;198;321;300;236;233;194;138;101;197;160;83;153;147;86;116;71	0	113.76	By MS/MS	By MS/MS	By MS/MS	By MS/MS	By MS/MS	By MS/MS	42.3	53.9	48.6	51.1	51.4	53.9	292470000	27723000
P68871;A0A2R8Y7R2;F8W6P5;P02042;E9PFT6;E9PEW8;A0A0J9YWK4;C9JRG0;A0A2R8Y7X9;P69892;P69891;P02100	13;10;7;7;5;4;1;1;1;1;1;1	13;10;7;7;5;4;1;1;1;1;1;1	13;10;7;7;5;4;1;1;1;1;1;1	Hemoglobin subunit beta;LVV-hemorphin-7;Spinorphin;Hemoglobin subunit delta	HBB;HBD	sp|P68871|HBB_HUMAN Hemoglobin subunit beta OS=Homo sapiens OX=9606 GN=HBB PE=1 SV=2;tr|A0A2R8Y7R2|A0A2R8Y7R2_HUMAN Hemoglobin subunit beta OS=Homo sapiens OX=9606 GN=HBB PE=1 SV=1;tr|F8W6P5|F8W6P5_HUMAN Hemoglobin subunit beta (Fragment) OS=Homo sapiens O	13	13	13	9	9	2	10	11	10	9	9	2	10	11	10	9	9	2	10	11	10	84.4	84.4	84.4	15.998	147	147;111;90;147;141;104;55;85;168;147;147;147	0	144.52	By MS/MS	By MS/MS	By MS/MS	By MS/MS	By MS/MS	By MS/MS	70.7	69.4	12.9	82.3	78.2	76.9	889080000	73082000
Q01995;H0YCU9;E9PJ32;C9J5W6;Q9UI15	13;10;6;1;1	13;10;6;1;1	13;10;6;1;1	Transgelin	TAGLN	sp|Q01995|TAGL_HUMAN Transgelin OS=Homo sapiens OX=9606 GN=TAGLN PE=1 SV=4;tr|H0YCU9|H0YCU9_HUMAN Transgelin (Fragment) OS=Homo sapiens OX=9606 GN=TAGLN PE=1 SV=1	13	13	13	13	13	13	13	13	13	13	13	13	13	13	13	13	13	13	13	13	13	57.2	57.2	57.2	22.611	201	201;151;91;115;199	0	148.21	By MS/MS	By MS/MS	By MS/MS	By MS/MS	By MS/MS	By MS/MS	57.2	57.2	57.2	57.2	57.2	57.2	1251000000	111460000
Q12907;A0A8Q3WK65;D6RBV2;D6RDX1;D6RIU4;D6RBH1	13;12;12;11;10;3	13;12;12;11;10;3	13;12;12;11;10;3	Vesicular integral-membrane protein VIP36	LMAN2	sp|Q12907|LMAN2_HUMAN Vesicular integral-membrane protein VIP36 OS=Homo sapiens OX=9606 GN=LMAN2 PE=1 SV=1;tr|A0A8Q3WK65|A0A8Q3WK65_HUMAN Lectin, mannose binding 2 OS=Homo sapiens OX=9606 GN=LMAN2 PE=1 SV=1;tr|D6RBV2|D6RBV2_HUMAN Lectin, mannose binding 2	13	13	13	10	10	9	11	11	13	10	10	9	11	11	13	10	10	9	11	11	13	44.4	44.4	44.4	40.228	356	356;317;325;288;191;203	0	211.39	By MS/MS	By MS/MS	By MS/MS	By MS/MS	By MS/MS	By MS/MS	38.2	33.4	29.8	38.2	36.5	44.4	692700000	42553000
Q13740;F5GXJ9;H7C543	13;12;8	13;12;8	13;12;8	CD166 antigen	ALCAM	sp|Q13740|CD166_HUMAN CD166 antigen OS=Homo sapiens OX=9606 GN=ALCAM PE=1 SV=2;tr|F5GXJ9|F5GXJ9_HUMAN Activated leukocyte cell adhesion molecule OS=Homo sapiens OX=9606 GN=ALCAM PE=1 SV=1;tr|H7C543|H7C543_HUMAN Activated leukocyte cell adhesion molecule (F	13	13	13	12	11	10	12	11	12	12	11	10	12	11	12	12	11	10	12	11	12	28.1	28.1	28.1	65.102	583	583;532;344	0	137.16	By MS/MS	By MS/MS	By MS/MS	By MS/MS	By MS/MS	By MS/MS	26.4	23.7	23	26.2	25.7	26.2	667710000	59101000
Q13838;Q5STU3;F6WLT2;A0A0G2JJZ9;A0A140T9X3;F6TRA5;F6S4E6;A0A0A0MT12;A0A140T996;A0A140TA18;A0A140T9X9;F6UJC5;A0A140T973;A0A140T9L4;A0A140T9K1;F6R6M7;K7EPJ3;K7EQN7;A0A0G2JJL7;F6QYI9;H0Y400;F6S2B7;K7EN69;F6U6E2;A0A0G2JHN7;K7ENP6;H0YCC6;F6SXL5;K7EIL8;K7EL56;A0A140T9N3;A0A140T9K2	13;13;11;10;10;9;9;9;8;7;7;7;6;6;6;5;4;4;4;4;3;3;3;3;3;2;2;2;2;2;2;2	13;13;11;10;10;9;9;9;8;7;7;7;6;6;6;5;4;4;4;4;3;3;3;3;3;2;2;2;2;2;2;2	6;6;5;5;5;4;4;4;4;4;4;4;3;3;3;2;0;0;1;1;1;1;0;1;1;0;1;0;0;0;1;1	Spliceosome RNA helicase DDX39B	DDX39B	sp|Q13838|DX39B_HUMAN Spliceosome RNA helicase DDX39B OS=Homo sapiens OX=9606 GN=DDX39B PE=1 SV=1;tr|Q5STU3|Q5STU3_HUMAN RNA helicase OS=Homo sapiens OX=9606 GN=DDX39B PE=1 SV=2;tr|F6WLT2|F6WLT2_HUMAN RNA helicase (Fragment) OS=Homo sapiens OX=9606 GN=DDX3	13	13	6	11	13	12	13	12	12	11	13	12	13	12	12	6	6	6	6	6	6	43	43	22.7	48.991	428	428;425;289;328;325;238;231;235;189;247;179;245;135;131;138;197;189;255;187;187;187;132;130;125;95;92;141;136;125;108;97;64	0	133.8	By MS/MS	By MS/MS	By MS/MS	By MS/MS	By MS/MS	By MS/MS	33.9	43	41.4	43	41.4	35.5	548450000	52080000
Q16643;D6R9W4;D6R9Q9;D6RFI1	13;11;3;2	13;11;3;2	13;11;3;2	Drebrin	DBN1	sp|Q16643|DREB_HUMAN Drebrin OS=Homo sapiens OX=9606 GN=DBN1 PE=1 SV=4;tr|D6R9W4|D6R9W4_HUMAN Drebrin 1 (Fragment) OS=Homo sapiens OX=9606 GN=DBN1 PE=1 SV=1	13	13	13	12	9	11	9	13	12	12	9	11	9	13	12	12	9	11	9	13	12	17.6	17.6	17.6	71.428	649	649;317;391;124	0	101.5	By MS/MS	By MS/MS	By MS/MS	By MS/MS	By MS/MS	By MS/MS	17.6	14.3	17.4	14.3	17.6	17.6	331990000	32662000
Q5T0I0	13	2	2		GSN	tr|Q5T0I0|Q5T0I0_HUMAN Gelsolin (Fragment) OS=Homo sapiens OX=9606 GN=GSN PE=1 SV=1	13	2	2	12	12	11	13	12	13	2	2	2	2	2	2	2	2	2	2	2	2	36.5	3.8	3.8	28.953	260	260	0	12.629	By MS/MS	By MS/MS	By MS/MS	By MS/MS	By MS/MS	By MS/MS	36.5	36.5	36.2	36.5	36.5	36.5	2.0556e+09	27985000
Q7L576;A0A087WVZ5;A0A0G2JR96;A0A0G2JQT1;E7EVJ5;A0A8V8TNU3;Q96F07;E7EW33;H7C229;H0YL50;A0A0G2JQH3;A0A087WVE1;A0A087WTQ3;A0A087WWZ1	13;12;7;7;6;6;6;5;5;1;1;1;1;1	13;12;7;7;6;6;6;5;5;1;1;1;1;1	13;12;7;7;6;6;6;5;5;1;1;1;1;1	Cytoplasmic FMR1-interacting protein 1	CYFIP1	sp|Q7L576|CYFP1_HUMAN Cytoplasmic FMR1-interacting protein 1 OS=Homo sapiens OX=9606 GN=CYFIP1 PE=1 SV=1;tr|A0A087WVZ5|A0A087WVZ5_HUMAN Cytoplasmic FMR1-interacting protein OS=Homo sapiens OX=9606 GN=CYFIP1 PE=1 SV=2;tr|A0A0G2JR96|A0A0G2JR96_HUMAN Cytoplas	13	13	13	3	4	5	12	9	13	3	4	5	12	9	13	3	4	5	12	9	13	11.8	11.8	11.8	145.18	1253	1253;1251;862;862;1227;1300;1278;1057;1117;176;185;188;222;295	0	83.601	By MS/MS	By MS/MS	By MS/MS	By MS/MS	By MS/MS	By MS/MS	2.6	4	4.9	10.9	8.2	11.8	97986000	1679100
Q7Z406;M0QY43	13;5	6;2	6;2	Myosin-14	MYH14	sp|Q7Z406|MYH14_HUMAN Myosin-14 OS=Homo sapiens OX=9606 GN=MYH14 PE=1 SV=2	13	6	6	7	9	7	13	10	9	1	2	1	6	3	2	1	2	1	6	3	2	6.3	3.3	3.3	227.87	1995	1995;1002	0	38.201	By MS/MS	By MS/MS	By MS/MS	By MS/MS	By MS/MS	By MS/MS	3.3	3.9	3.3	6.3	4.3	3.9	98917000	1195100
Q96AY3;H0Y827;K7ELI6;K7ESG6;K7EM43;C9JPC3	13;7;3;3;2;1	13;7;3;3;2;1	12;7;2;2;2;0	Peptidyl-prolyl cis-trans isomerase FKBP10	FKBP10	sp|Q96AY3|FKB10_HUMAN Peptidyl-prolyl cis-trans isomerase FKBP10 OS=Homo sapiens OX=9606 GN=FKBP10 PE=1 SV=1;tr|H0Y827|H0Y827_HUMAN peptidylprolyl isomerase (Fragment) OS=Homo sapiens OX=9606 GN=FKBP10 PE=1 SV=1	13	13	12	12	13	12	12	12	12	12	13	12	12	12	12	11	12	11	11	11	11	26.6	26.6	25.4	64.244	582	582;386;171;172;147;81	0	131.57	By MS/MS	By MS/MS	By MS/MS	By MS/MS	By MS/MS	By MS/MS	23.9	26.6	23.9	23.9	23.9	23.9	464010000	52984000
Q99536;K7ERT7;K7ESA3;K7ENX2;K7EM19;K7EJM4;K7ER81	13;6;4;4;4;1;1	13;6;4;4;4;1;1	13;6;4;4;4;1;1	Synaptic vesicle membrane protein VAT-1 homolog	VAT1	sp|Q99536|VAT1_HUMAN Synaptic vesicle membrane protein VAT-1 homolog OS=Homo sapiens OX=9606 GN=VAT1 PE=1 SV=2	13	13	13	10	10	10	13	10	13	10	10	10	13	10	13	10	10	10	13	10	13	52.2	52.2	52.2	41.92	393	393;146;125;151;154;30;92	0	241.13	By MS/MS	By MS/MS	By MS/MS	By MS/MS	By MS/MS	By MS/MS	41.5	41.5	41.5	52.2	41.5	52.2	1.0449e+09	75754000
Q9BRF8	13	13	13	Serine/threonine-protein phosphatase CPPED1	CPPED1	sp|Q9BRF8|CPPED_HUMAN Serine/threonine-protein phosphatase CPPED1 OS=Homo sapiens OX=9606 GN=CPPED1 PE=1 SV=3	13	13	13	5	5	4	12	10	13	5	5	4	12	10	13	5	5	4	12	10	13	51.6	51.6	51.6	35.548	314	314	0	173.65	By MS/MS	By MS/MS	By MS/MS	By MS/MS	By MS/MS	By MS/MS	21.3	15.6	13.1	46.8	37.9	51.6	540190000	8050600
Q9BUF5;K7ESM5;K7EL29;K7ESQ3;K7EQT3;K7EJ64;K7ERA8;K7EJZ4;K7ES63;K7EN98;K7EPE5	13;10;3;2;2;2;2;2;2;2;2	3;0;2;2;2;2;2;2;0;2;2	3;0;2;2;2;2;2;2;0;2;2	Tubulin beta-6 chain	TUBB6	sp|Q9BUF5|TBB6_HUMAN Tubulin beta-6 chain OS=Homo sapiens OX=9606 GN=TUBB6 PE=1 SV=1;tr|K7ESM5|K7ESM5_HUMAN Tubulin beta chain (Fragment) OS=Homo sapiens OX=9606 GN=TUBB6 PE=1 SV=1	13	3	3	12	12	12	9	10	11	2	2	2	2	2	2	2	2	2	2	2	2	34.3	9.9	9.9	49.857	446	446;338;130;96;104;104;110;115;116;136;141	0	42.573	By MS/MS	By MS/MS	By MS/MS	By MS/MS	By MS/MS	By MS/MS	31.6	31.6	31.6	21.5	24.9	28.9	46385000	2412500
Q9GZP0;H0YD37	13;5	13;5	13;5	Platelet-derived growth factor D;Platelet-derived growth factor D, latent form;Platelet-derived growth factor D, receptor-binding form	PDGFD	sp|Q9GZP0|PDGFD_HUMAN Platelet-derived growth factor D OS=Homo sapiens OX=9606 GN=PDGFD PE=1 SV=1	13	13	13	12	13	13	4	6	8	12	13	13	4	6	8	12	13	13	4	6	8	38.6	38.6	38.6	42.848	370	370;206	0	101.58	By MS/MS	By MS/MS	By MS/MS	By MS/MS	By MS/MS	By MS/MS	33.2	38.6	38.6	10.8	14.9	22.7	452340000	69494000
Q9Y240;M0R081	13;7	13;7	13;7	C-type lectin domain family 11 member A	CLEC11A	sp|Q9Y240|CLC11_HUMAN C-type lectin domain family 11 member A OS=Homo sapiens OX=9606 GN=CLEC11A PE=1 SV=1;tr|M0R081|M0R081_HUMAN C-type lectin domain containing 11A OS=Homo sapiens OX=9606 GN=CLEC11A PE=1 SV=1	13	13	13	13	13	13	10	13	10	13	13	13	10	13	10	13	13	13	10	13	10	43	43	43	35.694	323	323;317	0	168.01	By MS/MS	By MS/MS	By MS/MS	By MS/MS	By MS/MS	By MS/MS	43	43	43	37.5	43	37.5	1.5378e+09	169030000
Q9Y3F4;H0YH33	13;4	13;4	13;4	Serine-threonine kinase receptor-associated protein	STRAP	sp|Q9Y3F4|STRAP_HUMAN Serine-threonine kinase receptor-associated protein OS=Homo sapiens OX=9606 GN=STRAP PE=1 SV=1	13	13	13	11	10	8	11	10	12	11	10	8	11	10	12	11	10	8	11	10	12	49.7	49.7	49.7	38.438	350	350;95	0	94.635	By MS/MS	By MS/MS	By MS/MS	By MS/MS	By MS/MS	By MS/MS	43.4	40.9	34.3	42.3	40.3	46.6	228120000	20335000
Q9Y6N7;A0A087WZ85;A0A0A0MSX4;H7C4Y7;R4GMM8;A0A8Q3SIT0;H7C4W9;A0A994J7I9;A0A8Q3SIP4;A0A8Q3SIU0;F8W703;H7C4J7;A0A8Q3WLE3;F8WBR3;A0A8Q3SIW8;Q9HCK4;H7C4U9	13;10;10;2;1;1;1;1;1;1;1;1;1;1;1;1;1	13;10;10;2;1;1;1;1;1;1;1;1;1;1;1;1;1	13;10;10;2;1;1;1;1;1;1;1;1;1;1;1;1;1	Roundabout homolog 1	ROBO1	sp|Q9Y6N7|ROBO1_HUMAN Roundabout homolog 1 OS=Homo sapiens OX=9606 GN=ROBO1 PE=1 SV=1;tr|A0A087WZ85|A0A087WZ85_HUMAN Roundabout guidance receptor 1 OS=Homo sapiens OX=9606 GN=ROBO1 PE=1 SV=1;tr|A0A0A0MSX4|A0A0A0MSX4_HUMAN Roundabout guidance receptor 1 OS=	13	13	13	6	8	8	5	8	11	6	8	8	5	8	11	6	8	8	5	8	11	11.5	11.5	11.5	180.93	1651	1651;1525;1531;192;1070;1094;1403;1420;513;1440;1443;1469;1473;564;1531;1378;1438	0	88.863	By MS/MS	By MS/MS	By MS/MS	By MS/MS	By MS/MS	By MS/MS	5.2	7	6.8	4.1	7.1	9.8	117470000	8682800
A0A087WUT6;O60841	12;12	12;12	12;12	Eukaryotic translation initiation factor 5B	EIF5B	tr|A0A087WUT6|A0A087WUT6_HUMAN Eukaryotic translation initiation factor 5B OS=Homo sapiens OX=9606 GN=EIF5B PE=1 SV=1;sp|O60841|IF2P_HUMAN Eukaryotic translation initiation factor 5B OS=Homo sapiens OX=9606 GN=EIF5B PE=1 SV=4	12	12	12	4	4	4	9	9	7	4	4	4	9	9	7	4	4	4	9	9	7	13	13	13	138.68	1220	1220;1220	0	92.899	By MS/MS	By MS/MS	By MS/MS	By MS/MS	By MS/MS	By MS/MS	5.7	5.7	6	10.3	10	8.6	85319000	6975200
A0A0A0MTJ9;Q6PIU2;H7C046;F8WE33	12;12;7;1	12;12;7;1	12;12;7;1	Neutral cholesterol ester hydrolase 1	NCEH1	tr|A0A0A0MTJ9|A0A0A0MTJ9_HUMAN Neutral cholesterol ester hydrolase 1 OS=Homo sapiens OX=9606 GN=NCEH1 PE=1 SV=1;sp|Q6PIU2|NCEH1_HUMAN Neutral cholesterol ester hydrolase 1 OS=Homo sapiens OX=9606 GN=NCEH1 PE=1 SV=3;tr|H7C046|H7C046_HUMAN Neutral cholestero	12	12	12	0	0	0	10	10	10	0	0	0	10	10	10	0	0	0	10	10	10	32.4	32.4	32.4	49.881	448	448;408;284;61	0	146.28				By MS/MS	By MS/MS	By MS/MS	0	0	0	27.5	29.2	27.5	258030000	0
A0A7I2V4T6;A0A7I2V6B0;J3KN36;A0A0G2JN29;Q15155;P69849;Q5JPE7;A0A0G2JP90;A0A7I2V3P4;A0A7I2V2Z5;A0A7I2V4D7;A0A7I2V686;H3BPS9;H3BUC9;A0A7I2V2V8;A0A087WTD5	12;12;12;12;12;12;12;11;11;11;7;3;2;1;1;1	12;12;12;12;12;12;12;11;11;11;7;3;2;1;1;1	12;12;12;12;12;12;12;11;11;11;7;3;2;1;1;1	Nodal modulator 1;Nodal modulator 3;Nodal modulator 2	NOMO3;NOMO1;NOMO2	tr|A0A7I2V4T6|A0A7I2V4T6_HUMAN NODAL modulator 3 OS=Homo sapiens OX=9606 GN=NOMO3 PE=1 SV=1;tr|A0A7I2V6B0|A0A7I2V6B0_HUMAN NODAL modulator 3 OS=Homo sapiens OX=9606 GN=NOMO3 PE=1 SV=1;tr|J3KN36|J3KN36_HUMAN Nodal modulator 3 OS=Homo sapiens OX=9606 GN=NOMO	12	12	12	1	2	1	11	9	9	1	2	1	11	9	9	1	2	1	11	9	9	13.6	13.6	13.6	129.17	1176	1176;1191;1267;1267;1222;1222;1267;1100;1162;1182;800;343;223;144;231;282	0	77.931	By matching	By MS/MS	By MS/MS	By MS/MS	By MS/MS	By MS/MS	0.9	1.9	0.9	12.4	10.6	10.1	96092000	791990
A0A140T9B3;A0A1W2PR11;Q5QT33;A0A140T962;A0A140T9J9;A0A1W2PRX1;Q5RIP0;A2BF26;A0A0G2JIF0;A0A0G2JH50;A0A140T9W2;Q53YP1;A0A1W2PS56;A0A140T9U0;A0A140T9M0;A0A1W2PNZ7;P13747	12;12;12;12;12;9;8;8;8;8;7;7;7;7;7;5;3	8;8;8;8;8;5;4;4;4;4;6;6;3;6;6;4;2	1;1;1;1;1;1;1;1;1;1;1;1;1;1;1;1;0		HLA-C;HLA-Cw	tr|A0A140T9B3|A0A140T9B3_HUMAN HLA class I histocompatibility antigen, C alpha chain OS=Homo sapiens OX=9606 GN=HLA-C PE=1 SV=1;tr|A0A1W2PR11|A0A1W2PR11_HUMAN HLA class I histocompatibility antigen, C alpha chain OS=Homo sapiens OX=9606 GN=HLA-C PE=1 SV=1;	12	8	1	5	7	5	12	9	10	1	3	3	8	5	6	0	0	0	1	0	0	36	27	4	44.588	397	397;325;366;368;372;244;366;397;368;372;355;366;244;368;372;244;358	0	80.305	By MS/MS	By MS/MS	By MS/MS	By MS/MS	By MS/MS	By MS/MS	12.6	18.1	19.4	36	25.2	29.5	181160000	1160500
A0A6Q8PFU3;P43034;A0A6Q8PFT2;A0A6Q8PG63;A0A6Q8PH33;I3L3N5;I3L495	12;12;10;10;6;5;2	12;12;10;10;6;5;2	12;12;10;10;6;5;2	Platelet-activating factor acetylhydrolase IB subunit alpha	PAFAH1B1	tr|A0A6Q8PFU3|A0A6Q8PFU3_HUMAN Platelet-activating factor acetylhydrolase IB subunit alpha OS=Homo sapiens OX=9606 GN=PAFAH1B1 PE=1 SV=1;sp|P43034|LIS1_HUMAN Platelet-activating factor acetylhydrolase IB subunit beta OS=Homo sapiens OX=9606 GN=PAFAH1B1 PE=	12	12	12	10	11	10	11	11	12	10	11	10	11	11	12	10	11	10	11	11	12	32.2	32.2	32.2	48.77	428	428;410;345;346;127;208;82	0	148.52	By MS/MS	By MS/MS	By MS/MS	By MS/MS	By MS/MS	By MS/MS	29.4	32	27.6	30.6	32	32.2	443590000	40745000
A0A7I2V2U8;A0A7I2V5D3;Q6IBS0;D6RG15;A0A7I2V5B1;H0Y858;A0A7I2YQM6;A0A7I2V3T5;H7C5I2	12;12;12;11;7;4;2;2;1	12;12;12;11;7;4;2;2;1	12;12;12;11;7;4;2;2;1	Twinfilin-2	TWF2	tr|A0A7I2V2U8|A0A7I2V2U8_HUMAN Twinfilin actin binding protein 2 OS=Homo sapiens OX=9606 GN=TWF2 PE=1 SV=1;tr|A0A7I2V5D3|A0A7I2V5D3_HUMAN Twinfilin actin binding protein 2 OS=Homo sapiens OX=9606 GN=TWF2 PE=1 SV=1;sp|Q6IBS0|TWF2_HUMAN Twinfilin-2 OS=Homo s	12	12	12	9	8	7	11	11	11	9	8	7	11	11	11	9	8	7	11	11	11	54.7	54.7	54.7	33.764	296	296;318;349;254;251;1186;44;51;55	0	171.03	By MS/MS	By MS/MS	By MS/MS	By MS/MS	By MS/MS	By MS/MS	40.9	39.2	36.8	52	49.3	53	618540000	21351000
A0A7I2V4L7;B1ANR0;Q13310;A0A7I2V5W9;H0Y5F5;A0A7I2V598;H0YCC8;H0YEQ8;H0YEU6	12;12;12;11;10;10;5;4;3	6;6;6;6;6;6;5;1;1	6;6;6;6;6;6;5;1;1	Polyadenylate-binding protein;Polyadenylate-binding protein 4	PABPC4	tr|A0A7I2V4L7|A0A7I2V4L7_HUMAN Polyadenylate-binding protein OS=Homo sapiens OX=9606 GN=PABPC4 PE=1 SV=1;tr|B1ANR0|B1ANR0_HUMAN Polyadenylate-binding protein OS=Homo sapiens OX=9606 GN=PABPC4 PE=1 SV=1;sp|Q13310|PABP4_HUMAN Polyadenylate-binding protein 4	12	6	6	4	4	5	12	5	10	0	0	1	6	0	4	0	0	1	6	0	4	21.6	8.8	8.8	66.499	601	601;615;644;598;550;584;197;112;370	0	36.169	By matching	By matching	By matching	By MS/MS	By matching	By MS/MS	8.7	8.7	10.1	21.6	10.1	20.1	29639000	0
A0A804HJ17;O14773;A0A2R8YD45;A0A2R8Y7U1;A0A2R8YGD1;A0A2R8YE64;A0A2R8Y7I4;E7EV34;A0A2R8YDY1;A0A2R8YD72	12;12;11;9;7;4;3;3;2;1	12;12;11;9;7;4;3;3;2;1	12;12;11;9;7;4;3;3;2;1	Tripeptidyl-peptidase 1	TPP1	tr|A0A804HJ17|A0A804HJ17_HUMAN Tripeptidyl-peptidase 1 OS=Homo sapiens OX=9606 GN=TPP1 PE=1 SV=1;sp|O14773|TPP1_HUMAN Tripeptidyl-peptidase 1 OS=Homo sapiens OX=9606 GN=TPP1 PE=1 SV=2;tr|A0A2R8YD45|A0A2R8YD45_HUMAN Tripeptidyl-peptidase 1 OS=Homo sapiens O	12	12	12	12	11	12	12	12	11	12	11	12	12	12	11	12	11	12	12	12	11	29.9	29.9	29.9	57.192	525	525;563;500;400;470;162;162;170;99;92	0	201.39	By MS/MS	By MS/MS	By MS/MS	By MS/MS	By MS/MS	By MS/MS	29.9	28.6	29.9	29.9	29.9	28.2	1.6506e+09	109760000
A0A8C8KD64;P19021;A0A804HKM7;A0A804HI59;A0A804HKV8;A0A804HIQ0;H7BYD9;D6RG20;A0A804HLJ2;A0A804HK31;F8W8D9;H0Y9I4;A0A804HLE0	12;12;11;11;10;10;8;1;1;1;1;1;1	12;12;11;11;10;10;8;1;1;1;1;1;1	12;12;11;11;10;10;8;1;1;1;1;1;1	Peptidyl-glycine alpha-amidating monooxygenase;Peptidylglycine alpha-hydroxylating monooxygenase;Peptidyl-alpha-hydroxyglycine alpha-amidating lyase	PAM	tr|A0A8C8KD64|A0A8C8KD64_HUMAN Peptidylglycine alpha-amidating monooxygenase OS=Homo sapiens OX=9606 GN=PAM PE=1 SV=1;sp|P19021|AMD_HUMAN Peptidyl-glycine alpha-amidating monooxygenase OS=Homo sapiens OX=9606 GN=PAM PE=1 SV=2;tr|A0A804HKM7|A0A804HKM7_HUMAN	12	12	12	11	9	11	10	10	12	11	9	11	10	10	12	11	9	11	10	10	12	12.9	12.9	12.9	108.27	973	973;973;830;897;798;867;679;68;71;83;175;250;265	0	88.068	By MS/MS	By MS/MS	By MS/MS	By MS/MS	By MS/MS	By MS/MS	12	9.8	12	10.5	10.9	12.9	226390000	24527000
A6NFX8;Q9UKK9;A6NJU6;A6NCQ0;H0YEY4;C9JYY9	12;12;8;6;4;2	12;12;8;6;4;2	12;12;8;6;4;2	ADP-sugar pyrophosphatase	NUDT5	tr|A6NFX8|A6NFX8_HUMAN Nudix hydrolase 5 OS=Homo sapiens OX=9606 GN=NUDT5 PE=1 SV=1;sp|Q9UKK9|NUDT5_HUMAN ADP-sugar pyrophosphatase OS=Homo sapiens OX=9606 GN=NUDT5 PE=1 SV=1;tr|A6NJU6|A6NJU6_HUMAN Nudix hydrolase 5 OS=Homo sapiens OX=9606 GN=NUDT5 PE=1 SV	12	12	12	11	12	12	12	12	12	11	12	12	12	12	12	11	12	12	12	12	12	47.8	47.8	47.8	25.895	232	232;219;186;180;137;97	0	114.95	By MS/MS	By MS/MS	By MS/MS	By MS/MS	By MS/MS	By MS/MS	47.8	47.8	47.8	47.8	47.8	47.8	391690000	33418000
B4DY09;Q12905;X6R6Z1;A0A0A0MRL0	12;12;4;3	12;12;4;3	12;12;4;3	Interleukin enhancer-binding factor 2	ILF2	tr|B4DY09|B4DY09_HUMAN Interleukin enhancer binding factor 2 OS=Homo sapiens OX=9606 GN=ILF2 PE=1 SV=1;sp|Q12905|ILF2_HUMAN Interleukin enhancer-binding factor 2 OS=Homo sapiens OX=9606 GN=ILF2 PE=1 SV=2	12	12	12	8	10	10	11	6	10	8	10	10	11	6	10	8	10	10	11	6	10	54.3	54.3	54.3	38.91	352	352;390;115;150	0	149.45	By MS/MS	By MS/MS	By MS/MS	By MS/MS	By MS/MS	By MS/MS	35.8	43.8	46	47.2	20.7	42.3	399960000	43819000
B5MCX3;C9J2Q4;C9IY94;H7C310;B5MD47;C9JQJ4;H7C2Y0	12;8;6;5;4;4;3	11;7;5;5;3;4;3	0;0;0;0;0;0;0		SEPT2	tr|B5MCX3|B5MCX3_HUMAN Septin-2 OS=Homo sapiens OX=9606 GN=SEPTIN2 PE=1 SV=1;tr|C9J2Q4|C9J2Q4_HUMAN Septin-2 (Fragment) OS=Homo sapiens OX=9606 GN=SEPTIN2 PE=1 SV=1;tr|C9IY94|C9IY94_HUMAN Septin 2 (Fragment) OS=Homo sapiens OX=9606 GN=SEPTIN2 PE=1 SV=1	12	11	0	12	12	10	11	11	10	11	11	9	10	10	9	0	0	0	0	0	0	47.7	44.9	0	36.94	321	321;184;121;161;94;147;188	0	140.74	By MS/MS	By MS/MS	By MS/MS	By MS/MS	By MS/MS	By MS/MS	47.7	47.7	42.1	43.3	47.7	43.9	548550000	65456000
D7RIG5;A0A140T958	12;11	12;11	6;5		HLA-DRB1	tr|D7RIG5|D7RIG5_HUMAN HLA class II histocompatibility antigen DR beta chain OS=Homo sapiens OX=9606 GN=HLA-DRB1 PE=1 SV=1;tr|A0A140T958|A0A140T958_HUMAN HLA class II histocompatibility antigen, DRB1 beta chain (Fragment) OS=Homo sapiens OX=9606 GN=HLA-DRB	12	12	6	0	0	1	12	11	6	0	0	1	12	11	6	0	0	0	6	5	0	44.4	44.4	20.3	29.822	266	266;250	0	266.09			By MS/MS	By MS/MS	By MS/MS	By MS/MS	0	0	3.4	44.4	44.4	24.1	1.7373e+09	0
E7EUF1;Q13822;E5RIA2;E5RIB9;E5RJ49	12;12;7;4;4	12;12;7;4;4	12;12;7;4;4	Ectonucleotide pyrophosphatase/phosphodiesterase family member 2	ENPP2	tr|E7EUF1|E7EUF1_HUMAN Ectonucleotide pyrophosphatase/phosphodiesterase 2 OS=Homo sapiens OX=9606 GN=ENPP2 PE=1 SV=1;sp|Q13822|ENPP2_HUMAN Ectonucleotide pyrophosphatase/phosphodiesterase family member 2 OS=Homo sapiens OX=9606 GN=ENPP2 PE=1 SV=3;tr|E5RIA2	12	12	12	7	9	8	9	12	11	7	9	8	9	12	11	7	9	8	9	12	11	16.3	16.3	16.3	101.55	884	884;863;498;162;245	0	94.177	By MS/MS	By MS/MS	By MS/MS	By MS/MS	By MS/MS	By MS/MS	8.4	10.6	9.5	12.6	16.3	14.7	229690000	11026000
F5GY03;E5RK62	12;10	1;1	1;1		SPARC	tr|F5GY03|F5GY03_HUMAN Secreted protein acidic and cysteine rich (Fragment) OS=Homo sapiens OX=9606 GN=SPARC PE=1 SV=1;tr|E5RK62|E5RK62_HUMAN Secreted protein acidic and cysteine rich (Fragment) OS=Homo sapiens OX=9606 GN=SPARC PE=1 SV=1	12	1	1	12	12	11	10	12	12	1	1	1	0	1	1	1	1	1	0	1	1	69.8	12.1	12.1	17.47	149	149;115	0	20.839	By MS/MS	By matching	By MS/MS	By matching	By MS/MS	By matching	69.8	69.8	69.1	57.7	69.8	69.8	49507000	10532000
H0YMT9	12	1	1	Annexin	ANXA2	tr|H0YMT9|H0YMT9_HUMAN Annexin (Fragment) OS=Homo sapiens OX=9606 GN=ANXA2 PE=1 SV=1	12	1	1	9	9	9	11	12	11	0	0	0	1	1	1	0	0	0	1	1	1	90.2	10.5	10.5	14.469	133	133	0.0043956	8.0561	By matching	By matching	By matching	By MS/MS	By MS/MS	By MS/MS	77.4	77.4	77.4	89.5	90.2	89.5	10672000	0
K7ERE3;P13646;K7EMD9;P35900;Q8N1A0	12;12;9;2;1	4;4;3;0;0	3;3;2;0;0	Keratin, type I cytoskeletal 13	KRT13	tr|K7ERE3|K7ERE3_HUMAN Keratin 13 OS=Homo sapiens OX=9606 GN=KRT13 PE=1 SV=1;sp|P13646|K1C13_HUMAN Keratin, type I cytoskeletal 13 OS=Homo sapiens OX=9606 GN=KRT13 PE=1 SV=4;tr|K7EMD9|K7EMD9_HUMAN Keratin 13 (Fragment) OS=Homo sapiens OX=9606 GN=KRT13 PE=1	12	4	3	8	7	6	5	12	6	1	1	1	0	4	0	1	1	1	0	3	0	21.9	9.9	7.7	45.26	415	415;458;165;424;295	0	23.091	By MS/MS	By MS/MS	By MS/MS	By matching	By MS/MS	By matching	14	13.7	13.3	11.1	21.9	11.6	123350000	14372000
O60664;K7ERZ3;K7EL96;K7ER39	12;8;6;3	12;8;6;3	12;8;6;3	Perilipin-3	PLIN3	sp|O60664|PLIN3_HUMAN Perilipin-3 OS=Homo sapiens OX=9606 GN=PLIN3 PE=1 SV=3;tr|K7ERZ3|K7ERZ3_HUMAN Perilipin 3 (Fragment) OS=Homo sapiens OX=9606 GN=PLIN3 PE=1 SV=1;tr|K7EL96|K7EL96_HUMAN Perilipin 3 (Fragment) OS=Homo sapiens OX=9606 GN=PLIN3 PE=1 SV=8	12	12	12	7	8	7	11	12	9	7	8	7	11	12	9	7	8	7	11	12	9	38.2	38.2	38.2	47.074	434	434;292;172;168	0	129.64	By MS/MS	By MS/MS	By MS/MS	By MS/MS	By MS/MS	By MS/MS	19.4	23.5	20.3	36.4	38.2	28.8	227240000	10286000
O75131;A0A087WYQ3;H0YB26;E5RHZ0;A0A087WUS8;A0A087WXR6;E5RFT7;E7ENV7;A0A0J9YWA1;Q96FN4;Q8IYJ1;Q96A23;O95741;Q86YQ8;Q9HCH3;Q9UBL6	12;7;6;4;3;3;1;1;1;1;1;1;1;1;1;1	12;7;6;4;3;3;1;1;1;1;1;1;1;1;1;1	12;7;6;4;3;3;1;1;1;1;1;1;1;1;1;1	Copine-3	CPNE3	sp|O75131|CPNE3_HUMAN Copine-3 OS=Homo sapiens OX=9606 GN=CPNE3 PE=1 SV=1;tr|A0A087WYQ3|A0A087WYQ3_HUMAN Copine 3 (Fragment) OS=Homo sapiens OX=9606 GN=CPNE3 PE=1 SV=1;tr|H0YB26|H0YB26_HUMAN Copine 3 (Fragment) OS=Homo sapiens OX=9606 GN=CPNE3 PE=1 SV=1	12	12	12	0	1	0	12	9	12	0	1	0	12	9	12	0	1	0	12	9	12	28.7	28.7	28.7	60.13	537	537;234;262;153;135;139;79;552;610;548;553;557;557;564;593;633	0	82.42		By MS/MS		By MS/MS	By MS/MS	By MS/MS	0	1.7	0	28.7	17.7	28.7	164580000	0
O94760;B4DYP1	12;9	12;9	12;9	N(G),N(G)-dimethylarginine dimethylaminohydrolase 1	DDAH1	sp|O94760|DDAH1_HUMAN N(G),N(G)-dimethylarginine dimethylaminohydrolase 1 OS=Homo sapiens OX=9606 GN=DDAH1 PE=1 SV=3;tr|B4DYP1|B4DYP1_HUMAN dimethylargininase OS=Homo sapiens OX=9606 GN=DDAH1 PE=1 SV=1	12	12	12	11	12	12	8	11	8	11	12	12	8	11	8	11	12	12	8	11	8	56.8	56.8	56.8	31.121	285	285;185	0	98.506	By MS/MS	By MS/MS	By MS/MS	By MS/MS	By MS/MS	By MS/MS	49.5	56.8	56.8	36.8	53.3	36.1	567530000	67937000
P01876	12	12	5	Ig alpha-1 chain C region	IGHA1	sp|P01876|IGHA1_HUMAN Immunoglobulin heavy constant alpha 1 OS=Homo sapiens OX=9606 GN=IGHA1 PE=1 SV=3	12	12	5	0	0	0	12	12	12	0	0	0	12	12	12	0	0	0	5	5	5	40.2	40.2	22.4	42.848	398	398	0	219.69				By MS/MS	By MS/MS	By MS/MS	0	0	0	40.2	40.2	40.2	1.8825e+09	0
P02462;A0A3B3ISV3;A0A3B3ITG7	12;6;1	12;6;1	10;4;1	Collagen alpha-1(IV) chain;Arresten	COL4A1	sp|P02462|CO4A1_HUMAN Collagen alpha-1(IV) chain OS=Homo sapiens OX=9606 GN=COL4A1 PE=1 SV=4;tr|A0A3B3ISV3|A0A3B3ISV3_HUMAN Collagen type IV alpha 1 chain (Fragment) OS=Homo sapiens OX=9606 GN=COL4A1 PE=1 SV=1	12	12	10	10	11	11	7	11	12	10	11	11	7	11	12	8	9	9	5	9	10	11.9	11.9	10.4	160.61	1669	1669;386;414	0	217.49	By MS/MS	By MS/MS	By MS/MS	By MS/MS	By MS/MS	By MS/MS	8.8	10.7	10.7	5.6	10.7	11.9	3.3718e+09	251700000
P02792	12	12	12	Ferritin light chain	FTL	sp|P02792|FRIL_HUMAN Ferritin light chain OS=Homo sapiens OX=9606 GN=FTL PE=1 SV=2	12	12	12	8	10	8	12	12	12	8	10	8	12	12	12	8	10	8	12	12	12	62.9	62.9	62.9	20.019	175	175	0	323.31	By MS/MS	By MS/MS	By MS/MS	By MS/MS	By MS/MS	By MS/MS	40	44.6	36	62.9	62.9	62.9	9383700000	82610000
P04843;B7Z4L4;F8WF32	12;7;4	12;7;4	12;7;4	Dolichyl-diphosphooligosaccharide--protein glycosyltransferase subunit 1	RPN1	sp|P04843|RPN1_HUMAN Dolichyl-diphosphooligosaccharide--protein glycosyltransferase subunit 1 OS=Homo sapiens OX=9606 GN=RPN1 PE=1 SV=1;tr|B7Z4L4|B7Z4L4_HUMAN Dolichyl-diphosphooligosaccharide--protein glycosyltransferase subunit 1 OS=Homo sapiens OX=9606	12	12	12	1	1	2	11	8	10	1	1	2	11	8	10	1	1	2	11	8	10	24.9	24.9	24.9	68.569	607	607;435;121	0	88.529	By matching	By matching	By matching	By MS/MS	By MS/MS	By MS/MS	1.2	2	3.6	23.2	15.2	19.9	116210000	629550
P05455;E7ERC4;E9PFL9;E9PGX9	12;6;5;4	12;6;5;4	12;6;5;4	Lupus La protein	SSB	sp|P05455|LA_HUMAN Lupus La protein OS=Homo sapiens OX=9606 GN=SSB PE=1 SV=2;tr|E7ERC4|E7ERC4_HUMAN Small RNA binding exonuclease protection factor La (Fragment) OS=Homo sapiens OX=9606 GN=SSB PE=1 SV=1	12	12	12	12	12	12	10	6	9	12	12	12	10	6	9	12	12	12	10	6	9	33.8	33.8	33.8	46.836	408	408;184;134;120	0	120.27	By MS/MS	By MS/MS	By MS/MS	By MS/MS	By MS/MS	By MS/MS	33.8	33.8	33.8	28.2	18.4	28.4	255100000	43825000
P07737;K7EJ44;I3L3D5	12;9;3	12;9;3	12;9;3	Profilin-1	PFN1	sp|P07737|PROF1_HUMAN Profilin-1 OS=Homo sapiens OX=9606 GN=PFN1 PE=1 SV=2;tr|K7EJ44|K7EJ44_HUMAN Profilin OS=Homo sapiens OX=9606 GN=PFN1 PE=1 SV=1	12	12	12	10	10	10	12	10	10	10	10	10	12	10	10	10	10	10	12	10	10	90	90	90	15.054	140	140;104;165	0	230.32	By MS/MS	By MS/MS	By MS/MS	By MS/MS	By MS/MS	By MS/MS	87.9	87.9	87.9	90	87.9	87.9	4455400000	301510000
P09104;F5H0C8;F5H1C3;U3KQP4	12;9;4;2	9;7;3;2	9;7;3;2	Gamma-enolase;Enolase	ENO2	sp|P09104|ENOG_HUMAN Gamma-enolase OS=Homo sapiens OX=9606 GN=ENO2 PE=1 SV=3;tr|F5H0C8|F5H0C8_HUMAN phosphopyruvate hydratase OS=Homo sapiens OX=9606 GN=ENO2 PE=1 SV=1	12	9	9	10	11	12	9	9	10	7	8	9	6	7	7	7	8	9	6	7	7	44.5	31.8	31.8	47.268	434	434;315;103;73	0	83.597	By MS/MS	By MS/MS	By MS/MS	By MS/MS	By MS/MS	By MS/MS	35.7	40.8	44.5	29.7	29.3	35.7	123620000	15555000
P09211;A8MX94;A0A087X2E9;A0A2R8Y5E5;A0A087X243	12;8;4;2;2	12;8;4;2;2	12;8;4;2;2	Glutathione S-transferase P	GSTP1	sp|P09211|GSTP1_HUMAN Glutathione S-transferase P OS=Homo sapiens OX=9606 GN=GSTP1 PE=1 SV=2;tr|A8MX94|A8MX94_HUMAN Glutathione S-transferase OS=Homo sapiens OX=9606 GN=GSTP1 PE=1 SV=1	12	12	12	11	11	11	10	10	11	11	11	11	10	10	11	11	11	11	10	10	11	66.2	66.2	66.2	23.356	210	210;174;79;58;69	0	323.31	By MS/MS	By MS/MS	By MS/MS	By MS/MS	By MS/MS	By MS/MS	66.2	66.2	66.2	52.4	57.6	57.6	3.4868e+09	221310000
P15586;H7C3P4;F6S8M0;F5H4C6;H0YFA9	12;10;10;5;5	12;10;10;5;5	12;10;10;5;5	N-acetylglucosamine-6-sulfatase	GNS	sp|P15586|GNS_HUMAN N-acetylglucosamine-6-sulfatase OS=Homo sapiens OX=9606 GN=GNS PE=1 SV=3;tr|H7C3P4|H7C3P4_HUMAN N-acetylglucosamine-6-sulfatase OS=Homo sapiens OX=9606 GN=GNS PE=1 SV=1;tr|F6S8M0|F6S8M0_HUMAN Glucosamine (N-acetyl)-6-sulfatase OS=Homo s	12	12	12	11	11	11	12	12	12	11	11	11	12	12	12	11	11	11	12	12	12	24.6	24.6	24.6	62.081	552	552;496;584;247;303	0	164.4	By MS/MS	By MS/MS	By MS/MS	By MS/MS	By MS/MS	By MS/MS	24.5	24.6	24.5	24.6	24.6	24.6	927840000	69447000
P16035;B4DFW2;K7EL90	12;10;1	12;10;1	12;10;1	Metalloproteinase inhibitor 2	TIMP2	sp|P16035|TIMP2_HUMAN Metalloproteinase inhibitor 2 OS=Homo sapiens OX=9606 GN=TIMP2 PE=1 SV=2;tr|B4DFW2|B4DFW2_HUMAN TIMP metallopeptidase inhibitor 2 OS=Homo sapiens OX=9606 GN=TIMP2 PE=1 SV=1	12	12	12	11	12	11	10	12	12	11	12	11	10	12	12	11	12	11	10	12	12	48.6	48.6	48.6	24.399	220	220;143;32	0	230.39	By MS/MS	By MS/MS	By MS/MS	By MS/MS	By MS/MS	By MS/MS	45	48.6	45	44.5	48.6	48.6	6.946e+09	853320000
P16152;E9PQ63;A8MTM1	12;7;7	12;7;7	10;5;5	Carbonyl reductase [NADPH] 1	CBR1	sp|P16152|CBR1_HUMAN Carbonyl reductase [NADPH] 1 OS=Homo sapiens OX=9606 GN=CBR1 PE=1 SV=3;tr|E9PQ63|E9PQ63_HUMAN Carbonyl reductase 1 OS=Homo sapiens OX=9606 GN=CBR1 PE=1 SV=1;tr|A8MTM1|A8MTM1_HUMAN Carbonyl reductase 1 OS=Homo sapiens OX=9606 GN=CBR1 PE	12	12	10	12	12	12	11	9	12	12	12	12	11	9	12	10	10	10	9	7	10	64.3	64.3	53.8	30.375	277	277;178;222	0	235.57	By MS/MS	By MS/MS	By MS/MS	By MS/MS	By MS/MS	By MS/MS	64.3	64.3	64.3	58.5	47.3	64.3	424260000	68487000
P16278;E7EQ29;F8WF40;C9JF15;C9J539;C9JWX1;C9J4G9	12;10;2;2;2;2;2	12;10;2;2;2;2;2	12;10;2;2;2;2;2	Beta-galactosidase	GLB1	sp|P16278|BGAL_HUMAN Beta-galactosidase OS=Homo sapiens OX=9606 GN=GLB1 PE=1 SV=2;tr|E7EQ29|E7EQ29_HUMAN Beta-galactosidase OS=Homo sapiens OX=9606 GN=GLB1 PE=1 SV=1	12	12	12	10	8	10	11	9	9	10	8	10	11	9	9	10	8	10	11	9	9	24.1	24.1	24.1	76.074	677	677;546;84;102;114;147;185	0	100.38	By MS/MS	By MS/MS	By MS/MS	By MS/MS	By MS/MS	By MS/MS	20.2	15.2	20.2	20.7	16.8	16.8	354650000	21738000
P20073	12	12	12	Annexin A7	ANXA7	sp|P20073|ANXA7_HUMAN Annexin A7 OS=Homo sapiens OX=9606 GN=ANXA7 PE=1 SV=3	12	12	12	3	1	1	12	11	12	3	1	1	12	11	12	3	1	1	12	11	12	28.3	28.3	28.3	52.739	488	488	0	153.46	By MS/MS	By matching	By matching	By MS/MS	By MS/MS	By MS/MS	5.7	2.3	2	28.3	26.6	28.3	427950000	1746400
P22692	12	12	12	Insulin-like growth factor-binding protein 4	IGFBP4	sp|P22692|IBP4_HUMAN Insulin-like growth factor-binding protein 4 OS=Homo sapiens OX=9606 GN=IGFBP4 PE=1 SV=2	12	12	12	10	10	11	11	12	11	10	10	11	11	12	11	10	10	11	11	12	11	51.2	51.2	51.2	27.934	258	258	0	258.44	By MS/MS	By MS/MS	By MS/MS	By MS/MS	By MS/MS	By MS/MS	41.5	41.5	44.2	44.2	51.2	44.2	8.0489e+09	420110000
P25705;K7EK77;K7ERX7;K7ENJ4;K7EQH4;K7EJP1;K7ESA0	12;7;6;5;4;4;2	12;7;6;5;4;4;2	12;7;6;5;4;4;2	ATP synthase subunit alpha, mitochondrial	ATP5A1	sp|P25705|ATPA_HUMAN ATP synthase subunit alpha, mitochondrial OS=Homo sapiens OX=9606 GN=ATP5F1A PE=1 SV=1;tr|K7EK77|K7EK77_HUMAN ATP synthase F1 subunit alpha (Fragment) OS=Homo sapiens OX=9606 GN=ATP5F1A PE=1 SV=1;tr|K7ERX7|K7ERX7_HUMAN ATP synthase F1	12	12	12	5	1	2	8	8	8	5	1	2	8	8	8	5	1	2	8	8	8	24.6	24.6	24.6	59.75	553	553;207;205;199;111;144;77	0	75.204	By MS/MS	By MS/MS	By matching	By MS/MS	By MS/MS	By MS/MS	12.3	2.9	5.6	15.6	16.8	16.8	115000000	3202600
P25789;H0YN18;H0YMZ1;H0YL69;H0YMA1;H0YKT8;H0YLC2;H0YMI6;H0YKS0;H0YMV3;H0YLS6	12;11;9;9;8;7;6;6;5;3;3	12;11;9;9;8;7;6;6;5;3;3	12;11;9;9;8;7;6;6;5;3;3	Proteasome subunit alpha type-4;Proteasome subunit alpha type;Proteasome subunit beta type	PSMA4	sp|P25789|PSA4_HUMAN Proteasome subunit alpha type-4 OS=Homo sapiens OX=9606 GN=PSMA4 PE=1 SV=1;tr|H0YN18|H0YN18_HUMAN Proteasome 20S subunit alpha 4 OS=Homo sapiens OX=9606 GN=PSMA4 PE=1 SV=1;tr|H0YMZ1|H0YMZ1_HUMAN Proteasome subunit alpha type (Fragment)	12	12	12	10	11	10	12	12	12	10	11	10	12	12	12	10	11	10	12	12	12	54.4	54.4	54.4	29.483	261	261;230;220;236;209;181;174;183;122;86;125	0	176.29	By MS/MS	By MS/MS	By MS/MS	By MS/MS	By MS/MS	By MS/MS	38.7	47.1	42.5	54.4	54.4	54.4	1.005e+09	67315000
P27105;F8VSL7	12;4	12;4	12;4	Erythrocyte band 7 integral membrane protein	STOM	sp|P27105|STOM_HUMAN Stomatin OS=Homo sapiens OX=9606 GN=STOM PE=1 SV=3	12	12	12	12	11	11	12	12	12	12	11	11	12	12	12	12	11	11	12	12	12	56.9	56.9	56.9	31.73	288	288;168	0	265.6	By MS/MS	By MS/MS	By MS/MS	By MS/MS	By MS/MS	By MS/MS	56.9	52.8	52.8	56.9	56.9	56.9	1.8302e+09	119400000
P28300;B7ZAJ4;A0A7P0SNB0;B0AZT2	12;7;5;3	12;7;5;3	12;7;5;3	Protein-lysine 6-oxidase	LOX	sp|P28300|LYOX_HUMAN Protein-lysine 6-oxidase OS=Homo sapiens OX=9606 GN=LOX PE=1 SV=2;tr|B7ZAJ4|B7ZAJ4_HUMAN Lysyl oxidase homolog OS=Homo sapiens OX=9606 GN=LOX PE=1 SV=1	12	12	12	9	8	5	11	10	12	9	8	5	11	10	12	9	8	5	11	10	12	32.9	32.9	32.9	46.944	417	417;187;232;120	0	117.78	By MS/MS	By MS/MS	By MS/MS	By MS/MS	By MS/MS	By MS/MS	28.3	22.8	16.1	32.6	31.2	32.9	568850000	27115000
P29692;E9PRY8;E9PK01;E9PQZ1;A0A087X1X7;E9PI39;E9PQ49;E9PL71;E9PL12;E9PPR1;H0YE58;E9PMW7;E9PIZ1;E9PN91;H0YCK7;E9PK06;E9PQC9;E9PJD0;E9PK72;E9PKK3;E9PNW6	12;11;10;9;8;7;7;6;5;5;5;4;3;3;3;2;2;1;1;1;1	12;11;10;9;8;7;7;6;5;5;5;4;3;3;3;2;2;1;1;1;1	10;9;8;7;7;6;6;5;5;5;3;4;3;3;3;2;2;1;1;1;1	Elongation factor 1-delta	EEF1D	sp|P29692|EF1D_HUMAN Elongation factor 1-delta OS=Homo sapiens OX=9606 GN=EEF1D PE=1 SV=5;tr|E9PRY8|E9PRY8_HUMAN Eukaryotic translation elongation factor 1 delta OS=Homo sapiens OX=9606 GN=EEF1D PE=1 SV=1;tr|E9PK01|E9PK01_HUMAN Elongation factor 1-delta (F	12	12	10	11	10	9	12	11	11	11	10	9	12	11	11	9	9	8	10	9	10	60.1	60.1	53.7	31.121	281	281;697;261;238;631;204;198;187;168;166;119;130;137;106;210;139;36;99;63;39;35	0	108.07	By MS/MS	By MS/MS	By MS/MS	By MS/MS	By MS/MS	By MS/MS	48.8	44.8	40.6	60.1	55.9	56.2	408440000	35874000
P30086	12	12	12	Phosphatidylethanolamine-binding protein 1;Hippocampal cholinergic neurostimulating peptide	PEBP1	sp|P30086|PEBP1_HUMAN Phosphatidylethanolamine-binding protein 1 OS=Homo sapiens OX=9606 GN=PEBP1 PE=1 SV=3	12	12	12	10	9	9	12	9	12	10	9	9	12	9	12	10	9	9	12	9	12	79.7	79.7	79.7	21.057	187	187	0	181.25	By MS/MS	By MS/MS	By MS/MS	By MS/MS	By MS/MS	By MS/MS	73.8	69	69	79.7	69	79.7	1.6372e+09	138950000
P31946;Q4VY20;Q4VY19;A0A0J9YWE8;A0A0J9YWZ2	12;4;4;4;2	6;1;1;1;1	6;1;1;1;1	14-3-3 protein beta/alpha;14-3-3 protein beta/alpha, N-terminally processed	YWHAB	sp|P31946|1433B_HUMAN 14-3-3 protein beta/alpha OS=Homo sapiens OX=9606 GN=YWHAB PE=1 SV=3	12	6	6	12	12	12	12	12	12	6	6	6	6	6	6	6	6	6	6	6	6	57.3	39.4	39.4	28.082	246	246;74;100;149;81	0	323.31	By MS/MS	By MS/MS	By MS/MS	By MS/MS	By MS/MS	By MS/MS	57.3	57.3	57.3	57.3	57.3	57.3	3.8324e+09	272760000
P33908	12	12	12	Mannosyl-oligosaccharide 1,2-alpha-mannosidase IA	MAN1A1	sp|P33908|MA1A1_HUMAN Mannosyl-oligosaccharide 1,2-alpha-mannosidase IA OS=Homo sapiens OX=9606 GN=MAN1A1 PE=1 SV=3	12	12	12	10	12	10	9	11	11	10	12	10	9	11	11	10	12	10	9	11	11	21.4	21.4	21.4	72.968	653	653	0	80.212	By MS/MS	By MS/MS	By MS/MS	By MS/MS	By MS/MS	By MS/MS	18.2	21.4	16.5	16.5	19.6	19.8	398200000	35703000
P35221;G3XAM7;E5RIB1;E5RG03;E5RJ41;E5RHV7;E5RGY7;E5RGY6;E5RFM3;E5RJL0;E5RIE0;A0A0A0MTJ6;A0A0A0MRI5;A0A804HI07;Q9UI47;P26232	12;11;4;3;3;2;2;2;1;1;1;1;1;1;1;1	12;11;4;3;3;2;2;2;1;1;1;1;1;1;1;1	12;11;4;3;3;2;2;2;1;1;1;1;1;1;1;1	Catenin alpha-1	CTNNA1	sp|P35221|CTNA1_HUMAN Catenin alpha-1 OS=Homo sapiens OX=9606 GN=CTNNA1 PE=1 SV=1;tr|G3XAM7|G3XAM7_HUMAN Catenin (Cadherin-associated protein), alpha 1, 102kDa, isoform CRA_a OS=Homo sapiens OX=9606 GN=CTNNA1 PE=1 SV=1	12	12	12	6	7	8	11	8	12	6	7	8	11	8	12	6	7	8	11	8	12	17.7	17.7	17.7	100.07	906	906;841;215;156;161;123;136;139;94;101;117;476;569;828;895;953	0	128.76	By MS/MS	By MS/MS	By MS/MS	By MS/MS	By MS/MS	By MS/MS	9.2	10.4	12.4	16.3	11.7	17.7	133050000	5506100
X6RJP6;P37802	12;12	12;12	12;12	Transgelin-2	TAGLN2	tr|X6RJP6|X6RJP6_HUMAN Transgelin 2 (Fragment) OS=Homo sapiens OX=9606 GN=TAGLN2 PE=1 SV=1;sp|P37802|TAGL2_HUMAN Transgelin-2 OS=Homo sapiens OX=9606 GN=TAGLN2 PE=1 SV=3	12	12	12	4	5	5	12	10	12	4	5	5	12	10	12	4	5	5	12	10	12	72.2	72.2	72.2	21.086	187	187;199	0	134.03	By MS/MS	By MS/MS	By MS/MS	By MS/MS	By MS/MS	By MS/MS	23.5	28.3	27.8	72.2	65.8	72.2	340290000	7410800
P43121	12	12	12	Cell surface glycoprotein MUC18	MCAM	sp|P43121|MUC18_HUMAN Cell surface glycoprotein MUC18 OS=Homo sapiens OX=9606 GN=MCAM PE=1 SV=2	12	12	12	10	10	9	10	12	12	10	10	9	10	12	12	10	10	9	10	12	12	26.5	26.5	26.5	71.607	646	646	0	160.51	By MS/MS	By MS/MS	By MS/MS	By MS/MS	By MS/MS	By MS/MS	20.3	22.4	18.1	21.4	26.5	26.5	418080000	31357000
P45974;F5H571	12;2	12;2	12;2	Ubiquitin carboxyl-terminal hydrolase 5	USP5	sp|P45974|UBP5_HUMAN Ubiquitin carboxyl-terminal hydrolase 5 OS=Homo sapiens OX=9606 GN=USP5 PE=1 SV=2	12	12	12	11	12	11	10	10	10	11	12	11	10	10	10	11	12	11	10	10	10	17.7	17.7	17.7	95.785	858	858;137	0	97.752	By MS/MS	By MS/MS	By MS/MS	By MS/MS	By MS/MS	By MS/MS	15.9	17.7	15.9	14.1	14.5	13.6	185750000	25818000
P51884	12	12	12	Lumican	LUM	sp|P51884|LUM_HUMAN Lumican OS=Homo sapiens OX=9606 GN=LUM PE=1 SV=2	12	12	12	12	12	12	12	12	12	12	12	12	12	12	12	12	12	12	12	12	12	37.9	37.9	37.9	38.429	338	338	0	323.31	By MS/MS	By MS/MS	By MS/MS	By MS/MS	By MS/MS	By MS/MS	37.9	37.9	37.9	37.9	37.9	37.9	10049000000	1350100000
P52566;F5H3P3;H0YGX7;F5H6Q0;F5H2R5	12;9;9;8;6	12;9;9;8;6	12;9;9;8;6	Rho GDP-dissociation inhibitor 2	ARHGDIB	sp|P52566|GDIR2_HUMAN Rho GDP-dissociation inhibitor 2 OS=Homo sapiens OX=9606 GN=ARHGDIB PE=1 SV=3;tr|F5H3P3|F5H3P3_HUMAN Rho GDP dissociation inhibitor beta (Fragment) OS=Homo sapiens OX=9606 GN=ARHGDIB PE=1 SV=8;tr|H0YGX7|H0YGX7_HUMAN Rho GDP dissociati	12	12	12	0	0	0	11	11	11	0	0	0	11	11	11	0	0	0	11	11	11	63.7	63.7	63.7	22.988	201	201;158;195;112;88	0	267.62				By MS/MS	By MS/MS	By MS/MS	0	0	0	63.2	63.7	63.2	1.8509e+09	0
P52888;K7EP46;K7EKB6;K7EMU4;K7EL02;K7EIK4;K7EL32	12;9;3;3;3;1;1	12;9;3;3;3;1;1	12;9;3;3;3;1;1	Thimet oligopeptidase	THOP1	sp|P52888|THOP1_HUMAN Thimet oligopeptidase OS=Homo sapiens OX=9606 GN=THOP1 PE=1 SV=2;tr|K7EP46|K7EP46_HUMAN Thimet oligopeptidase 1 OS=Homo sapiens OX=9606 GN=THOP1 PE=1 SV=1	12	12	12	12	12	10	8	10	7	12	12	10	8	10	7	12	12	10	8	10	7	22.6	22.6	22.6	78.839	689	689;568;176;204;260;169;216	0	99.316	By MS/MS	By MS/MS	By MS/MS	By MS/MS	By MS/MS	By MS/MS	22.6	22.6	19.7	16.3	19.7	14.8	188600000	29645000
P52907	12	10	10	F-actin-capping protein subunit alpha-1	CAPZA1	sp|P52907|CAZA1_HUMAN F-actin-capping protein subunit alpha-1 OS=Homo sapiens OX=9606 GN=CAPZA1 PE=1 SV=3	12	10	10	11	11	10	12	12	12	9	9	9	10	10	10	9	9	9	10	10	10	64.7	55.2	55.2	32.922	286	286	0	323.31	By MS/MS	By MS/MS	By MS/MS	By MS/MS	By MS/MS	By MS/MS	64.3	64.3	55.9	64.7	64.7	64.7	963520000	57628000
P54652	12	2	2	Heat shock-related 70 kDa protein 2	HSPA2	sp|P54652|HSP72_HUMAN Heat shock-related 70 kDa protein 2 OS=Homo sapiens OX=9606 GN=HSPA2 PE=1 SV=1	12	2	2	11	11	12	10	11	10	1	1	2	0	1	1	1	1	2	0	1	1	17.8	4.1	4.1	70.02	639	639	0	12.242	By MS/MS	By MS/MS	By MS/MS	By matching	By MS/MS	By MS/MS	16	16	17.8	13.8	15.6	14.6	6291000	530410
P55060	12	12	12	Exportin-2	CSE1L	sp|P55060|XPO2_HUMAN Exportin-2 OS=Homo sapiens OX=9606 GN=CSE1L PE=1 SV=3	12	12	12	12	12	10	5	8	7	12	12	10	5	8	7	12	12	10	5	8	7	15.3	15.3	15.3	110.42	971	971	0	105.64	By MS/MS	By MS/MS	By MS/MS	By MS/MS	By MS/MS	By MS/MS	15.3	15.3	12.5	6.7	9.9	8.5	101290000	17904000
P60981;F6RFD5	12;11	11;10	11;10	Destrin	DSTN	sp|P60981|DEST_HUMAN Destrin OS=Homo sapiens OX=9606 GN=DSTN PE=1 SV=3;tr|F6RFD5|F6RFD5_HUMAN Destrin, actin depolymerizing factor OS=Homo sapiens OX=9606 GN=DSTN PE=1 SV=1	12	11	11	7	7	7	12	8	11	6	6	6	11	7	10	6	6	6	11	7	10	58.8	54.5	54.5	18.506	165	165;135	0	74.9	By MS/MS	By MS/MS	By MS/MS	By MS/MS	By MS/MS	By MS/MS	37.6	37	37	58.8	35.8	58.8	283700000	21001000
P61106;X6RFL8;A0A994J451;A0A994J4B9;A0A994J774	12;10;10;6;3	12;10;10;6;3	12;10;10;6;3	Ras-related protein Rab-14	RAB14	sp|P61106|RAB14_HUMAN Ras-related protein Rab-14 OS=Homo sapiens OX=9606 GN=RAB14 PE=1 SV=4;tr|X6RFL8|X6RFL8_HUMAN Ras-related protein Rab-14 (Fragment) OS=Homo sapiens OX=9606 GN=RAB14 PE=1 SV=1;tr|A0A994J451|A0A994J451_HUMAN Ras-related protein Rab-14 OS	12	12	12	2	5	3	11	11	9	2	5	3	11	11	9	2	5	3	11	11	9	74	74	74	23.897	215	215;181;196;155;35	0	114.91	By MS/MS	By MS/MS	By MS/MS	By MS/MS	By MS/MS	By MS/MS	10.2	23.3	16.7	69.8	67.9	50.7	285050000	1818700
P61160;A0A1B0GWD0;A0A1B0GWH0	12;2;2	12;2;2	12;2;2	Actin-related protein 2	ACTR2	sp|P61160|ARP2_HUMAN Actin-related protein 2 OS=Homo sapiens OX=9606 GN=ACTR2 PE=1 SV=1	12	12	12	9	12	10	11	11	12	9	12	10	11	11	12	9	12	10	11	11	12	39.8	39.8	39.8	44.76	394	394;53;65	0	187.96	By MS/MS	By MS/MS	By MS/MS	By MS/MS	By MS/MS	By MS/MS	29.9	39.8	31.7	35	36	39.8	1157600000	68694000
P62140;A0A8V8TQ71;B4DJ75;A0A8V8TRH9;H0Y3Y6;C9JP48;C9J9S3;A0A8V8TR83;F8WE71;F8W1A0	12;11;10;10;9;6;5;3;1;1	3;2;1;3;3;3;3;2;0;0	3;2;1;3;3;3;3;2;0;0	Serine/threonine-protein phosphatase PP1-beta catalytic subunit;Serine/threonine-protein phosphatase	PPP1CB	sp|P62140|PP1B_HUMAN Serine/threonine-protein phosphatase PP1-beta catalytic subunit OS=Homo sapiens OX=9606 GN=PPP1CB PE=1 SV=3;tr|A0A8V8TQ71|A0A8V8TQ71_HUMAN Serine/threonine-protein phosphatase OS=Homo sapiens OX=9606 GN=PPP1CB PE=1 SV=1;tr|B4DJ75|B4DJ7	12	3	3	10	11	11	12	11	11	3	3	3	3	3	3	3	3	3	3	3	3	44	11.3	11.3	37.186	327	327;316;299;368;207;138;125;92;64;83	0	35.22	By MS/MS	By MS/MS	By MS/MS	By MS/MS	By MS/MS	By MS/MS	41	43.7	43.7	44	43.7	38.5	108150000	4808000
P62820;E7END7;Q92928;H0YMN7;A0A2R8YDI9;H0YLJ8;H0YL94;G3V196;A0A2R8YFB8;P59190	12;10;3;2;1;1;1;1;1;1	12;10;3;2;1;1;1;1;1;1	5;5;0;0;0;0;0;0;0;0	Ras-related protein Rab-1A	RAB1A	sp|P62820|RAB1A_HUMAN Ras-related protein Rab-1A OS=Homo sapiens OX=9606 GN=RAB1A PE=1 SV=3;tr|E7END7|E7END7_HUMAN RAB1A, member RAS oncogene family OS=Homo sapiens OX=9606 GN=RAB1A PE=1 SV=1	12	12	5	6	6	9	11	10	10	6	6	9	11	10	10	2	2	3	5	4	5	63.9	63.9	26.3	22.677	205	205;173;201;92;44;47;48;237;246;212	0	240.25	By MS/MS	By MS/MS	By MS/MS	By MS/MS	By MS/MS	By MS/MS	31.2	32.7	49.8	60	50.2	56.6	992530000	17964000
P62879;C9JIS1;C9JXA5;C9JZN1;E7EP32;Q9BRK4	12;10;10;9;8;1	6;6;6;5;2;1	3;3;3;2;1;0	Guanine nucleotide-binding protein G(I)/G(S)/G(T) subunit beta-2	GNB2	sp|P62879|GBB2_HUMAN Guanine nucleotide-binding protein G(I)/G(S)/G(T) subunit beta-2 OS=Homo sapiens OX=9606 GN=GNB2 PE=1 SV=3;tr|C9JIS1|C9JIS1_HUMAN G protein subunit beta 2 (Fragment) OS=Homo sapiens OX=9606 GN=GNB2 PE=1 SV=1;tr|C9JXA5|C9JXA5_HUMAN G pr	12	6	3	10	10	9	12	12	12	5	5	3	6	6	6	3	3	2	3	3	3	38.5	17.4	9.4	37.331	340	340;232;251;152;296;669	0	73.874	By MS/MS	By MS/MS	By MS/MS	By MS/MS	By MS/MS	By MS/MS	29.7	29.7	30.9	38.5	38.5	38.5	218540000	9851500
P62937;F8WE65;C9J5S7;A0A7I2V5J5;P0DN26;A0A0H2UH34;A0A0B4J2A2;A0A075B767;A0A075B759;Q9Y536;F5H284;E5RIZ5;A0A7P0S768;P0DN37	12;7;7;3;3;3;3;3;3;3;3;2;2;2	12;7;7;3;3;3;3;3;3;3;3;2;2;2	10;5;5;3;3;3;3;3;3;3;3;2;2;2	Peptidyl-prolyl cis-trans isomerase A;Peptidyl-prolyl cis-trans isomerase A, N-terminally processed;Peptidyl-prolyl cis-trans isomerase	PPIA	sp|P62937|PPIA_HUMAN Peptidyl-prolyl cis-trans isomerase A OS=Homo sapiens OX=9606 GN=PPIA PE=1 SV=2;tr|F8WE65|F8WE65_HUMAN Peptidyl-prolyl cis-trans isomerase OS=Homo sapiens OX=9606 GN=PPIA PE=1 SV=1;tr|C9J5S7|C9J5S7_HUMAN Peptidyl-prolyl cis-trans isome	12	12	10	12	12	12	10	10	11	12	12	12	10	10	11	10	10	10	9	8	10	57.6	57.6	48.5	18.012	165	165;120;121;35;164;164;164;164;164;164;164;58;61;164	0	113.96	By MS/MS	By MS/MS	By MS/MS	By MS/MS	By MS/MS	By MS/MS	57.6	57.6	57.6	53.3	56.4	53.9	4.134e+09	595410000
P67809;H0Y449;C9J5V9;Q9Y2T7	12;10;6;4	12;10;6;4	8;8;5;0	Nuclease-sensitive element-binding protein 1	YBX1	sp|P67809|YBOX1_HUMAN Y-box-binding protein 1 OS=Homo sapiens OX=9606 GN=YBX1 PE=1 SV=3;tr|H0Y449|H0Y449_HUMAN Y-box binding protein 1 (Fragment) OS=Homo sapiens OX=9606 GN=YBX1 PE=1 SV=1;tr|C9J5V9|C9J5V9_HUMAN Y-box binding protein 1 (Fragment) OS=Homo sa	12	12	8	8	12	9	8	7	10	8	12	9	8	7	10	7	8	6	7	6	7	49.7	49.7	37.3	35.924	324	324;374;216;364	0	323.31	By MS/MS	By MS/MS	By MS/MS	By MS/MS	By MS/MS	By MS/MS	41.7	49.7	41	39.8	41.7	43.5	286860000	24081000
P78539	12	12	12	Sushi repeat-containing protein SRPX	SRPX	sp|P78539|SRPX_HUMAN Sushi repeat-containing protein SRPX OS=Homo sapiens OX=9606 GN=SRPX PE=1 SV=1	12	12	12	10	11	9	9	10	10	10	11	9	9	10	10	10	11	9	9	10	10	27.6	27.6	27.6	51.571	464	464	0	84.089	By MS/MS	By MS/MS	By MS/MS	By MS/MS	By MS/MS	By MS/MS	22.6	25	20.5	20	23.1	22.6	321510000	30928000
Q08209;E7ETC2;Q5F2F8;P16298;E9PPC8;E9PK68;H0YC26;P48454;E5RJH4;Q5F2G0;H0YB04;G3V111	12;9;5;5;4;4;2;2;1;1;1;1	12;9;5;5;4;4;2;2;1;1;1;1	12;9;5;5;4;4;2;2;1;1;1;1	Serine/threonine-protein phosphatase 2B catalytic subunit alpha isoform;Serine/threonine-protein phosphatase	PPP3CA	sp|Q08209|PP2BA_HUMAN Protein phosphatase 3 catalytic subunit alpha OS=Homo sapiens OX=9606 GN=PPP3CA PE=1 SV=1;tr|E7ETC2|E7ETC2_HUMAN Serine/threonine-protein phosphatase OS=Homo sapiens OX=9606 GN=PPP3CA PE=1 SV=1	12	12	12	10	10	8	12	10	12	10	10	8	12	10	12	10	10	8	12	10	12	26.9	26.9	26.9	58.687	521	521;423;496;524;132;147;209;512;134;187;202;326	0	74.142	By MS/MS	By MS/MS	By MS/MS	By MS/MS	By MS/MS	By MS/MS	20.2	20.2	16.3	26.9	20.2	26.9	232850000	13268000
Q13011;M0R248;M0QZW4	12;9;4	12;9;4	9;6;1	Delta(3,5)-Delta(2,4)-dienoyl-CoA isomerase, mitochondrial	ECH1	sp|Q13011|ECH1_HUMAN Delta(3,5)-Delta(2,4)-dienoyl-CoA isomerase, mitochondrial OS=Homo sapiens OX=9606 GN=ECH1 PE=1 SV=2;tr|M0R248|M0R248_HUMAN Enoyl-CoA hydratase 1 (Fragment) OS=Homo sapiens OX=9606 GN=ECH1 PE=1 SV=1	12	12	9	4	3	1	12	10	10	4	3	1	12	10	10	3	2	0	9	8	8	46	46	35.1	35.816	328	328;267;181	0	126.13	By MS/MS	By MS/MS	By matching	By MS/MS	By MS/MS	By MS/MS	11.6	8.8	2.7	46	32.9	32.9	838070000	12352000
Q14195;H0YBT4;D6RF19;Q14117	12;3;1;1	11;2;1;1	10;1;1;0	Dihydropyrimidinase-related protein 3	DPYSL3	sp|Q14195|DPYL3_HUMAN Dihydropyrimidinase-related protein 3 OS=Homo sapiens OX=9606 GN=DPYSL3 PE=1 SV=1	12	11	10	10	12	11	9	8	9	9	11	10	8	7	8	8	10	9	7	6	7	30.9	28.1	26.8	61.963	570	570;209;92;519	0	101.2	By MS/MS	By MS/MS	By MS/MS	By MS/MS	By MS/MS	By MS/MS	23.2	30.9	28.6	20.9	21.6	20.9	209570000	33044000
Q15019;C9J938;C9JB25;C9IZU3;C9JZI2;A0A1B0GXJ2;C9JFT1;F8WB65;C9JT15;C9JSE7	12;6;6;5;3;2;2;2;1;1	1;1;1;1;1;1;1;1;1;1	1;1;1;1;1;1;1;1;1;1	Septin-2	SEPT2	sp|Q15019|SEPT2_HUMAN Septin-2 OS=Homo sapiens OX=9606 GN=SEPTIN2 PE=1 SV=1;tr|C9J938|C9J938_HUMAN Septin 2 (Fragment) OS=Homo sapiens OX=9606 GN=SEPTIN2 PE=1 SV=1;tr|C9JB25|C9JB25_HUMAN Septin 2 (Fragment) OS=Homo sapiens OX=9606 GN=SEPTIN2 PE=1 SV=1	12	1	1	11	12	9	10	11	10	0	1	0	0	1	1	0	1	0	0	1	1	47.1	7.2	7.2	41.487	361	361;148;173;131;105;71;72;80;50;52	0.0044287	8.5438	By matching	By MS/MS	By matching	By matching	By MS/MS	By MS/MS	39.9	47.1	34.9	36	47.1	43.8	7326200	0
Q15758;M0QXM4;M0QX44;M0R144	12;9;5;2	12;9;5;2	12;9;5;2	Neutral amino acid transporter B(0);Amino acid transporter	SLC1A5	sp|Q15758|AAAT_HUMAN Neutral amino acid transporter B(0) OS=Homo sapiens OX=9606 GN=SLC1A5 PE=1 SV=2;tr|M0QXM4|M0QXM4_HUMAN Amino acid transporter OS=Homo sapiens OX=9606 GN=SLC1A5 PE=1 SV=1	12	12	12	6	7	5	11	12	12	6	7	5	11	12	12	6	7	5	11	12	12	30.3	30.3	30.3	56.598	541	541;365;258;29	0	139.89	By MS/MS	By MS/MS	By MS/MS	By MS/MS	By MS/MS	By MS/MS	12	16.3	10.2	28.5	30.3	30.3	486940000	17056000
Q16698;E5RJD2;E5RJG7;E5RFV2;E5RID6;H0YAW3	12;6;6;6;2;1	12;6;6;6;2;1	12;6;6;6;2;1	2,4-dienoyl-CoA reductase, mitochondrial	DECR1	sp|Q16698|DECR_HUMAN 2,4-dienoyl-CoA reductase [(3E)-enoyl-CoA-producing], mitochondrial OS=Homo sapiens OX=9606 GN=DECR1 PE=1 SV=1;tr|E5RJD2|E5RJD2_HUMAN 2,4-dienoyl-CoA reductase 1 (Fragment) OS=Homo sapiens OX=9606 GN=DECR1 PE=1 SV=1;tr|E5RJG7|E5RJG7_HU	12	12	12	0	0	0	11	10	9	0	0	0	11	10	9	0	0	0	11	10	9	45.7	45.7	45.7	36.067	335	335;151;181;205;95;43	0	217.33				By MS/MS	By MS/MS	By MS/MS	0	0	0	43.3	37.9	32.5	347130000	0
Q32P28;H7C2W6;E2QRI1	12;4;3	12;4;3	12;4;3	Prolyl 3-hydroxylase 1	LEPRE1	sp|Q32P28|P3H1_HUMAN Prolyl 3-hydroxylase 1 OS=Homo sapiens OX=9606 GN=P3H1 PE=1 SV=2	12	12	12	11	10	10	9	11	11	11	10	10	9	11	11	11	10	10	9	11	11	20.1	20.1	20.1	83.393	736	736;222;207	0	91.444	By MS/MS	By MS/MS	By MS/MS	By MS/MS	By MS/MS	By MS/MS	18.1	16.3	16.3	15.8	18.3	18.8	295770000	27505000
Q58FF8	12	1	1	Putative heat shock protein HSP 90-beta 2	HSP90AB2P	sp|Q58FF8|H90B2_HUMAN Putative heat shock protein HSP 90-beta 2 OS=Homo sapiens OX=9606 GN=HSP90AB2P PE=1 SV=2	12	1	1	11	11	10	12	12	12	1	1	1	1	1	1	1	1	1	1	1	1	23.9	3.9	3.9	44.348	381	381	0.0043898	7.9676	By MS/MS	By MS/MS	By MS/MS	By MS/MS	By MS/MS	By MS/MS	21.8	23.4	19.2	23.9	23.9	23.9	107700000	3805100
Q5JXI8;Q13642;A0A494C0D6;Q5JXI3;Q5JXH7;Q5JXH8;A0A0D9SFZ9;Q5JXI2;Q5JXH9;A0A0D9SFB0;A0A0D9SFI6;Q5JXI0;A0A0D9SGB2;A0A0D9SEY7;A0A0D9SGD1;A0A494C0J3;A0A494C1G1	12;10;10;9;9;9;8;8;7;7;7;6;6;3;3;3;1	12;10;10;9;9;9;8;8;7;7;7;6;6;3;3;3;1	12;10;10;9;9;9;8;8;7;7;7;6;6;3;3;3;1	Four and a half LIM domains protein 1	FHL1	tr|Q5JXI8|Q5JXI8_HUMAN Four and a half LIM domains 1 (Fragment) OS=Homo sapiens OX=9606 GN=FHL1 PE=1 SV=1;sp|Q13642|FHL1_HUMAN Four and a half LIM domains protein 1 OS=Homo sapiens OX=9606 GN=FHL1 PE=1 SV=4;tr|A0A494C0D6|A0A494C0D6_HUMAN Four and a half LI	12	12	12	10	11	12	8	5	7	10	11	12	8	5	7	10	11	12	8	5	7	59.5	59.5	59.5	29.16	257	257;323;257;207;205;204;175;210;155;152;147;141;138;66;78;67;36	0	111.53	By MS/MS	By MS/MS	By MS/MS	By MS/MS	By MS/MS	By MS/MS	48.6	51.8	59.5	33.5	20.2	29.2	329290000	50362000
Q8NBS9	12	12	12	Thioredoxin domain-containing protein 5	TXNDC5	sp|Q8NBS9|TXND5_HUMAN Thioredoxin domain-containing protein 5 OS=Homo sapiens OX=9606 GN=TXNDC5 PE=1 SV=2	12	12	12	9	12	9	10	10	11	9	12	9	10	10	11	9	12	9	10	10	11	31.5	31.5	31.5	47.628	432	432	0	167.45	By MS/MS	By MS/MS	By MS/MS	By MS/MS	By MS/MS	By MS/MS	23.4	31.5	23.8	26.6	25.5	29.2	509120000	41049000
Q8NHP8	12	12	12	Putative phospholipase B-like 2;Putative phospholipase B-like 2 32 kDa form;Putative phospholipase B-like 2 45 kDa form	PLBD2	sp|Q8NHP8|PLBL2_HUMAN Putative phospholipase B-like 2 OS=Homo sapiens OX=9606 GN=PLBD2 PE=1 SV=2	12	12	12	10	10	9	12	12	11	10	10	9	12	12	11	10	10	9	12	12	11	22.6	22.6	22.6	65.471	589	589	0	117.86	By MS/MS	By MS/MS	By MS/MS	By MS/MS	By MS/MS	By MS/MS	17.7	17	14.8	22.6	22.6	21.2	555020000	35284000
Q92820;A0A7I2YQQ3;A0A7I2V5X9;A0A7I2V5P2	12;11;8;6	12;11;8;6	12;11;8;6	Gamma-glutamyl hydrolase	GGH	sp|Q92820|GGH_HUMAN Gamma-glutamyl hydrolase OS=Homo sapiens OX=9606 GN=GGH PE=1 SV=2;tr|A0A7I2YQQ3|A0A7I2YQQ3_HUMAN folate gamma-glutamyl hydrolase OS=Homo sapiens OX=9606 GN=GGH PE=1 SV=1;tr|A0A7I2V5X9|A0A7I2V5X9_HUMAN folate gamma-glutamyl hydrolase OS=	12	12	12	11	11	10	12	12	12	11	11	10	12	12	12	11	11	10	12	12	12	37.1	37.1	37.1	35.964	318	318;289;271;245	0	134.07	By MS/MS	By MS/MS	By MS/MS	By MS/MS	By MS/MS	By MS/MS	36.8	36.8	34	37.1	37.1	37.1	1.4904e+09	64731000
Q96TC7;H0YMB1;H0YLG5;H0YNE5	12;11;2;1	12;11;2;1	12;11;2;1	Regulator of microtubule dynamics protein 3	RMDN3	sp|Q96TC7|RMD3_HUMAN Regulator of microtubule dynamics protein 3 OS=Homo sapiens OX=9606 GN=RMDN3 PE=1 SV=2;tr|H0YMB1|H0YMB1_HUMAN Regulator of microtubule dynamics 3 (Fragment) OS=Homo sapiens OX=9606 GN=RMDN3 PE=1 SV=1	12	12	12	0	2	1	11	11	10	0	2	1	11	11	10	0	2	1	11	11	10	26.8	26.8	26.8	52.118	470	470;306;287;251	0	101.35		By MS/MS	By matching	By MS/MS	By MS/MS	By MS/MS	0	5.5	3.6	22.8	26.6	22.6	322100000	0
Q9H1E3	12	12	12	Nuclear ubiquitous casein and cyclin-dependent kinase substrate 1	NUCKS1	sp|Q9H1E3|NUCKS_HUMAN Nuclear ubiquitous casein and cyclin-dependent kinase substrate 1 OS=Homo sapiens OX=9606 GN=NUCKS1 PE=1 SV=1	12	12	12	12	12	12	9	12	11	12	12	12	9	12	11	12	12	12	9	12	11	57.6	57.6	57.6	27.296	243	243	0	296.17	By MS/MS	By MS/MS	By MS/MS	By MS/MS	By MS/MS	By MS/MS	57.6	57.6	57.6	47.3	57.6	57.2	480460000	69402000
Q9HAT2	12	12	12	Sialate O-acetylesterase	SIAE	sp|Q9HAT2|SIAE_HUMAN Sialate O-acetylesterase OS=Homo sapiens OX=9606 GN=SIAE PE=1 SV=1	12	12	12	10	10	10	11	10	12	10	10	10	11	10	12	10	10	10	11	10	12	27.7	27.7	27.7	58.314	523	523	0	97.47	By MS/MS	By MS/MS	By MS/MS	By MS/MS	By MS/MS	By MS/MS	22	22.2	22.2	25	22.2	27.7	770350000	21759000
Q9NQC3;H7C106;A0A0U1RQR6	12;6;5	12;6;5	12;6;5	Reticulon-4;Reticulon	RTN4	sp|Q9NQC3|RTN4_HUMAN Reticulon-4 OS=Homo sapiens OX=9606 GN=RTN4 PE=1 SV=2;tr|H7C106|H7C106_HUMAN Reticulon (Fragment) OS=Homo sapiens OX=9606 GN=RTN4 PE=1 SV=1	12	12	12	10	11	12	11	12	12	10	11	12	11	12	12	10	11	12	11	12	12	20.5	20.5	20.5	129.93	1192	1192;203;127	0	323.31	By MS/MS	By MS/MS	By MS/MS	By MS/MS	By MS/MS	By MS/MS	17.1	19.5	20.5	18.1	20.5	20.5	1.9249e+09	142540000
Q9P258	12	12	12	Protein RCC2	RCC2	sp|Q9P258|RCC2_HUMAN Protein RCC2 OS=Homo sapiens OX=9606 GN=RCC2 PE=1 SV=2	12	12	12	8	10	8	10	5	10	8	10	8	10	5	10	8	10	8	10	5	10	31.2	31.2	31.2	56.084	522	522	0	82.328	By MS/MS	By MS/MS	By MS/MS	By MS/MS	By MS/MS	By MS/MS	20.7	23.9	20.3	25.9	10	23.9	177420000	9101100
Q9UBR2;A0A7P0T8I6;A0A7P0TBB5;A0A7P0Z469;A0A7P0T8X2;A0A7P0T900;A0A7P0TBM7;A0A7P0T989;A0A7P0TA25;A0A7P0TB41;A0A7P0Z4R9;A0A7P0TAD4;A0A7P0TAT6;A0A7P0T926;A0A7P0T9U1;A0A7P0T9G9;A0A7P0T9U4;A0A7P0Z4L7;A0A7P0Z4A7;A0A7P0T9X4;A0A7P0Z4L1;A0A7P0Z4Q4	12;11;9;9;9;9;9;9;9;9;9;9;9;9;9;8;6;6;2;2;2;2	12;11;9;9;9;9;9;9;9;9;9;9;9;9;9;8;6;6;2;2;2;2	12;11;9;9;9;9;9;9;9;9;9;9;9;9;9;8;6;6;2;2;2;2	Cathepsin Z	CTSZ	sp|Q9UBR2|CATZ_HUMAN Cathepsin Z OS=Homo sapiens OX=9606 GN=CTSZ PE=1 SV=1;tr|A0A7P0T8I6|A0A7P0T8I6_HUMAN cathepsin X OS=Homo sapiens OX=9606 GN=CTSZ PE=1 SV=1;tr|A0A7P0TBB5|A0A7P0TBB5_HUMAN cathepsin X OS=Homo sapiens OX=9606 GN=CTSZ PE=1 SV=1;tr|A0A7P0Z4	12	12	12	11	11	10	10	10	11	11	11	10	10	10	11	11	11	10	10	10	11	42.9	42.9	42.9	33.868	303	303;334;274;319;314;294;294;289;288;287;248;243;242;224;218;317;240;169;107;154;115;72	0	222	By MS/MS	By MS/MS	By MS/MS	By MS/MS	By MS/MS	By MS/MS	37.6	37.6	30	33.7	33.7	41.3	2452200000	74165000
Q9UBS4;A0A7P0T9E8;H7C2Y5	12;5;5	12;5;5	12;5;5	DnaJ homolog subfamily B member 11	DNAJB11	sp|Q9UBS4|DJB11_HUMAN DnaJ homolog subfamily B member 11 OS=Homo sapiens OX=9606 GN=DNAJB11 PE=1 SV=1	12	12	12	1	1	1	12	6	8	1	1	1	12	6	8	1	1	1	12	6	8	32.4	32.4	32.4	40.513	358	358;162;167	0	105.49	By matching	By matching	By matching	By MS/MS	By MS/MS	By MS/MS	2.5	2.5	2.2	32.4	22.1	24.6	111850000	311110
A0A804HIV9;A0A804HJ36;J3KR24;A0A804HHW9;A0A804HL54;A0A804HJN6;A0A0A0MSX9;P41252;A0A804HKU1;A0A804HK69;A0A804HIG2;A0A804HKW6	11;11;11;11;11;11;11;11;8;8;5;1	11;11;11;11;11;11;11;11;8;8;5;1	11;11;11;11;11;11;11;11;8;8;5;1	Isoleucine--tRNA ligase, cytoplasmic	IARS	tr|A0A804HIV9|A0A804HIV9_HUMAN isoleucine--tRNA ligase OS=Homo sapiens OX=9606 GN=IARS1 PE=1 SV=1;tr|A0A804HJ36|A0A804HJ36_HUMAN isoleucine--tRNA ligase OS=Homo sapiens OX=9606 GN=IARS1 PE=1 SV=1;tr|J3KR24|J3KR24_HUMAN isoleucine--tRNA ligase OS=Homo sapie	11	11	11	7	10	6	7	3	7	7	10	6	7	3	7	7	10	6	7	3	7	15	15	15	112.64	971	971;1076;1121;1220;1237;1242;1242;1262;713;724;435;139	0	68.016	By MS/MS	By MS/MS	By MS/MS	By MS/MS	By MS/MS	By MS/MS	9.1	13.9	8.7	8.4	2.9	9.3	74369000	7377600
A0A0A0MTC1;A0A0A0MTR7;Q63HN8	11;11;11	11;11;11	11;11;11	E3 ubiquitin-protein ligase RNF213	RNF213	tr|A0A0A0MTC1|A0A0A0MTC1_HUMAN Ring finger protein 213 OS=Homo sapiens OX=9606 GN=RNF213 PE=1 SV=1;tr|A0A0A0MTR7|A0A0A0MTR7_HUMAN Ring finger protein 213 OS=Homo sapiens OX=9606 GN=RNF213 PE=1 SV=1;sp|Q63HN8|RN213_HUMAN E3 ubiquitin-protein ligase RNF213 O	11	11	11	0	0	0	11	0	5	0	0	0	11	0	5	0	0	0	11	0	5	2.3	2.3	2.3	596.48	5256	5256;5207;5207	0	63.738				By MS/MS		By MS/MS	0	0	0	2.3	0	1	23174000	0
O19617;A0A140T921;A2AEA2;A0A140T9H5;A0A140T9U8;P10321;A0A140TA05;A0A140T9L3;A0A140T9E1;A0A140T942;F8W9Z8;A0A140TA12;A0A140T9Z7	11;11;11;11;11;11;6;6;6;6;3;3;3	1;1;1;1;1;1;0;0;0;0;0;0;0	1;1;1;1;1;1;0;0;0;0;0;0;0	HLA class I histocompatibility antigen, Cw-7 alpha chain	HLA-C	tr|O19617|O19617_HUMAN HLA class I antigen OS=Homo sapiens OX=9606 GN=HLA-C PE=1 SV=1;tr|A0A140T921|A0A140T921_HUMAN HLA class I histocompatibility antigen, C alpha chain OS=Homo sapiens OX=9606 GN=HLA-C PE=1 SV=1;tr|A2AEA2|A2AEA2_HUMAN Major histocompatib	11	1	1	6	7	5	10	10	10	0	0	0	0	1	1	0	0	0	0	1	1	34.4	4.4	4.4	40.71	366	366;368;372;372;397;366;224;261;261;261;131;131;131	0.0048014	7.7321	By matching	By matching	By matching	By matching	By MS/MS	By MS/MS	17.2	19.7	21	30.1	31.7	31.7	23265000	0
A0A182DWF2;A0A182DWF3;Q9NNW7;D3YTF8;A0A096LPK7;A0A096LPD9;E7EWK1;A0A0U1RQX0;A0A096LNY7	11;11;11;10;9;8;8;3;2	10;10;10;9;8;7;7;3;2	10;10;10;9;8;7;7;3;2	Thioredoxin reductase 2, mitochondrial	TXNRD2	tr|A0A182DWF2|A0A182DWF2_HUMAN thioredoxin-disulfide reductase OS=Homo sapiens OX=9606 GN=TXNRD2 PE=1 SV=1;tr|A0A182DWF3|A0A182DWF3_HUMAN thioredoxin-disulfide reductase OS=Homo sapiens OX=9606 GN=TXNRD2 PE=1 SV=1;sp|Q9NNW7|TRXR2_HUMAN Thioredoxin reductas	11	10	10	2	3	2	11	9	10	1	2	1	10	8	9	1	2	1	10	8	9	33.4	30.4	30.4	53.567	494	494;523;524;501;463;306;338;362;171	0	118.58	By matching	By matching	By matching	By MS/MS	By MS/MS	By MS/MS	5.1	7.9	5.3	33.4	30.2	27.3	173380000	494180
P04439;Q5SRN7;Q5SRN5;A0A1W2PS24;A0A140T9W7;A0A140T9W3;A0A0G2JH66;P17693;D0EV57;A0A0G2JPA3;A0A0G2JPQ3;Q5RJ85;Q8MH48;A0A140T939;A0A140T8X0;A0A140T9V0;A0A140T9B7;A0A0G2JNX1;Q31611;A0A140T9C2;A0A140T9D9;A0A140T9X6	11;11;11;11;2;2;2;2;2;2;2;2;2;2;2;2;2;2;2;2;2;2	2;2;2;2;0;0;0;0;0;0;0;0;0;0;0;0;0;0;0;0;0;0	1;1;1;1;0;0;0;0;0;0;0;0;0;0;0;0;0;0;0;0;0;0	HLA class I histocompatibility antigen, A-3 alpha chain	HLA-A	sp|P04439|HLAA_HUMAN HLA class I histocompatibility antigen, A alpha chain OS=Homo sapiens OX=9606 GN=HLA-A PE=1 SV=2;tr|Q5SRN7|Q5SRN7_HUMAN Major histocompatibility complex, class I, A OS=Homo sapiens OX=9606 GN=HLA-A PE=1 SV=2;tr|Q5SRN5|Q5SRN5_HUMAN Majo	11	2	1	7	9	7	8	10	9	0	0	0	0	1	1	0	0	0	0	1	0	30.7	6.8	3.3	40.84	365	365;299;371;325;225;225;442;338;346;346;343;343;338;225;334;334;442;246;246;225;225;213	0.00095465	11.753	By matching	By matching	By matching	By matching	By MS/MS	By MS/MS	18.1	23.8	23.8	21.6	27.1	25.2	2151000	0
Q3V6T2;A0A2U3TZV9;A0A2R8Y7B1;A0A2R8YG73;A0A2R8Y4W8;A0A2R8Y4X4;A0A2R8YGU1;A0A2R8YG52;A0A2R8Y6B2;A0A2R8Y7D9;A0A2R8Y820;H7C2C6;A0A2R8YCU9;A0A2R8Y885;A0A2R8Y7D4;A0A2R8YDS8;H0Y470;H0Y7U8;A0A2R8Y5D7;A0A2R8YD81	11;11;11;11;11;11;9;8;5;5;4;3;3;3;3;3;3;3;1;1	11;11;11;11;11;11;9;8;5;5;4;3;3;3;3;3;3;3;1;1	11;11;11;11;11;11;9;8;5;5;4;3;3;3;3;3;3;3;1;1	Girdin	CCDC88A	sp|Q3V6T2|GRDN_HUMAN Girdin OS=Homo sapiens OX=9606 GN=CCDC88A PE=1 SV=2;tr|A0A2U3TZV9|A0A2U3TZV9_HUMAN Coiled-coil domain containing 88A OS=Homo sapiens OX=9606 GN=CCDC88A PE=1 SV=1;tr|A0A2R8Y7B1|A0A2R8Y7B1_HUMAN Coiled-coil domain containing 88A OS=Homo	11	11	11	0	0	0	11	5	6	0	0	0	11	5	6	0	0	0	11	5	6	6.7	6.7	6.7	216.04	1871	1871;1797;1604;1494;1493;1406;974;828;526;495;1135;1202;1108;1113;939;930;888;736;708;317	0	70.849				By MS/MS	By matching	By MS/MS	0	0	0	6.7	2.8	3.5	33769000	0
P07954;A0A804HI24;A0A804HKE6	11;11;6	11;11;6	11;11;6	Fumarate hydratase, mitochondrial	FH	sp|P07954|FUMH_HUMAN Fumarate hydratase, mitochondrial OS=Homo sapiens OX=9606 GN=FH PE=1 SV=3;tr|A0A804HI24|A0A804HI24_HUMAN Fumarate hydratase, mitochondrial OS=Homo sapiens OX=9606 GN=FH PE=1 SV=1;tr|A0A804HKE6|A0A804HKE6_HUMAN Fumarate hydratase OS=Hom	11	11	11	9	11	10	9	11	9	9	11	10	9	11	9	9	11	10	9	11	9	29.2	29.2	29.2	54.636	510	510;480;192	0	109.69	By MS/MS	By MS/MS	By MS/MS	By MS/MS	By MS/MS	By MS/MS	24.1	29.2	26.5	22.9	29.2	24.7	239360000	20964000
P14598;A6NI72;A8MVU1;H7C1S1;C9J155	11;11;10;2;2	11;11;10;2;2	11;11;10;2;2	Neutrophil cytosol factor 1;Putative neutrophil cytosol factor 1B;Putative neutrophil cytosol factor 1C	NCF1;NCF1B;NCF1C	sp|P14598|NCF1_HUMAN Neutrophil cytosol factor 1 OS=Homo sapiens OX=9606 GN=NCF1 PE=1 SV=4;sp|A6NI72|NCF1B_HUMAN Putative neutrophil cytosol factor 1B OS=Homo sapiens OX=9606 GN=NCF1B PE=5 SV=2;sp|A8MVU1|NCF1C_HUMAN Putative neutrophil cytosol factor 1C OS	11	11	11	0	0	0	10	8	10	0	0	0	10	8	10	0	0	0	10	8	10	36.9	36.9	36.9	44.681	390	390;391;366;146;163	0	171.08				By MS/MS	By MS/MS	By MS/MS	0	0	0	34.9	25.6	34.6	179740000	0
E9PEP6;O14786;E7EX60;Q5T7F0;Q5JWQ4;Q5JWQ6;V9GYL7;H0Y4A0	11;11;10;10;9;7;1;1	11;11;10;10;9;7;1;1	11;11;10;10;9;7;1;1	Neuropilin-1	NRP1	tr|E9PEP6|E9PEP6_HUMAN Neuropilin OS=Homo sapiens OX=9606 GN=NRP1 PE=1 SV=2;sp|O14786|NRP1_HUMAN Neuropilin-1 OS=Homo sapiens OX=9606 GN=NRP1 PE=1 SV=3;tr|E7EX60|E7EX60_HUMAN Neuropilin 1 OS=Homo sapiens OX=9606 GN=NRP1 PE=1 SV=1;tr|Q5T7F0|Q5T7F0_HUMAN Neu	11	11	11	6	6	3	9	11	10	6	6	3	9	11	10	6	6	3	9	11	10	19.6	19.6	19.6	101.3	906	906;923;641;704;597;735;60;170	0	98.916	By MS/MS	By MS/MS	By MS/MS	By MS/MS	By MS/MS	By MS/MS	9.2	10	4	15.3	19.6	17.7	195640000	8104300
E9PGC8;P78559	11;11	10;10	10;10	Microtubule-associated protein 1A;MAP1A heavy chain;MAP1 light chain LC2	MAP1A	tr|E9PGC8|E9PGC8_HUMAN Microtubule associated protein 1A OS=Homo sapiens OX=9606 GN=MAP1A PE=1 SV=1;sp|P78559|MAP1A_HUMAN Microtubule-associated protein 1A OS=Homo sapiens OX=9606 GN=MAP1A PE=1 SV=6	11	10	10	7	9	9	6	8	8	6	8	8	5	7	7	6	8	8	5	7	7	6.6	6.2	6.2	331.25	3041	3041;2803	0	66.883	By MS/MS	By MS/MS	By MS/MS	By MS/MS	By MS/MS	By MS/MS	3.6	5.7	5.4	3.4	4.9	4.5	128550000	18865000
E9PKG1;Q99873;E9PQ98;E9PIX6;E9PNR9;H0YDE4;E9PMW9;Q9NR22;E9PMZ2	11;11;8;8;6;6;3;2;1	11;11;8;8;6;6;3;2;1	11;11;8;8;6;6;3;2;1	Protein arginine N-methyltransferase 1	PRMT1	tr|E9PKG1|E9PKG1_HUMAN Protein arginine methyltransferase 1 OS=Homo sapiens OX=9606 GN=PRMT1 PE=1 SV=1;sp|Q99873|ANM1_HUMAN Protein arginine N-methyltransferase 1 OS=Homo sapiens OX=9606 GN=PRMT1 PE=1 SV=3;tr|E9PQ98|E9PQ98_HUMAN Protein arginine methyltran	11	11	11	9	11	8	9	5	8	9	11	8	9	5	8	9	11	8	9	5	8	32.6	32.6	32.6	37.709	325	325;371;205;207;160;238;110;394;63	0	85.028	By MS/MS	By MS/MS	By MS/MS	By MS/MS	By MS/MS	By MS/MS	27.7	32.6	24	27.1	17.8	21.8	146750000	21587000
Q14914;F2Z3J9;Q5JVP2	11;11;1	11;11;1	11;11;1	Prostaglandin reductase 1	PTGR1	sp|Q14914|PTGR1_HUMAN Prostaglandin reductase 1 OS=Homo sapiens OX=9606 GN=PTGR1 PE=1 SV=2;tr|F2Z3J9|F2Z3J9_HUMAN Prostaglandin reductase 1 OS=Homo sapiens OX=9606 GN=PTGR1 PE=1 SV=3	11	11	11	11	11	11	11	11	11	11	11	11	11	11	11	11	11	11	11	11	11	43.2	43.2	43.2	35.869	329	329;300;119	0	323.31	By MS/MS	By MS/MS	By MS/MS	By MS/MS	By MS/MS	By MS/MS	43.2	43.2	43.2	43.2	43.2	43.2	1.0654e+09	129590000
F8VYE8;F8W0W8;P36873;F8VR82;A0A087WYY5	11;11;11;10;5	1;1;1;1;1	1;1;1;1;1	Serine/threonine-protein phosphatase;Serine/threonine-protein phosphatase PP1-gamma catalytic subunit	PPP1CC	tr|F8VYE8|F8VYE8_HUMAN Serine/threonine-protein phosphatase OS=Homo sapiens OX=9606 GN=PPP1CC PE=1 SV=1;tr|F8W0W8|F8W0W8_HUMAN Serine/threonine-protein phosphatase OS=Homo sapiens OX=9606 GN=PPP1CC PE=1 SV=1;sp|P36873|PP1G_HUMAN Serine/threonine-protein ph	11	1	1	8	9	9	11	10	10	0	0	0	1	1	1	0	0	0	1	1	1	43.1	3.3	3.3	34.95	304	304;332;323;270;140	0.0044248	8.4593	By matching	By matching	By matching	By MS/MS	By MS/MS	By MS/MS	36.5	39.5	39.5	43.1	42.8	37.2	8971500	0
G8JL96;Q8NHS7	11;1	2;0	2;0	Protein-tyrosine-phosphatase	PTPRS	tr|G8JL96|G8JL96_HUMAN protein-tyrosine-phosphatase OS=Homo sapiens OX=9606 GN=PTPRS PE=1 SV=2	11	2	2	7	10	8	1	5	3	1	2	0	0	1	0	1	2	0	0	1	0	10.7	1.9	1.9	168.43	1501	1501;128	0	14.466	By MS/MS	By MS/MS	By matching	By matching	By MS/MS	By matching	7.7	9.3	9.1	0.7	5.5	3.7	4847400	1590400
J3KQ32;Q9NTK5;C9JTK6;C9JCJ9	11;11;4;1	11;11;4;1	11;11;4;1	Obg-like ATPase 1	OLA1	tr|J3KQ32|J3KQ32_HUMAN Obg-like ATPase 1 OS=Homo sapiens OX=9606 GN=OLA1 PE=1 SV=1;sp|Q9NTK5|OLA1_HUMAN Obg-like ATPase 1 OS=Homo sapiens OX=9606 GN=OLA1 PE=1 SV=2	11	11	11	10	10	10	9	10	10	10	10	10	9	10	10	10	10	10	9	10	10	30.3	30.3	30.3	46.937	416	416;396;116;103	0	106.93	By MS/MS	By MS/MS	By MS/MS	By MS/MS	By MS/MS	By MS/MS	27.6	29.3	27.6	27.2	27.6	29.3	254330000	27742000
O00754;M0R2P5;M0QZ24;M0R174;M0QYZ1;M0QZG6	11;2;2;1;1;1	11;2;2;1;1;1	11;2;2;1;1;1	Lysosomal alpha-mannosidase;Lysosomal alpha-mannosidase A peptide;Lysosomal alpha-mannosidase B peptide;Lysosomal alpha-mannosidase C peptide;Lysosomal alpha-mannosidase D peptide;Lysosomal alpha-mannosidase E peptide	MAN2B1	sp|O00754|MA2B1_HUMAN Lysosomal alpha-mannosidase OS=Homo sapiens OX=9606 GN=MAN2B1 PE=1 SV=3	11	11	11	3	5	2	10	4	10	3	5	2	10	4	10	3	5	2	10	4	10	11.5	11.5	11.5	113.74	1011	1011;195;198;140;164;172	0	97.863	By MS/MS	By MS/MS	By MS/MS	By MS/MS	By MS/MS	By MS/MS	2.9	5.6	2.3	10.7	4.4	10.5	189870000	3530700
O43847;G3V1R5;H0Y5G9	11;10;5	11;10;5	11;10;5	Nardilysin	NRD1	sp|O43847|NRDC_HUMAN Nardilysin OS=Homo sapiens OX=9606 GN=NRDC PE=1 SV=3;tr|G3V1R5|G3V1R5_HUMAN Nardilysin (N-arginine dibasic convertase), isoform CRA_e OS=Homo sapiens OX=9606 GN=NRDC PE=1 SV=1	11	11	11	5	7	6	11	8	11	5	7	6	11	8	11	5	7	6	11	8	11	11	11	11	131.7	1151	1151;1087;538	0	81.414	By MS/MS	By MS/MS	By MS/MS	By MS/MS	By MS/MS	By MS/MS	5	6.7	6.3	11	8.3	11	103720000	8277500
O75367;B4DJC3	11;8	11;8	3;3	Core histone macro-H2A.1;Histone H2A	H2AFY	sp|O75367|H2AY_HUMAN Core histone macro-H2A.1 OS=Homo sapiens OX=9606 GN=MACROH2A1 PE=1 SV=5;tr|B4DJC3|B4DJC3_HUMAN Histone H2A OS=Homo sapiens OX=9606 GN=MACROH2A1 PE=1 SV=1	11	11	3	6	5	5	10	10	9	6	5	5	10	10	9	1	1	1	3	3	2	41.7	41.7	9.5	39.183	369	369;200	0	78.836	By MS/MS	By MS/MS	By MS/MS	By MS/MS	By MS/MS	By MS/MS	26.8	21.4	20.6	37.1	39	32.2	189380000	12367000
P00918;E5RID5;E5RK37	11;4;4	11;4;4	11;4;4	Carbonic anhydrase 2	CA2	sp|P00918|CAH2_HUMAN Carbonic anhydrase 2 OS=Homo sapiens OX=9606 GN=CA2 PE=1 SV=2	11	11	11	0	0	0	7	10	11	0	0	0	7	10	11	0	0	0	7	10	11	52.3	52.3	52.3	29.246	260	260;97;101	0	96.283				By MS/MS	By MS/MS	By MS/MS	0	0	0	35.8	48.5	52.3	480120000	0
P08243;F8WEJ5;C9J057;C9JT45;C9JM09;C9JLN6	11;6;4;3;2;1	11;6;4;3;2;1	11;6;4;3;2;1	Asparagine synthetase [glutamine-hydrolyzing]	ASNS	sp|P08243|ASNS_HUMAN Asparagine synthetase [glutamine-hydrolyzing] OS=Homo sapiens OX=9606 GN=ASNS PE=1 SV=4;tr|F8WEJ5|F8WEJ5_HUMAN Asparagine synthetase [glutamine-hydrolyzing] OS=Homo sapiens OX=9606 GN=ASNS PE=1 SV=1	11	11	11	8	9	9	10	7	10	8	9	9	10	7	10	8	9	9	10	7	10	25.1	25.1	25.1	64.369	561	561;401;214;162;118;63	0	71.918	By MS/MS	By MS/MS	By MS/MS	By MS/MS	By MS/MS	By MS/MS	15.7	19.3	19.3	21.4	13.7	23	169470000	12733000
P11766;H0YAG8;D6RFE4;D6RAY0;D6R9G2	11;5;3;2;2	11;5;3;2;2	11;5;3;2;2	Alcohol dehydrogenase class-3	ADH5	sp|P11766|ADHX_HUMAN Alcohol dehydrogenase class-3 OS=Homo sapiens OX=9606 GN=ADH5 PE=1 SV=4	11	11	11	9	11	11	8	11	10	9	11	11	8	11	10	9	11	11	8	11	10	33.4	33.4	33.4	39.724	374	374;262;115;56;95	0	138.42	By MS/MS	By MS/MS	By MS/MS	By MS/MS	By MS/MS	By MS/MS	28.9	33.4	33.4	28.1	33.4	32.9	590480000	65561000
P12277;A0A0S2Z471;G3V4N7;G3V461;H0YJG0;G3V2I1	11;10;7;4;3;1	11;10;7;4;3;1	11;10;7;4;3;1	Creatine kinase B-type	CKB	sp|P12277|KCRB_HUMAN Creatine kinase B-type OS=Homo sapiens OX=9606 GN=CKB PE=1 SV=1;tr|A0A0S2Z471|A0A0S2Z471_HUMAN creatine kinase (Fragment) OS=Homo sapiens OX=9606 GN=CKB PE=1 SV=1;tr|G3V4N7|G3V4N7_HUMAN creatine kinase (Fragment) OS=Homo sapiens OX=960	11	11	11	9	11	11	10	10	11	9	11	11	10	10	11	9	11	11	10	10	11	47	47	47	42.644	381	381;405;217;128;179;58	0	139.65	By MS/MS	By MS/MS	By MS/MS	By MS/MS	By MS/MS	By MS/MS	35.7	47	47	43.6	38.6	47	238630000	30882000
P13010;C9JZ81;H7C0H9	11;3;1	11;3;1	11;3;1	X-ray repair cross-complementing protein 5	XRCC5	sp|P13010|XRCC5_HUMAN X-ray repair cross-complementing protein 5 OS=Homo sapiens OX=9606 GN=XRCC5 PE=1 SV=3	11	11	11	8	9	9	11	9	10	8	9	9	11	9	10	8	9	9	11	9	10	22.3	22.3	22.3	82.704	732	732;131;19	0	93.225	By MS/MS	By MS/MS	By MS/MS	By MS/MS	By MS/MS	By MS/MS	15.2	17.3	17.3	22.3	15.4	18.4	214240000	11169000
P15090;E5RIR0;E5RH45;P02689	11;2;1;1	11;2;1;1	11;2;1;1	Fatty acid-binding protein, adipocyte	FABP4	sp|P15090|FABP4_HUMAN Fatty acid-binding protein, adipocyte OS=Homo sapiens OX=9606 GN=FABP4 PE=1 SV=3	11	11	11	1	0	0	11	10	10	1	0	0	11	10	10	1	0	0	11	10	10	76.5	76.5	76.5	14.719	132	132;39;60;132	0	322.83	By matching			By MS/MS	By MS/MS	By MS/MS	5.3	0	0	76.5	75.8	76.5	5688400000	128320
P15170;H3BR35;Q8IYD1;H3BSV8	11;10;6;2	11;10;6;2	11;10;6;2	Eukaryotic peptide chain release factor GTP-binding subunit ERF3A;Eukaryotic peptide chain release factor GTP-binding subunit ERF3B	GSPT1;GSPT2	sp|P15170|ERF3A_HUMAN Eukaryotic peptide chain release factor GTP-binding subunit ERF3A OS=Homo sapiens OX=9606 GN=GSPT1 PE=1 SV=1;tr|H3BR35|H3BR35_HUMAN G1 to S phase transition 1 (Fragment) OS=Homo sapiens OX=9606 GN=GSPT1 PE=1 SV=1;sp|Q8IYD1|ERF3B_HUMAN	11	11	11	7	8	4	10	9	11	7	8	4	10	9	11	7	8	4	10	9	11	27.7	27.7	27.7	55.755	499	499;475;628;199	0	83.543	By MS/MS	By MS/MS	By MS/MS	By MS/MS	By MS/MS	By MS/MS	13.8	19.6	7.6	25.9	20.2	27.7	145690000	5755900
P16070;H0YD13;H0Y2P0;H0YE40;H0YDW7;H0YCV9;H0Y5E4;H0YDX6;E9PKC6;H0YD17;J3KN83;Q86UZ1;H0YF08;H0YD90;H0YEV3;H0YEU1	11;10;10;6;5;5;5;4;3;3;3;2;1;1;1;1	11;10;10;6;5;5;5;4;3;3;3;2;1;1;1;1	11;10;10;6;5;5;5;4;3;3;3;2;1;1;1;1	CD44 antigen	CD44	sp|P16070|CD44_HUMAN CD44 antigen OS=Homo sapiens OX=9606 GN=CD44 PE=1 SV=3;tr|H0YD13|H0YD13_HUMAN CD44 antigen OS=Homo sapiens OX=9606 GN=CD44 PE=1 SV=2;tr|H0Y2P0|H0Y2P0_HUMAN CD44 antigen (Fragment) OS=Homo sapiens OX=9606 GN=CD44 PE=1 SV=1;tr|H0YE40|H0Y	11	11	11	9	9	10	11	11	11	9	9	10	11	11	11	9	9	10	11	11	11	16.4	16.4	16.4	81.537	742	742;206;287;82;240;277;294;183;78;229;232;80;186;195;243;268	0	133.69	By MS/MS	By MS/MS	By MS/MS	By MS/MS	By MS/MS	By MS/MS	13.1	13.1	16.3	16.4	16.4	16.4	5779200000	448140000
P21266	11	11	10	Glutathione S-transferase Mu 3	GSTM3	sp|P21266|GSTM3_HUMAN Glutathione S-transferase Mu 3 OS=Homo sapiens OX=9606 GN=GSTM3 PE=1 SV=3	11	11	10	11	11	11	8	11	10	11	11	11	8	11	10	10	10	10	7	10	9	49.8	49.8	45.8	26.559	225	225	0	95.958	By MS/MS	By MS/MS	By MS/MS	By MS/MS	By MS/MS	By MS/MS	49.8	49.8	49.8	34.2	49.8	44	320630000	48712000
P23396;E9PL09;F2Z2S8;H0YF32;H0YCJ7;E9PPU1;H0YEU2;E9PQ96;E9PSF4;E9PJH4;E9PK82;H0YES8;E9PJN9;E9PQX2	11;9;7;7;7;7;7;4;4;4;4;1;1;1	11;9;7;7;7;7;7;4;4;4;4;1;1;1	11;9;7;7;7;7;7;4;4;4;4;1;1;1	40S ribosomal protein S3	RPS3	sp|P23396|RS3_HUMAN Small ribosomal subunit protein uS3 OS=Homo sapiens OX=9606 GN=RPS3 PE=1 SV=2;tr|E9PL09|E9PL09_HUMAN 40S ribosomal protein S3 OS=Homo sapiens OX=9606 GN=RPS3 PE=1 SV=1;tr|F2Z2S8|F2Z2S8_HUMAN Ribosomal protein S3 OS=Homo sapiens OX=9606	11	11	11	9	8	7	11	9	10	9	8	7	11	9	10	9	8	7	11	9	10	53.5	53.5	53.5	26.688	243	243;231;117;123;135;158;171;91;103;115;128;33;36;44	0	87.103	By MS/MS	By MS/MS	By MS/MS	By MS/MS	By MS/MS	By MS/MS	39.1	33.7	30	53.5	39.1	44.4	340820000	9647000
P25788;G3V4X5;G3V3W4;G3V5N4	11;4;2;2	11;4;2;2	10;3;2;2	Proteasome subunit alpha type-3	PSMA3	sp|P25788|PSA3_HUMAN Proteasome subunit alpha type-3 OS=Homo sapiens OX=9606 GN=PSMA3 PE=1 SV=2	11	11	10	10	10	8	11	10	11	10	10	8	11	10	11	9	9	7	10	9	10	45.1	45.1	39.6	28.433	255	255;180;36;54	0	201.35	By MS/MS	By MS/MS	By MS/MS	By MS/MS	By MS/MS	By MS/MS	40.8	40.8	36.5	45.1	40.8	45.1	1254700000	84498000
P30040;F8VY02;F8W1G0	11;7;1	11;7;1	11;7;1	Endoplasmic reticulum resident protein 29	ERP29	sp|P30040|ERP29_HUMAN Endoplasmic reticulum resident protein 29 OS=Homo sapiens OX=9606 GN=ERP29 PE=1 SV=4;tr|F8VY02|F8VY02_HUMAN Endoplasmic reticulum resident protein 29 OS=Homo sapiens OX=9606 GN=ERP29 PE=1 SV=1	11	11	11	7	8	6	11	9	11	7	8	6	11	9	11	7	8	6	11	9	11	51.3	51.3	51.3	28.993	261	261;160;95	0	86.694	By MS/MS	By MS/MS	By MS/MS	By MS/MS	By MS/MS	By MS/MS	28.7	31.8	25.7	51.3	41	51.3	545040000	14292000
P31153;Q00266	11;1	11;1	11;1	S-adenosylmethionine synthase isoform type-2	MAT2A	sp|P31153|METK2_HUMAN S-adenosylmethionine synthase isoform type-2 OS=Homo sapiens OX=9606 GN=MAT2A PE=1 SV=1	11	11	11	10	11	7	10	9	10	10	11	7	10	9	10	10	11	7	10	9	10	37.7	37.7	37.7	43.66	395	395;395	0	109.68	By MS/MS	By MS/MS	By MS/MS	By MS/MS	By MS/MS	By MS/MS	34.4	37.7	20.8	34.4	29.4	34.4	347170000	42578000
P36957;Q86SW4;H0YJF9;G3V5M3;G3V3F0	11;6;1;1;1	11;6;1;1;1	11;6;1;1;1	Dihydrolipoyllysine-residue succinyltransferase component of 2-oxoglutarate dehydrogenase complex, mitochondrial	DLST	sp|P36957|ODO2_HUMAN Dihydrolipoyllysine-residue succinyltransferase component of 2-oxoglutarate dehydrogenase complex, mitochondrial OS=Homo sapiens OX=9606 GN=DLST PE=1 SV=4;tr|Q86SW4|Q86SW4_HUMAN Dihydrolipoamide acetyltransferase component of pyruvate	11	11	11	0	0	0	9	9	8	0	0	0	9	9	8	0	0	0	9	9	8	32.5	32.5	32.5	48.755	453	453;279;74;83;104	0	96.139				By MS/MS	By MS/MS	By MS/MS	0	0	0	24.9	25.2	19.6	176350000	0
P38919;I3L3H2;J3QQP0;E9PBH4;F8WE11	11;10;2;2;2	8;7;0;0;0	8;7;0;0;0	Eukaryotic initiation factor 4A-III;Eukaryotic initiation factor 4A-III, N-terminally processed	EIF4A3	sp|P38919|IF4A3_HUMAN Eukaryotic initiation factor 4A-III OS=Homo sapiens OX=9606 GN=EIF4A3 PE=1 SV=4;tr|I3L3H2|I3L3H2_HUMAN RNA helicase OS=Homo sapiens OX=9606 GN=EIF4A3 PE=1 SV=2	11	8	8	6	7	6	9	3	7	3	5	3	6	1	4	3	5	3	6	1	4	26.8	20.9	20.9	46.871	411	411;390;95;96;97	0	48.157	By MS/MS	By MS/MS	By MS/MS	By MS/MS	By MS/MS	By MS/MS	15.8	16.5	15.1	20.4	6.6	18.5	39312000	2120300
P46926;D6RAY7;D6R9P4;D6RFF8;D6R917;D6RB13;V9GYK3;D6RFK5;V9GYW0	11;9;9;9;5;5;2;1;1	11;9;9;9;5;5;2;1;1	7;6;5;6;3;3;0;1;0	Glucosamine-6-phosphate isomerase 1;Glucosamine-6-phosphate isomerase	GNPDA1	sp|P46926|GNPI1_HUMAN Glucosamine-6-phosphate isomerase 1 OS=Homo sapiens OX=9606 GN=GNPDA1 PE=1 SV=1;tr|D6RAY7|D6RAY7_HUMAN Glucosamine-6-phosphate isomerase (Fragment) OS=Homo sapiens OX=9606 GN=GNPDA1 PE=1 SV=1;tr|D6R9P4|D6R9P4_HUMAN Glucosamine-6-phosp	11	11	7	9	11	10	11	9	10	9	11	10	11	9	10	7	7	7	7	7	7	54.7	54.7	33.9	32.668	289	289;237;274;290;138;160;117;29;63	0	116.58	By MS/MS	By MS/MS	By MS/MS	By MS/MS	By MS/MS	By MS/MS	43.9	54.7	50.9	54.7	45	48.8	526880000	38778000
P49748;J3KSR4;G3V1M7;K7EQP4;J3QKU9;K7EJW8;J3QRJ8	11;3;3;2;1;1;1	11;3;3;2;1;1;1	11;3;3;2;1;1;1	Very long-chain specific acyl-CoA dehydrogenase, mitochondrial	ACADVL	sp|P49748|ACADV_HUMAN Very long-chain specific acyl-CoA dehydrogenase, mitochondrial OS=Homo sapiens OX=9606 GN=ACADVL PE=1 SV=1	11	11	11	0	1	0	10	6	10	0	1	0	10	6	10	0	1	0	10	6	10	22.9	22.9	22.9	70.389	655	655;204;282;224;155;157;194	0	67.84		By matching		By MS/MS	By MS/MS	By MS/MS	0	2.9	0	20.6	12.8	19.2	72645000	0
P50552;A0A994J7X3;K7EM16;K7ENL7;K7EIG8;K7ENR7;K7EQD0	11;7;5;3;2;2;1	11;7;5;3;2;2;1	6;3;1;3;2;2;1	Vasodilator-stimulated phosphoprotein	VASP	sp|P50552|VASP_HUMAN Vasodilator-stimulated phosphoprotein OS=Homo sapiens OX=9606 GN=VASP PE=1 SV=3;tr|A0A994J7X3|A0A994J7X3_HUMAN Vasodilator stimulated phosphoprotein (Fragment) OS=Homo sapiens OX=9606 GN=VASP PE=1 SV=1	11	11	6	4	3	4	7	10	10	4	3	4	7	10	10	3	1	2	5	5	5	38.7	38.7	18.7	39.829	380	380;320;183;103;46;59;35	0	80.132	By MS/MS	By MS/MS	By MS/MS	By MS/MS	By MS/MS	By MS/MS	11.6	8.9	12.1	21.8	35.5	34.7	191370000	3341600
P67775;A0A8V8TQA1;A0A8V8TRB3;A0A8V8TQU8	11;10;10;9	11;10;10;9	0;0;0;0	Serine/threonine-protein phosphatase 2A catalytic subunit alpha isoform	PPP2CA	sp|P67775|PP2AA_HUMAN Serine/threonine-protein phosphatase 2A catalytic subunit alpha isoform OS=Homo sapiens OX=9606 GN=PPP2CA PE=1 SV=1;tr|A0A8V8TQA1|A0A8V8TQA1_HUMAN Serine/threonine-protein phosphatase OS=Homo sapiens OX=9606 GN=PPP2CA PE=1 SV=1;tr|A0A	11	11	0	4	6	7	8	7	11	4	6	7	8	7	11	0	0	0	0	0	0	46	46	0	35.594	309	309;252;317;239	0	103.4	By MS/MS	By MS/MS	By MS/MS	By MS/MS	By MS/MS	By MS/MS	19.1	26.5	31.4	34.3	31.4	46	185870000	6759400
P78324;Q5TFQ8;H3BQ21;H3BUA5;H3BRP9;H3BV43;H3BML4;H9KV29;O00241;H3BTT9;H3BU43;H3BSK5;Q9P1W8	11;8;3;2;2;2;2;2;2;1;1;1;1	11;8;3;2;2;2;2;2;2;1;1;1;1	11;8;3;2;2;2;2;2;2;1;1;1;1	Tyrosine-protein phosphatase non-receptor type substrate 1;Signal-regulatory protein beta-1 isoform 3	SIRPA;SIRPB1	sp|P78324|SHPS1_HUMAN Tyrosine-protein phosphatase non-receptor type substrate 1 OS=Homo sapiens OX=9606 GN=SIRPA PE=1 SV=2;sp|Q5TFQ8|SIRBL_HUMAN Signal-regulatory protein beta-1 isoform 3 OS=Homo sapiens OX=9606 GN=SIRPB1 PE=1 SV=1	11	11	11	9	9	9	9	9	11	9	9	9	9	9	11	9	9	9	9	9	11	27	27	27	54.966	504	504;398;236;140;156;172;177;180;398;58;77;131;387	0	85.685	By MS/MS	By MS/MS	By MS/MS	By MS/MS	By MS/MS	By MS/MS	25	25	25	23.2	22.4	27	439870000	30287000
Q01459	11	11	11	Di-N-acetylchitobiase	CTBS	sp|Q01459|DIAC_HUMAN Di-N-acetylchitobiase OS=Homo sapiens OX=9606 GN=CTBS PE=1 SV=1	11	11	11	2	3	3	11	9	11	2	3	3	11	9	11	2	3	3	11	9	11	37.1	37.1	37.1	43.759	385	385	0	190.83	By MS/MS	By MS/MS	By MS/MS	By MS/MS	By MS/MS	By MS/MS	4.7	9.9	6.5	37.1	29.9	37.1	522340000	4188200
Q07960;H0YE29;E9PNR6	11;10;4	11;10;4	11;10;4	Rho GTPase-activating protein 1	ARHGAP1	sp|Q07960|RHG01_HUMAN Rho GTPase-activating protein 1 OS=Homo sapiens OX=9606 GN=ARHGAP1 PE=1 SV=1;tr|H0YE29|H0YE29_HUMAN Rho GTPase activating protein 1 (Fragment) OS=Homo sapiens OX=9606 GN=ARHGAP1 PE=1 SV=1	11	11	11	9	11	11	10	9	10	9	11	11	10	9	10	9	11	11	10	9	10	31.7	31.7	31.7	50.435	439	439;334;192	0	119.21	By MS/MS	By MS/MS	By MS/MS	By MS/MS	By MS/MS	By MS/MS	25.7	31.7	31.7	29.2	25.7	29.2	342380000	17587000
Q09028;H0YF10;E9PNS2;E9PIC4;E9PNS6;H0YEU5;H0YCT5;H0YDK2;C9JPP3	11;4;3;3;3;3;3;3;1	11;4;3;3;3;3;3;3;1	6;1;2;2;2;1;1;1;1	Histone-binding protein RBBP4	RBBP4	sp|Q09028|RBBP4_HUMAN Histone-binding protein RBBP4 OS=Homo sapiens OX=9606 GN=RBBP4 PE=1 SV=3	11	11	6	11	11	9	8	8	9	11	11	9	8	8	9	6	6	5	4	4	5	29.6	29.6	19.1	47.655	425	425;207;62;87;104;167;180;262;87	0	89.092	By MS/MS	By MS/MS	By MS/MS	By MS/MS	By MS/MS	By MS/MS	29.6	29.6	25.2	24.2	21.4	28	217420000	38875000
Q14019;H3BT58	11;7	11;7	11;7	Coactosin-like protein	COTL1	sp|Q14019|COTL1_HUMAN Coactosin-like protein OS=Homo sapiens OX=9606 GN=COTL1 PE=1 SV=3;tr|H3BT58|H3BT58_HUMAN Coactosin like F-actin binding protein 1 OS=Homo sapiens OX=9606 GN=COTL1 PE=1 SV=1	11	11	11	11	11	10	11	11	11	11	11	10	11	11	11	11	11	10	11	11	11	75.4	75.4	75.4	15.945	142	142;73	0	153.61	By MS/MS	By MS/MS	By MS/MS	By MS/MS	By MS/MS	By MS/MS	75.4	75.4	74.6	75.4	75.4	75.4	8.4203e+09	283400000
Q14258;A0A3B3IUA7	11;4	11;4	11;4	E3 ubiquitin/ISG15 ligase TRIM25	TRIM25	sp|Q14258|TRI25_HUMAN E3 ubiquitin/ISG15 ligase TRIM25 OS=Homo sapiens OX=9606 GN=TRIM25 PE=1 SV=2	11	11	11	4	2	4	10	4	7	4	2	4	10	4	7	4	2	4	10	4	7	22.4	22.4	22.4	70.973	630	630;456	0	71.695	By MS/MS	By MS/MS	By MS/MS	By MS/MS	By MS/MS	By MS/MS	7	4.1	7	20.2	6.5	13.2	158720000	2633300
Q14847;C9J9W2;F6S2S5;K7ESD6	11;8;4;2	11;8;4;2	11;8;4;2	LIM and SH3 domain protein 1	LASP1	sp|Q14847|LASP1_HUMAN LIM and SH3 domain protein 1 OS=Homo sapiens OX=9606 GN=LASP1 PE=1 SV=2;tr|C9J9W2|C9J9W2_HUMAN LIM and SH3 protein 1 (Fragment) OS=Homo sapiens OX=9606 GN=LASP1 PE=1 SV=1	11	11	11	10	9	8	7	8	8	10	9	8	7	8	8	10	9	8	7	8	8	41.4	41.4	41.4	29.717	261	261;166;91;71	0	69.735	By MS/MS	By MS/MS	By MS/MS	By MS/MS	By MS/MS	By MS/MS	36.4	31	25.3	25.7	27.2	27.2	274370000	33887000
Q15907;H3BMH2;H3BSC1;P62491;B4DQU5;P57735	11;10;10;10;4;1	11;10;10;10;4;1	11;10;10;10;4;1	Ras-related protein Rab-11B;Ras-related protein Rab-11A	RAB11B;RAB11A	sp|Q15907|RB11B_HUMAN Ras-related protein Rab-11B OS=Homo sapiens OX=9606 GN=RAB11B PE=1 SV=4;tr|H3BMH2|H3BMH2_HUMAN RAB11A, member RAS oncogene family (Fragment) OS=Homo sapiens OX=9606 GN=RAB11A PE=4 SV=1;tr|H3BSC1|H3BSC1_HUMAN RAB11A, member RAS oncogen	11	11	11	10	10	7	11	9	11	10	10	7	11	9	11	10	10	7	11	9	11	48.2	48.2	48.2	24.488	218	218;155;198;216;146;213	0	92.409	By MS/MS	By MS/MS	By MS/MS	By MS/MS	By MS/MS	By MS/MS	41.3	41.3	28.9	48.2	36.2	48.2	394080000	13377000
Q5SS57;A0A140TA21;A0A140T951;A0A140T9D4;S6AU73;A0A140T9S9;A0A140T9G0;A0A140TA02;A0A1W2PNR7	11;7;7;7;7;5;4;3;3	4;3;2;3;2;1;1;1;1	2;2;1;2;0;0;0;0;0		HLA-B	tr|Q5SS57|Q5SS57_HUMAN HLA class I antigen OS=Homo sapiens OX=9606 GN=HLA-B PE=1 SV=1;tr|A0A140TA21|A0A140TA21_HUMAN HLA class I histocompatibility antigen, B alpha chain OS=Homo sapiens OX=9606 GN=HLA-B PE=1 SV=1;tr|A0A140T951|A0A140T951_HUMAN HLA class I	11	4	2	6	8	4	9	9	11	2	2	0	2	2	4	0	0	0	0	0	2	34.8	14.4	5	40.33	362	362;224;241;246;362;241;241;224;253	0	68.657	By MS/MS	By MS/MS	By matching	By MS/MS	By MS/MS	By MS/MS	19.9	26	14.1	29.8	29.8	34.8	87369000	1217900
Q8NC51	11	11	11	Plasminogen activator inhibitor 1 RNA-binding protein	SERBP1	sp|Q8NC51|SERB1_HUMAN SERPINE1 mRNA-binding protein 1 OS=Homo sapiens OX=9606 GN=SERBP1 PE=1 SV=2	11	11	11	11	11	11	10	11	11	11	11	11	10	11	11	11	11	11	10	11	11	34.3	34.3	34.3	44.965	408	408	0	83.337	By MS/MS	By MS/MS	By MS/MS	By MS/MS	By MS/MS	By MS/MS	34.3	34.3	34.3	31.6	34.3	34.3	242760000	28344000
Q92743;A0A3B3IU24;H0Y7G9	11;7;4	11;7;4	11;7;4	Serine protease HTRA1	HTRA1	sp|Q92743|HTRA1_HUMAN Serine protease HTRA1 OS=Homo sapiens OX=9606 GN=HTRA1 PE=1 SV=1;tr|A0A3B3IU24|A0A3B3IU24_HUMAN HtrA serine peptidase 1 OS=Homo sapiens OX=9606 GN=HTRA1 PE=1 SV=1	11	11	11	6	8	10	8	9	10	6	8	10	8	9	10	6	8	10	8	9	10	31.9	31.9	31.9	51.286	480	480;374;221	0	110.41	By MS/MS	By MS/MS	By MS/MS	By MS/MS	By MS/MS	By MS/MS	14.2	22.5	30	18.1	20	25.8	306360000	25423000
Q96CX2;Q6ZWB6	11;1	11;1	11;1	BTB/POZ domain-containing protein KCTD12	KCTD12	sp|Q96CX2|KCD12_HUMAN BTB/POZ domain-containing protein KCTD12 OS=Homo sapiens OX=9606 GN=KCTD12 PE=1 SV=1	11	11	11	3	3	3	11	8	9	3	3	3	11	8	9	3	3	3	11	8	9	48.6	48.6	48.6	35.7	325	325;473	0	111.72	By MS/MS	By MS/MS	By MS/MS	By MS/MS	By MS/MS	By MS/MS	8.6	11.4	11.7	48.6	38.2	41.8	307460000	1753000
Q96JQ0	11	11	11	Protocadherin-16	DCHS1	sp|Q96JQ0|PCD16_HUMAN Protocadherin-16 OS=Homo sapiens OX=9606 GN=DCHS1 PE=1 SV=1	11	11	11	9	11	11	0	2	2	9	11	11	0	2	2	9	11	11	0	2	2	4.8	4.8	4.8	346.18	3298	3298	0	75.676	By MS/MS	By MS/MS	By MS/MS		By MS/MS	By MS/MS	4.1	4.8	4.8	0	0.8	0.8	54848000	11507000
Q9BXS5;E7ENJ6;K7EJL1;K7EPJ8;K7ENA7;K7ER75;K7EQX3;K7EQ90;A0A087WZX7;K7EPR4;K7EJJ1;Q9Y6Q5;K7EMG5	11;9;7;4;4;3;3;2;2;2;2;2;1	11;9;7;4;4;3;3;2;2;2;2;2;1	11;9;7;4;4;3;3;2;2;2;2;2;1	AP-1 complex subunit mu-1	AP1M1	sp|Q9BXS5|AP1M1_HUMAN AP-1 complex subunit mu-1 OS=Homo sapiens OX=9606 GN=AP1M1 PE=1 SV=3;tr|E7ENJ6|E7ENJ6_HUMAN AP-1 complex subunit mu-1 OS=Homo sapiens OX=9606 GN=AP1M1 PE=1 SV=1;tr|K7EJL1|K7EJL1_HUMAN AP-1 complex subunit mu-1 OS=Homo sapiens OX=9606	11	11	11	5	4	5	10	3	10	5	4	5	10	3	10	5	4	5	10	3	10	36.4	36.4	36.4	48.586	423	423;370;351;125;136;105;176;64;128;239;245;423;299	0	71.359	By MS/MS	By MS/MS	By MS/MS	By MS/MS	By MS/MS	By MS/MS	15.6	10.9	13.5	33.3	8	34	97314000	6419300
C9J9K3;A0A8V8TMX1;A0A0C4DG17;A0A8V8TLA4;P08865;A0A8I5KQE6;F8WD59;A0A8V8TMP3;A0A8V8TMZ8	10;10;10;10;10;9;5;5;1	10;10;10;10;10;9;5;5;1	10;10;10;10;10;9;5;5;1	40S ribosomal protein SA	RPSA	tr|C9J9K3|C9J9K3_HUMAN 40S ribosomal protein SA (Fragment) OS=Homo sapiens OX=9606 GN=RPSA PE=1 SV=8;tr|A0A8V8TMX1|A0A8V8TMX1_HUMAN Ribosomal protein SA OS=Homo sapiens OX=9606 GN=RPSA PE=1 SV=1;tr|A0A0C4DG17|A0A0C4DG17_HUMAN 40S ribosomal protein SA OS=Ho	10	10	10	8	9	8	10	8	9	8	9	8	10	8	9	8	9	8	10	8	9	48.3	48.3	48.3	29.404	263	263;274;300;331;295;295;116;194;45	0	153.78	By MS/MS	By MS/MS	By MS/MS	By MS/MS	By MS/MS	By MS/MS	36.9	42.6	36.9	48.3	32.3	42.6	399390000	15714000
O75390;B4DJV2;A0A0C4DGI3;H0YIC4;F8VPF9;H0YH82;F8W1S4;F8VPA1;F8VRI6;F8VZK9;F8VTT8;F8W4S1;F8VX68;F8VRP1;F8VX07;F8W642;F8VR34;F8VWQ5	10;10;10;5;3;3;3;3;2;2;2;2;2;2;2;2;1;1	10;10;10;5;3;3;3;3;2;2;2;2;2;2;2;2;1;1	10;10;10;5;3;3;3;3;2;2;2;2;2;2;2;2;1;1	Citrate synthase, mitochondrial;Citrate synthase	CS	sp|O75390|CISY_HUMAN Citrate synthase, mitochondrial OS=Homo sapiens OX=9606 GN=CS PE=1 SV=2;tr|B4DJV2|B4DJV2_HUMAN Citrate synthase OS=Homo sapiens OX=9606 GN=CS PE=1 SV=1;tr|A0A0C4DGI3|A0A0C4DGI3_HUMAN Citrate synthase OS=Homo sapiens OX=9606 GN=CS PE=1	10	10	10	5	6	3	10	7	8	5	6	3	10	7	8	5	6	3	10	7	8	21.7	21.7	21.7	51.712	466	466;453;400;123;140;190;157;144;140;80;149;178;120;117;114;66;146;132	0	63.604	By MS/MS	By MS/MS	By MS/MS	By MS/MS	By MS/MS	By MS/MS	10.9	13.3	6.7	21.7	14.8	17.2	336340000	6774000
A0A140T8W8;A0A1W2PR61;A0A1W2PPF8;Q5SPM2;A0A140T8Y4;A0A0G2JPD3;A0A1W2PP67;A0A1W2PQZ3;A0A1W2PQE2;A0A0D9SFW8;P30511	10;10;10;10;10;10;1;1;1;1;1	3;3;3;3;3;3;0;0;0;0;0	0;0;0;0;0;0;0;0;0;0;0		HLA-A	tr|A0A140T8W8|A0A140T8W8_HUMAN HLA class I histocompatibility antigen, A alpha chain OS=Homo sapiens OX=9606 GN=HLA-A PE=1 SV=1;tr|A0A1W2PR61|A0A1W2PR61_HUMAN HLA class I histocompatibility antigen, A alpha chain OS=Homo sapiens OX=9606 GN=HLA-A PE=1 SV=1;	10	3	0	8	9	6	8	9	10	1	2	2	1	2	3	0	0	0	0	0	0	36.1	11.7	0	34.426	299	299;325;339;365;371;394;49;80;80;143;346	0	26.014	By MS/MS	By MS/MS	By MS/MS	By MS/MS	By MS/MS	By MS/MS	28.8	31.4	26.8	28.8	31.4	36.1	38135000	1736300
A0A140T941;A0A1W2PQS8;A0A140T9Z6;B0UXQ0	10;10;10;10	1;1;1;1	1;1;1;1		HLA-A	tr|A0A140T941|A0A140T941_HUMAN HLA class I histocompatibility antigen, A alpha chain OS=Homo sapiens OX=9606 GN=HLA-A PE=1 SV=1;tr|A0A1W2PQS8|A0A1W2PQS8_HUMAN HLA class I histocompatibility antigen, A alpha chain OS=Homo sapiens OX=9606 GN=HLA-A PE=1 SV=1;	10	1	1	9	9	7	9	9	10	1	1	1	1	1	1	1	1	1	1	1	1	38.5	5.7	5.7	34.146	299	299;325;342;365	0	13.367	By matching	By MS/MS	By MS/MS	By matching	By MS/MS	By MS/MS	33.8	33.8	33.8	33.8	33.8	38.5	21033000	1052100
A0A1B0GTB8;A0A1B0GWC0;A0A1B0GVF3;P23786;A0A1B0GV75;A0A1B0GTM0	10;10;10;10;8;3	10;10;10;10;8;3	10;10;10;10;8;3	Carnitine O-palmitoyltransferase 2, mitochondrial	CPT2	tr|A0A1B0GTB8|A0A1B0GTB8_HUMAN Carnitine palmitoyltransferase 2 OS=Homo sapiens OX=9606 GN=CPT2 PE=1 SV=1;tr|A0A1B0GWC0|A0A1B0GWC0_HUMAN Carnitine palmitoyltransferase 2 OS=Homo sapiens OX=9606 GN=CPT2 PE=1 SV=1;tr|A0A1B0GVF3|A0A1B0GVF3_HUMAN Carnitine pal	10	10	10	0	0	0	10	1	6	0	0	0	10	1	6	0	0	0	10	1	6	20.6	20.6	20.6	71.181	635	635;647;670;658;598;223	0	60.123				By MS/MS	By matching	By MS/MS	0	0	0	20.6	3.5	12.1	41592000	0
P01889;A0A1W2PP29;A0A8Q3SIV3	10;10;6	1;1;1	1;1;1	HLA class I histocompatibility antigen, B-7 alpha chain	HLA-B	sp|P01889|HLAB_HUMAN HLA class I histocompatibility antigen, B alpha chain OS=Homo sapiens OX=9606 GN=HLA-B PE=1 SV=3;tr|A0A1W2PP29|A0A1W2PP29_HUMAN Major histocompatibility complex, class I, B OS=Homo sapiens OX=9606 GN=HLA-B PE=1 SV=2;tr|A0A8Q3SIV3|A0A8Q	10	1	1	5	9	5	9	10	10	0	1	1	1	1	1	0	1	1	1	1	1	32	3.3	3.3	40.46	362	362;323;224	0.0064048	7.0222	By matching	By MS/MS	By MS/MS	By MS/MS	By MS/MS	By MS/MS	16.6	28.2	16.3	29.8	32	32	11634000	0
P51648;A0A5F9ZHN9;A0A5F9ZHI5;J3QRD1;A0A5F9ZGX4;A0A5F9ZI12;A0A5K1VW72;I3L1M4;A0A5F9ZHZ9;J3QS00;A0A5F9ZHP6;J3QKK9;J3KTG1;I3L0X1;I3L2W1;E9PJV0;K7EN73;A0A0D9SGC3;P48448	10;10;10;10;8;8;7;5;5;3;2;2;2;2;1;1;1;1;1	10;10;10;10;8;8;7;5;5;3;2;2;2;2;1;1;1;1;1	9;9;9;9;7;7;7;4;4;2;2;2;2;2;1;0;1;1;0	Fatty aldehyde dehydrogenase	ALDH3A2	sp|P51648|AL3A2_HUMAN Aldehyde dehydrogenase family 3 member A2 OS=Homo sapiens OX=9606 GN=ALDH3A2 PE=1 SV=1;tr|A0A5F9ZHN9|A0A5F9ZHN9_HUMAN Aldehyde dehydrogenase OS=Homo sapiens OX=9606 GN=ALDH3A2 PE=1 SV=1;tr|A0A5F9ZHI5|A0A5F9ZHI5_HUMAN Aldehyde dehydrog	10	10	9	0	0	0	10	5	9	0	0	0	10	5	9	0	0	0	9	4	8	24.7	24.7	22.3	54.847	485	485;521;403;393;460;393;376;162;233;134;195;54;146;182;76;147;126;97;385	0	69.741				By MS/MS	By MS/MS	By MS/MS	0	0	0	24.7	13	22.9	78840000	0
A0A7I2PK44;A0A6Q8PG15;A0A6Q8PFM5;O95831;A0A6Q8PHC0;A0A6Q8PHJ9;A0A6Q8PFE1;A0A6Q8PFA7;A0A6Q8PFQ8;A0A6Q8PFS4;A0A7I2RLJ8;E9PMA0;A0A6Q8PFW2;A0A6Q8PHJ4;A0A6Q8PF87	10;10;10;10;9;9;9;8;8;8;7;6;5;3;2	10;10;10;10;9;9;9;8;8;8;7;6;5;3;2	10;10;10;10;9;9;9;8;8;8;7;6;5;3;2	Apoptosis-inducing factor 1, mitochondrial	AIFM1	tr|A0A7I2PK44|A0A7I2PK44_HUMAN Apoptosis inducing factor mitochondria associated 1 OS=Homo sapiens OX=9606 GN=AIFM1 PE=1 SV=1;tr|A0A6Q8PG15|A0A6Q8PG15_HUMAN Apoptosis inducing factor mitochondria associated 1 OS=Homo sapiens OX=9606 GN=AIFM1 PE=1 SV=1;tr|A	10	10	10	8	9	10	10	10	9	8	9	10	10	10	9	8	9	10	10	10	9	21.9	21.9	21.9	66.673	611	611;612;612;613;609;611;622;460;565;589;441;274;293;229;248	0	77.857	By MS/MS	By MS/MS	By MS/MS	By MS/MS	By MS/MS	By MS/MS	15.9	19.3	21.9	21.9	21.9	18.5	185100000	15000000
A0A6Q8PHB5;A0A6Q8PHP0;P49902;Q5JUV6;H0YHR8;A0A6Q8PFH2;A0A6Q8PG36	10;10;10;3;1;1;1	10;10;10;3;1;1;1	10;10;10;3;1;1;1	Cytosolic purine 5-nucleotidase	NT5C2	tr|A0A6Q8PHB5|A0A6Q8PHB5_HUMAN 5-nucleotidase, cytosolic II OS=Homo sapiens OX=9606 GN=NT5C2 PE=1 SV=1;tr|A0A6Q8PHP0|A0A6Q8PHP0_HUMAN 5-nucleotidase, cytosolic II OS=Homo sapiens OX=9606 GN=NT5C2 PE=1 SV=1;sp|P49902|5NTC_HUMAN Cytosolic purine 5-nucleot	10	10	10	0	2	3	9	5	9	0	2	3	9	5	9	0	2	3	9	5	9	31.9	31.9	31.9	50.147	436	436;569;561;146;157;185;222	0	135.13		By MS/MS	By MS/MS	By MS/MS	By MS/MS	By MS/MS	0	8.7	12.6	28.9	17.7	29.6	160810000	0
A0A7I2V2R3;A0A7I2V5D8;A0A7I2V4G0;P51991;A0A7I2V402;A0A7I2V4J6;H7C1J8	10;10;10;10;9;9;1	9;9;9;9;8;8;1	9;9;9;9;8;8;1	Heterogeneous nuclear ribonucleoprotein A3	HNRNPA3	tr|A0A7I2V2R3|A0A7I2V2R3_HUMAN Heterogeneous nuclear ribonucleoprotein A3 OS=Homo sapiens OX=9606 GN=HNRNPA3 PE=1 SV=1;tr|A0A7I2V5D8|A0A7I2V5D8_HUMAN Heterogeneous nuclear ribonucleoprotein A3 OS=Homo sapiens OX=9606 GN=HNRNPA3 PE=1 SV=1;tr|A0A7I2V4G0|A0A7	10	9	9	5	6	6	9	7	7	5	6	6	8	7	6	5	6	6	8	7	6	34.7	34.7	34.7	35.411	331	331;348;396;378;348;377;115	0	69.48	By MS/MS	By MS/MS	By MS/MS	By MS/MS	By MS/MS	By MS/MS	20.8	24.5	26.6	28.1	23.3	21.1	228710000	21321000
A0A7P0T9W6;A0A7P0Z4D0;A0A7P0T9J0;Q9Y6K5;A0A7P0T8S7;A0A7P0Z4F1;A0A7P0TAU8;A0A7P0Z4F5;A0A7P0TAC0;A0A7P0T7V2;A0A7P0TA50;A0A7P0T8J8;A0A7P0TAV3;A0A7P0TAC8;A0A7P0TAS0;A0A7P0TB73	10;10;10;10;8;8;8;6;6;4;1;1;1;1;1;1	10;10;10;10;8;8;8;6;6;4;1;1;1;1;1;1	10;10;10;10;8;8;8;6;6;4;1;1;1;1;1;1	2-5-oligoadenylate synthase 3	OAS3	tr|A0A7P0T9W6|A0A7P0T9W6_HUMAN 2-5 oligoadenylate synthase OS=Homo sapiens OX=9606 GN=OAS3 PE=1 SV=1;tr|A0A7P0Z4D0|A0A7P0Z4D0_HUMAN 2-5 oligoadenylate synthase OS=Homo sapiens OX=9606 GN=OAS3 PE=1 SV=1;tr|A0A7P0T9J0|A0A7P0T9J0_HUMAN 2-5 oligoadenylat	10	10	10	0	0	0	10	4	8	0	0	0	10	4	8	0	0	0	10	4	8	11.9	11.9	11.9	118.57	1061	1061;1062;1089;1087;1036;1120;1130;928;971;846;567;577;589;723;724;771	0	87.388				By MS/MS	By MS/MS	By MS/MS	0	0	0	11.9	3.8	9.4	89247000	0
A0A8V8NE24;P16435;H0Y4R2;E7EMD0;A0A8V8P1G2;A0A8V8NLF0	10;10;9;7;2;1	10;10;9;7;2;1	10;10;9;7;2;1	NADPH--cytochrome P450 reductase	POR	tr|A0A8V8NE24|A0A8V8NE24_HUMAN NADPH--hemoprotein reductase OS=Homo sapiens OX=9606 GN=POR PE=1 SV=1;sp|P16435|NCPR_HUMAN NADPH--cytochrome P450 reductase OS=Homo sapiens OX=9606 GN=POR PE=1 SV=2;tr|H0Y4R2|H0Y4R2_HUMAN NADPH--hemoprotein reductase (Fragmen	10	10	10	2	3	2	9	6	10	2	3	2	9	6	10	2	3	2	9	6	10	18.9	18.9	18.9	71.285	630	630;677;725;418;208;185	0	77.542	By MS/MS	By MS/MS	By MS/MS	By MS/MS	By MS/MS	By MS/MS	3	6.5	4.8	17.3	13	18.9	136970000	1690600
A0A8V8TMB9;P19878	10;10	10;10	10;10	Neutrophil cytosol factor 2	NCF2	tr|A0A8V8TMB9|A0A8V8TMB9_HUMAN Neutrophil cytosolic factor 2 OS=Homo sapiens OX=9606 GN=NCF2 PE=1 SV=1;sp|P19878|NCF2_HUMAN Neutrophil cytosol factor 2 OS=Homo sapiens OX=9606 GN=NCF2 PE=1 SV=2	10	10	10	0	0	0	8	8	5	0	0	0	8	8	5	0	0	0	8	8	5	25.7	25.7	25.7	55.652	490	490;526	0	80.941				By MS/MS	By MS/MS	By MS/MS	0	0	0	18.2	21.4	14.9	142660000	0
A0A8V8TPY8;Q8IV08;A0A8V8TQH6;A0A8V8TRD4;A0A8V8TQH4;M0R1F7;M0R3G9;M0R2W7;E2QRG1	10;10;8;8;5;4;2;2;1	10;10;8;8;5;4;2;2;1	10;10;8;8;5;4;2;2;1	Phospholipase D3	PLD3	tr|A0A8V8TPY8|A0A8V8TPY8_HUMAN Phospholipase D family member 3 OS=Homo sapiens OX=9606 GN=PLD3 PE=1 SV=1;sp|Q8IV08|PLD3_HUMAN 5-3 exonuclease PLD3 OS=Homo sapiens OX=9606 GN=PLD3 PE=1 SV=1;tr|A0A8V8TQH6|A0A8V8TQH6_HUMAN Phospholipase D family member 3 OS	10	10	10	9	8	8	10	9	10	9	8	8	10	9	10	9	8	8	10	9	10	23.8	23.8	23.8	55.917	505	505;490;464;507;346;213;71;111;177	0	113.41	By MS/MS	By MS/MS	By MS/MS	By MS/MS	By MS/MS	By MS/MS	22	22	20	23.8	19.4	23.8	447270000	35025000
C9J2H1;Q86UX2;A0A096LP62;G5E9D8	10;10;9;8	10;10;9;8	10;10;9;8	Inter-alpha-trypsin inhibitor heavy chain H5	ITIH5	tr|C9J2H1|C9J2H1_HUMAN Inter-alpha-trypsin inhibitor heavy chain 5 OS=Homo sapiens OX=9606 GN=ITIH5 PE=1 SV=2;sp|Q86UX2|ITIH5_HUMAN Inter-alpha-trypsin inhibitor heavy chain H5 OS=Homo sapiens OX=9606 GN=ITIH5 PE=2 SV=2;tr|A0A096LP62|A0A096LP62_HUMAN Inter	10	10	10	7	10	9	3	4	5	7	10	9	3	4	5	7	10	9	3	4	5	13.1	13.1	13.1	104.54	942	942;942;728;702	0	74.035	By MS/MS	By MS/MS	By MS/MS	By matching	By MS/MS	By MS/MS	10.1	13.1	13.1	3.6	5.3	6.6	88029000	14232000
E5RIM3;Q9Y263;H0YAU9;H0YBW4	10;10;4;2	10;10;4;2	10;10;4;2	Phospholipase A-2-activating protein	PLAA	tr|E5RIM3|E5RIM3_HUMAN Phospholipase A2 activating protein OS=Homo sapiens OX=9606 GN=PLAA PE=1 SV=1;sp|Q9Y263|PLAP_HUMAN Phospholipase A-2-activating protein OS=Homo sapiens OX=9606 GN=PLAA PE=1 SV=2	10	10	10	1	2	4	10	7	10	1	2	4	10	7	10	1	2	4	10	7	10	18.7	18.7	18.7	66.734	609	609;795;244;290	0	67.188	By MS/MS	By MS/MS	By MS/MS	By MS/MS	By MS/MS	By MS/MS	2.8	5.3	8.5	18.7	13.6	18.7	78080000	0
E9PHN6;F6XZQ7;P28161;E9PHN7;E9PLF1;E9PGV1;H3BQT3;B9ZVX7;A0A3B3IRM5;E7EWW9;Q03013;P09488;P46439;A0A3B3IU61;Q5T8R1	10;10;10;9;7;3;2;2;2;2;2;2;2;1;1	9;9;9;8;6;3;2;2;1;2;2;2;1;1;0	9;9;9;8;6;3;2;2;1;2;2;2;1;1;0	Glutathione S-transferase Mu 2	GSTM2	tr|E9PHN6|E9PHN6_HUMAN Glutathione S-transferase OS=Homo sapiens OX=9606 GN=GSTM2 PE=1 SV=1;tr|F6XZQ7|F6XZQ7_HUMAN Glutathione S-transferase OS=Homo sapiens OX=9606 GN=GSTM2 PE=1 SV=1;sp|P28161|GSTM2_HUMAN Glutathione S-transferase Mu 2 OS=Homo sapiens OX=	10	9	9	10	10	10	7	6	9	9	9	9	6	5	8	9	9	9	6	5	8	64.2	59.6	59.6	22.876	193	193;220;218;181;147;87;85;149;189;237;218;218;218;110;218	0	80.554	By MS/MS	By MS/MS	By MS/MS	By MS/MS	By MS/MS	By MS/MS	64.2	64.2	64.2	46.1	37.3	56	132930000	21675000
F5GYN4;Q96FW1;F5H6Q1;F5GYJ8;F5H3F0	10;10;9;8;5	10;10;9;8;5	10;10;9;8;5	Ubiquitin thioesterase OTUB1	OTUB1	tr|F5GYN4|F5GYN4_HUMAN ubiquitinyl hydrolase 1 OS=Homo sapiens OX=9606 GN=OTUB1 PE=1 SV=1;sp|Q96FW1|OTUB1_HUMAN Ubiquitin thioesterase OTUB1 OS=Homo sapiens OX=9606 GN=OTUB1 PE=1 SV=2;tr|F5H6Q1|F5H6Q1_HUMAN Ubiquitin thioesterase OS=Homo sapiens OX=9606 GN	10	10	10	8	9	9	10	10	10	8	9	9	10	10	10	8	9	9	10	10	10	49	49	49	28.05	241	241;271;280;286;170	0	102.51	By MS/MS	By MS/MS	By MS/MS	By MS/MS	By MS/MS	By MS/MS	39	42.7	42.7	49	49	49	334200000	33815000
M0R0Y2;P54920;M0R2M1;M0R213;M0R027;M0R058;M0R0I4;A0A087WZQ7;Q9H115;M0QZM9;M0QZN5;M0R031	10;10;7;4;3;3;3;2;2;1;1;1	10;10;7;4;3;3;3;2;2;1;1;1	10;10;7;4;3;3;3;2;2;1;1;1	Alpha-soluble NSF attachment protein	NAPA	tr|M0R0Y2|M0R0Y2_HUMAN NSF attachment protein alpha OS=Homo sapiens OX=9606 GN=NAPA PE=1 SV=1;sp|P54920|SNAA_HUMAN Alpha-soluble NSF attachment protein OS=Homo sapiens OX=9606 GN=NAPA PE=1 SV=3;tr|M0R2M1|M0R2M1_HUMAN NSF attachment protein alpha (Fragment)	10	10	10	5	5	8	9	8	7	5	5	8	9	8	7	5	5	8	9	8	7	48.4	48.4	48.4	29.163	256	256;295;268;83;102;137;139;302;298;35;60;74	0	70.396	By MS/MS	By MS/MS	By MS/MS	By MS/MS	By MS/MS	By MS/MS	25.8	24.6	39.1	44.1	38.7	35.5	122440000	7580200
O00560;B4DHN5;E9PBU7	10;7;7	10;7;7	2;1;1	Syntenin-1	SDCBP	sp|O00560|SDCB1_HUMAN Syntenin-1 OS=Homo sapiens OX=9606 GN=SDCBP PE=1 SV=1;tr|B4DHN5|B4DHN5_HUMAN Syndecan binding protein OS=Homo sapiens OX=9606 GN=SDCBP PE=1 SV=1;tr|E9PBU7|E9PBU7_HUMAN Syndecan binding protein OS=Homo sapiens OX=9606 GN=SDCBP PE=1 SV=	10	10	2	9	10	8	10	10	10	9	10	8	10	10	10	2	2	1	2	2	2	62.1	62.1	9.4	32.444	298	298;239;244	0	198.6	By MS/MS	By MS/MS	By MS/MS	By MS/MS	By MS/MS	By MS/MS	55.4	62.1	47.3	62.1	62.1	62.1	1229900000	98840000
O43505	10	10	10	Beta-1,4-glucuronyltransferase 1	B4GAT1	sp|O43505|B4GA1_HUMAN Beta-1,4-glucuronyltransferase 1 OS=Homo sapiens OX=9606 GN=B4GAT1 PE=1 SV=1	10	10	10	5	8	7	6	10	9	5	8	7	6	10	9	5	8	7	6	10	9	32.3	32.3	32.3	47.119	415	415	0	111.54	By MS/MS	By MS/MS	By MS/MS	By MS/MS	By MS/MS	By MS/MS	13	25.3	18.6	18.3	32.3	30.4	252860000	10811000
O43747;H3BNR4;H3BR36;H3BUN9	10;2;1;1	10;2;1;1	10;2;1;1	AP-1 complex subunit gamma-1	AP1G1	sp|O43747|AP1G1_HUMAN AP-1 complex subunit gamma-1 OS=Homo sapiens OX=9606 GN=AP1G1 PE=1 SV=5	10	10	10	3	8	6	8	5	7	3	8	6	8	5	7	3	8	6	8	5	7	15.9	15.9	15.9	91.35	822	822;236;187;208	0	64.528	By MS/MS	By MS/MS	By MS/MS	By MS/MS	By MS/MS	By MS/MS	5.8	13.9	9.2	13.3	7.7	11.6	99575000	4418900
O43865;H0Y8B3;Q96HN2;C9K0S0	10;6;6;1	10;6;6;1	10;6;6;1	Putative adenosylhomocysteinase 2;Adenosylhomocysteinase;Putative adenosylhomocysteinase 3	AHCYL1;AHCYL2	sp|O43865|SAHH2_HUMAN S-adenosylhomocysteine hydrolase-like protein 1 OS=Homo sapiens OX=9606 GN=AHCYL1 PE=1 SV=2;tr|H0Y8B3|H0Y8B3_HUMAN Adenosylhomocysteinase like 2 (Fragment) OS=Homo sapiens OX=9606 GN=AHCYL2 PE=1 SV=1;sp|Q96HN2|SAHH3_HUMAN Adenosylhomo	10	10	10	1	1	1	10	4	9	1	1	1	10	4	9	1	1	1	10	4	9	22.1	22.1	22.1	58.951	530	530;518;611;182	0	62.663	By MS/MS	By MS/MS	By MS/MS	By MS/MS	By MS/MS	By MS/MS	1.5	1.5	1.5	22.1	7.4	18.1	182470000	6588300
O60488;A0A804HI36;D6RF95;D6RDA8;H0Y9A0;A0A7P0T8L6;A0A7P0TBB1;A0A7P0TA76;O95573;A0A7P0TB52	10;9;3;2;2;2;2;2;2;1	10;9;3;2;2;2;2;2;2;1	10;9;3;2;2;2;2;2;2;1	Long-chain-fatty-acid--CoA ligase 4	ACSL4	sp|O60488|ACSL4_HUMAN Long-chain-fatty-acid--CoA ligase 4 OS=Homo sapiens OX=9606 GN=ACSL4 PE=1 SV=2;tr|A0A804HI36|A0A804HI36_HUMAN Acyl-CoA synthetase long chain family member 4 OS=Homo sapiens OX=9606 GN=ACSL4 PE=1 SV=1	10	10	10	1	1	2	10	5	10	1	1	2	10	5	10	1	1	2	10	5	10	21.5	21.5	21.5	79.187	711	711;659;154;128;156;568;695;712;720;659	0	68.122	By matching	By matching	By MS/MS	By MS/MS	By MS/MS	By MS/MS	1.8	1.8	3.7	21.5	11.3	21.5	72978000	346040
P01033;Q5H9A7;H0Y789;Q5H9B5;Q5H9B4	10;9;5;4;3	10;9;5;4;3	10;9;5;4;3	Metalloproteinase inhibitor 1	TIMP1	sp|P01033|TIMP1_HUMAN Metalloproteinase inhibitor 1 OS=Homo sapiens OX=9606 GN=TIMP1 PE=1 SV=1;tr|Q5H9A7|Q5H9A7_HUMAN TIMP metallopeptidase inhibitor 1 OS=Homo sapiens OX=9606 GN=TIMP1 PE=1 SV=1;tr|H0Y789|H0Y789_HUMAN TIMP metallopeptidase inhibitor 1 (Fra	10	10	10	9	8	9	9	8	9	9	8	9	9	8	9	9	8	9	9	8	9	66.2	66.2	66.2	23.171	207	207;143;165;136;95	0	323.31	By MS/MS	By MS/MS	By MS/MS	By MS/MS	By MS/MS	By MS/MS	58.9	57.5	64.7	58.9	57.5	58.9	24529000000	2403900000
P01859	10	5	4	Ig gamma-2 chain C region	IGHG2	sp|P01859|IGHG2_HUMAN Immunoglobulin heavy constant gamma 2 OS=Homo sapiens OX=9606 GN=IGHG2 PE=1 SV=3	10	5	4	0	1	1	9	9	10	0	1	1	4	5	5	0	1	1	3	4	4	34.7	18.7	15.2	43.805	395	395	0	71.066		By MS/MS	By matching	By MS/MS	By MS/MS	By MS/MS	0	6.6	4.3	34.4	28.9	34.7	596400000	0
P02790	10	10	10	Hemopexin	HPX	sp|P02790|HEMO_HUMAN Hemopexin OS=Homo sapiens OX=9606 GN=HPX PE=1 SV=2	10	10	10	0	0	0	9	10	10	0	0	0	9	10	10	0	0	0	9	10	10	29.9	29.9	29.9	51.676	462	462	0	230.61				By MS/MS	By MS/MS	By MS/MS	0	0	0	26.4	29.9	29.9	303040000	0
P04792;A0A6Q8PGK1;A0A6Q8PFK8;A0A6Q8PHJ6;A0A6Q8PFE7;A0A6Q8PF43;A0A6Q8PHA6;A0A6Q8PH65;A0A6Q8PGY2;C9J3N8	10;9;8;6;4;4;4;4;4;2	10;9;8;6;4;4;4;4;4;2	10;9;8;6;4;4;4;4;4;2	Heat shock protein beta-1	HSPB1	sp|P04792|HSPB1_HUMAN Heat shock protein beta-1 OS=Homo sapiens OX=9606 GN=HSPB1 PE=1 SV=2;tr|A0A6Q8PGK1|A0A6Q8PGK1_HUMAN Heat shock protein beta-1 OS=Homo sapiens OX=9606 GN=HSPB1 PE=1 SV=1;tr|A0A6Q8PFK8|A0A6Q8PFK8_HUMAN Heat shock protein family B (small	10	10	10	6	7	7	10	10	10	6	7	7	10	10	10	6	7	7	10	10	10	63.9	63.9	63.9	22.782	205	205;215;198;143;122;141;157;162;174;37	0	122.9	By MS/MS	By MS/MS	By MS/MS	By MS/MS	By MS/MS	By MS/MS	35.1	54.1	49.3	63.9	63.9	63.9	942880000	31970000
P05198;H0YJS4;G3V4T5	10;8;8	10;8;8	10;8;8	Eukaryotic translation initiation factor 2 subunit 1	EIF2S1	sp|P05198|IF2A_HUMAN Eukaryotic translation initiation factor 2 subunit 1 OS=Homo sapiens OX=9606 GN=EIF2S1 PE=1 SV=3;tr|H0YJS4|H0YJS4_HUMAN Eukaryotic translation initiation factor 2 subunit 1 (Fragment) OS=Homo sapiens OX=9606 GN=EIF2S1 PE=1 SV=1;tr|G3V4	10	10	10	8	9	9	10	8	9	8	9	9	10	8	9	8	9	9	10	8	9	38.7	38.7	38.7	36.112	315	315;252;273	0	91.914	By MS/MS	By MS/MS	By MS/MS	By MS/MS	By MS/MS	By MS/MS	33.3	36.2	35.6	38.7	30.2	33.3	160020000	8091300
P05362;K7EKL8;E7ESS4	10;5;4	10;5;4	10;5;4	Intercellular adhesion molecule 1	ICAM1	sp|P05362|ICAM1_HUMAN Intercellular adhesion molecule 1 OS=Homo sapiens OX=9606 GN=ICAM1 PE=1 SV=2;tr|K7EKL8|K7EKL8_HUMAN Intercellular adhesion molecule 1 (Fragment) OS=Homo sapiens OX=9606 GN=ICAM1 PE=1 SV=1	10	10	10	2	1	2	8	10	10	2	1	2	8	10	10	2	1	2	8	10	10	23.5	23.5	23.5	57.825	532	532;180;310	0	83.213	By MS/MS	By matching	By matching	By MS/MS	By MS/MS	By MS/MS	3.2	2.6	3.4	18.8	23.5	23.5	144120000	843220
P06702	10	10	10	Protein S100-A9	S100A9	sp|P06702|S10A9_HUMAN Protein S100-A9 OS=Homo sapiens OX=9606 GN=S100A9 PE=1 SV=1	10	10	10	3	2	0	8	8	10	3	2	0	8	8	10	3	2	0	8	8	10	82.5	82.5	82.5	13.242	114	114	0	224.34	By MS/MS	By MS/MS		By MS/MS	By MS/MS	By MS/MS	19.3	17.5	0	75.4	64	82.5	10490000000	10040000
P07203;A0A994J702;A0A994J430;A0A2R8Y6B6;A0A994J4L4;A0A994J707;A0A994J4K6;A0A7I2YMD7;A0A7I2UQ36;A0A994J4E2;A0A994J7E8	10;9;9;8;7;6;4;2;2;1;1	10;9;9;8;7;6;4;2;2;1;1	10;9;9;8;7;6;4;2;2;1;1	Glutathione peroxidase 1	GPX1	sp|P07203|GPX1_HUMAN Glutathione peroxidase 1 OS=Homo sapiens OX=9606 GN=GPX1 PE=1 SV=4;tr|A0A994J702|A0A994J702_HUMAN Glutathione peroxidase OS=Homo sapiens OX=9606 GN=GPX1 PE=1 SV=1;tr|A0A994J430|A0A994J430_HUMAN Glutathione peroxidase OS=Homo sapiens OX	10	10	10	0	0	0	10	6	9	0	0	0	10	6	9	0	0	0	10	6	9	53.2	53.2	53.2	22.088	203	203;190;202;157;148;124;122;104;170;46;51	0	94.222				By MS/MS	By MS/MS	By MS/MS	0	0	0	53.2	39.9	48.8	153310000	0
P08648	10	10	10	Integrin alpha-5;Integrin alpha-5 heavy chain;Integrin alpha-5 light chain	ITGA5	sp|P08648|ITA5_HUMAN Integrin alpha-5 OS=Homo sapiens OX=9606 GN=ITGA5 PE=1 SV=2	10	10	10	1	4	6	9	9	10	1	4	6	9	9	10	1	4	6	9	9	10	13.9	13.9	13.9	114.54	1049	1049	0	94.445	By MS/MS	By MS/MS	By MS/MS	By MS/MS	By MS/MS	By MS/MS	1	4.2	8.1	13.2	13	13.9	204600000	681170
P09874;A0A7I2V3E1;A0A7I2V5E9;A0A7I2V625	10;9;1;1	10;9;1;1	10;9;1;1	Poly [ADP-ribose] polymerase 1	PARP1	sp|P09874|PARP1_HUMAN Poly [ADP-ribose] polymerase 1 OS=Homo sapiens OX=9606 GN=PARP1 PE=1 SV=4;tr|A0A7I2V3E1|A0A7I2V3E1_HUMAN Poly [ADP-ribose] polymerase OS=Homo sapiens OX=9606 GN=PARP1 PE=1 SV=1	10	10	10	2	2	1	10	4	7	2	2	1	10	4	7	2	2	1	10	4	7	13.7	13.7	13.7	113.08	1014	1014;971;308;369	0	60.854	By MS/MS	By MS/MS	By MS/MS	By MS/MS	By MS/MS	By MS/MS	2.2	2.2	1.1	13.7	4.5	10.3	88079000	3880800
P10646;C9JKV3;C9JT76;C9JQ14;C9JP39;C9J103	10;6;5;5;1;1	10;6;5;5;1;1	10;6;5;5;1;1	Tissue factor pathway inhibitor	TFPI	sp|P10646|TFPI1_HUMAN Tissue factor pathway inhibitor OS=Homo sapiens OX=9606 GN=TFPI PE=1 SV=1;tr|C9JKV3|C9JKV3_HUMAN Tissue factor pathway inhibitor (Fragment) OS=Homo sapiens OX=9606 GN=TFPI PE=1 SV=1;tr|C9JT76|C9JT76_HUMAN Tissue factor pathway inhibit	10	10	10	6	8	7	8	9	9	6	8	7	8	9	9	6	8	7	8	9	9	37.2	37.2	37.2	35.015	304	304;215;105;106;61;76	0	323.31	By MS/MS	By MS/MS	By MS/MS	By MS/MS	By MS/MS	By MS/MS	23.4	29.3	29.3	28.9	34.2	34.2	849450000	17522000
P12035	10	1	0	Keratin, type II cytoskeletal 3	KRT3	sp|P12035|K2C3_HUMAN Keratin, type II cytoskeletal 3 OS=Homo sapiens OX=9606 GN=KRT3 PE=1 SV=3	10	1	0	7	7	6	6	10	7	0	0	1	0	1	0	0	0	0	0	0	0	9.2	1.6	0	64.416	628	628	0.004415	8.3204	By matching	By matching	By MS/MS	By matching	By MS/MS	By matching	7.5	7.5	5.6	5.7	9.2	7.5	8428300	0
P15104;A0A2R8YDT1	10;9	10;9	10;9	Glutamine synthetase	GLUL	sp|P15104|GLNA_HUMAN Glutamine synthetase OS=Homo sapiens OX=9606 GN=GLUL PE=1 SV=4;tr|A0A2R8YDT1|A0A2R8YDT1_HUMAN Glutamine synthetase OS=Homo sapiens OX=9606 GN=GLUL PE=1 SV=1	10	10	10	9	7	8	9	8	9	9	7	8	9	8	9	9	7	8	9	8	9	34	34	34	42.064	373	373;507	0	113.22	By MS/MS	By MS/MS	By MS/MS	By MS/MS	By MS/MS	By MS/MS	31.1	24.7	26.8	29.8	26.8	29.8	326750000	42853000
P15531	10	1	1	Nucleoside diphosphate kinase A	NME1	sp|P15531|NDKA_HUMAN Nucleoside diphosphate kinase A OS=Homo sapiens OX=9606 GN=NME1 PE=1 SV=1	10	1	1	8	8	9	9	8	10	1	1	1	1	1	1	1	1	1	1	1	1	69.7	9.2	9.2	17.149	152	152	0.003192	11.055	By MS/MS	By MS/MS	By MS/MS	By MS/MS	By MS/MS	By MS/MS	52.6	59.9	65.1	65.1	52.6	69.7	284290000	21064000
P17066;P48741	10;6	1;1	1;1	Heat shock 70 kDa protein 6;Putative heat shock 70 kDa protein 7	HSPA6;HSPA7	sp|P17066|HSP76_HUMAN Heat shock 70 kDa protein 6 OS=Homo sapiens OX=9606 GN=HSPA6 PE=1 SV=2;sp|P48741|HSP77_HUMAN Putative heat shock 70 kDa protein 7 OS=Homo sapiens OX=9606 GN=HSPA7 PE=5 SV=2	10	1	1	10	9	9	10	10	9	1	1	1	1	1	1	1	1	1	1	1	1	15.4	1.7	1.7	71.027	643	643;367	0.0004845	12.039	By MS/MS	By MS/MS	By MS/MS	By MS/MS	By MS/MS	By MS/MS	15.4	15.1	14.2	15.4	15.4	14.2	1.5767e+09	121840000
P17858	10	8	8	ATP-dependent 6-phosphofructokinase, liver type	PFKL	sp|P17858|PFKAL_HUMAN ATP-dependent 6-phosphofructokinase, liver type OS=Homo sapiens OX=9606 GN=PFKL PE=1 SV=6	10	8	8	4	5	5	9	7	8	3	3	3	7	5	6	3	3	3	7	5	6	18.6	15.1	15.1	85.018	780	780	0	75.811	By MS/MS	By MS/MS	By MS/MS	By MS/MS	By MS/MS	By MS/MS	6.9	8.7	7.9	17.6	12.9	15.1	65353000	1804900
[truncated: 1,719 more rows]
[truncated: 18 more columns]

## Sheet: quantified, t-test, markers
log2 LFQ intensity controlPBS1	log2 LFQ intensity controlPBS2	log2 LFQ intensity controlPBS7	log2 LFQ intensity IPF3	log2 LFQ intensity IPF4	log2 LFQ intensity IPF9	Protein IDs	Protein names	Gene names	Peptide counts (all)	Peptides	Peptides controlPBS1	Peptides controlPBS2	Peptides controlPBS7	Peptides IPF3	Peptides IPF4	Peptides IPF9	Markers of fibroblasts	Exocarta	Vesiclepedia top 100	Vesiclepedia	Student's T-test Significant controlPBS_IPF	Student's T-test q-value controlPBS_IPF	Mean LFQ intensity controlPBS	Mean LFQ intensity IPF	Standard error controlPBS	Standard error IPF	Mean LFQ intensity IPF/Mean LFQ intensity controlPBS	log2 (Mean LFQ intensity IPF/Mean LFQ intensity controlPBS)	Sequence coverage [%]	Mol. weight [kDa]	Q-value	Score	Intensity	Intensity controlPBS1	Intensity controlPBS2	Intensity controlPBS7	Intensity IPF3	Intensity IPF4	Intensity IPF9	MS/MS count	MS/MS count controlPBS1	MS/MS count controlPBS2	MS/MS count controlPBS7	MS/MS count IPF3	MS/MS count IPF4	MS/MS count IPF9	Identification type controlPBS1	Identification type controlPBS2	Identification type controlPBS7
[truncated: 2,354 more rows]
[truncated: 3 more columns]
