# Supplementary material for: The bronchoalveolar lavage fluid CD44 as a marker for pulmonary fibrosis in diffuse parenchymal lung diseases
Source: Front Immunol. 2025 Jan 13;15:1479458. doi: 10.3389/fimmu.2024.1479458 (PMC11769834; doi:10.3389/fimmu.2024.1479458)
Supplement: Supplementary file 3 [file DataSheet1.zip]

Archive with 30 entries (29 files):
- figures and tables_REV/
- __MACOSX/._figures and tables_REV
- figures and tables_REV/IPF_Fig2rev.tif
- __MACOSX/figures and tables_REV/._IPF_Fig2rev.tif
- figures and tables_REV/IPF_Table_5rev.docx
- __MACOSX/figures and tables_REV/._IPF_Table_5rev.docx
- figures and tables_REV/IPF_Table_4rev.docx
- __MACOSX/figures and tables_REV/._IPF_Table_4rev.docx
- figures and tables_REV/.DS_Store
- __MACOSX/figures and tables_REV/._.DS_Store
- figures and tables_REV/IPF_Table_6rev.docx
- __MACOSX/figures and tables_REV/._IPF_Table_6rev.docx
- figures and tables_REV/IPF_Fig4rev.tif
- __MACOSX/figures and tables_REV/._IPF_Fig4rev.tif
- figures and tables_REV/IPF_Table_7rev.docx
- __MACOSX/figures and tables_REV/._IPF_Table_7rev.docx
- figures and tables_REV/IPF_FigS1rev.tif
- __MACOSX/figures and tables_REV/._IPF_FigS1rev.tif
- figures and tables_REV/IPF_Table_2rev.docx
- __MACOSX/figures and tables_REV/._IPF_Table_2rev.docx
- figures and tables_REV/IPF_Fig3rev.tif
- __MACOSX/figures and tables_REV/._IPF_Fig3rev.tif
- figures and tables_REV/IPF_Fig1rev.tif
- __MACOSX/figures and tables_REV/._IPF_Fig1rev.tif
- figures and tables_REV/IPF_Table_3rev.docx
- __MACOSX/figures and tables_REV/._IPF_Table_3rev.docx
- figures and tables_REV/IPF_Table_8rev.docx
- __MACOSX/figures and tables_REV/._IPF_Table_8rev.docx
- figures and tables_REV/IPF_Table_1rev.docx
- __MACOSX/figures and tables_REV/._IPF_Table_1rev.docx
